# Supplementary material for: Prediction of transition state structures of gas-phase chemical reactions via machine learning
Source: Nat Commun. 2023 Mar 1;14:1168. doi: 10.1038/s41467-023-36823-3 (PMC9977841; doi:10.1038/s41467-023-36823-3)
Supplement: Supplementary file 4 — Supplementary Data 1 [file 41467_2023_36823_MOESM4_ESM.csv]

	Reaction Index	Absolute Error	Absolute Percentage Error	True Distance (pm)	Atomic numbers	model	BondChange
0	6069	8.749098986616065	5.7467231991647125	152.24500438593859	(6, 6)	tsnet	Unchanged(bond)
1	6069	8.73593131260888	3.45832037010799	252.6061896439077	(6, 6)	tsnet	Unchanged(no bond)
2	6069	26.861685086770137	6.873507981212998	390.80023126749523	(6, 6)	tsnet	Unchanged(no bond)
3	6069	30.30299971492978	7.050594783201398	429.79352305324767	(8, 6)	tsnet	Unchanged(no bond)
4	6069	9.993710173555392	2.1464073740574108	465.6017443074665	(7, 6)	tsnet	Unchanged(no bond)
5	6069	13.807482055633624	12.673215479477735	108.95010881802376	(6, 1)	tsnet	Unchanged(bond)
6	6069	6.382963625489357	5.847042534681646	109.1656779924022	(6, 1)	tsnet	Unchanged(bond)
7	6069	19.348102188312332	17.721400695443652	109.17930541058712	(6, 1)	tsnet	Unchanged(bond)
8	6069	6.741757357613798	3.086774419914284	218.40784069349027	(6, 1)	tsnet	Unchanged(no bond)
9	6069	19.284967316699664	8.912233698201018	216.38758553416793	(6, 1)	tsnet	Unchanged(no bond)
10	6069	5.3948269685532235	1.9657060819228225	274.44728477800146	(6, 1)	tsnet	Unchanged(no bond)
11	6069	4.665020025081201	1.6294076775412896	286.3015861150555	(6, 1)	tsnet	Unchanged(no bond)
12	6069	19.792831036555736	3.5363623164713966	559.6946598024249	(6, 1)	tsnet	Unchanged(no bond)
13	6069	39.55329739240874	11.250686354215004	351.5634170851303	(6, 1)	tsnet	Unchanged(no bond)
14	6069	0.08223432510712225	0.05542923188127093	148.35912805587432	(6, 6)	tsnet	Unchanged(bond)
15	6069	3.673343285553443	1.4211172674222223	258.48277054690595	(6, 6)	tsnet	Unchanged(no bond)
16	6069	26.901500831834113	9.203460683564353	292.29766667961246	(8, 6)	tsnet	Unchanged(no bond)
17	6069	16.94606927464943	4.927189108834443	343.92975183893697	(7, 6)	tsnet	Unchanged(no bond)
18	6069	16.866843937033195	7.817131565217029	215.76768660365917	(6, 1)	tsnet	Unchanged(no bond)
19	6069	5.621851695116886	2.589182072003394	217.1284806852902	(6, 1)	tsnet	Unchanged(no bond)
20	6069	23.504808112771826	10.821043764383093	217.2138716427401	(6, 1)	tsnet	Unchanged(no bond)
21	6069	3.2484304605553183	2.9751883344300087	109.18402788029408	(6, 1)	tsnet	Unchanged(bond)
22	6069	10.827112591286415	9.877713803385275	109.61152354480814	(6, 1)	tsnet	Unchanged(bond)
23	6069	8.011722715837388	3.632953259485325	220.52919879768552	(6, 1)	tsnet	Unchanged(no bond)
24	6069	26.710720205555916	10.972872878809161	243.4250401017561	(6, 1)	tsnet	Unchanged(no bond)
25	6069	4.176799305645229	0.9732936357269992	429.1407189286077	(6, 1)	tsnet	Unchanged(no bond)
26	6069	68.40496203181542	24.590773935735758	278.1732783627769	(6, 1)	tsnet	Unchanged(no bond)
27	6069	19.769693686780254	13.395055934717421	147.58948214274338	(6, 6)	tsnet	Unchanged(bond)
28	6069	23.936925749600668	11.359556719071962	210.72059712869003	(8, 6)	tsnet	Bond Formation
29	6069	14.459365868608387	6.08148386713327	237.7604904413623	(7, 6)	tsnet	Unchanged(no bond)
30	6069	18.903108973299474	5.471070531034622	345.5102409313073	(6, 1)	tsnet	Unchanged(no bond)
31	6069	1.910647466086557	0.686540721788591	278.3006754659645	(6, 1)	tsnet	Unchanged(no bond)
32	6069	20.063872459173115	7.062933330112828	284.072799804449	(6, 1)	tsnet	Unchanged(no bond)
33	6069	5.019639132443299	2.3733007456486437	211.50455295843207	(6, 1)	tsnet	Unchanged(no bond)
34	6069	2.4396540883956153	1.196968219343169	203.8194539312301	(6, 1)	tsnet	Unchanged(no bond)
35	6069	0.04076476678993579	0.03742313960848273	108.92930741892006	(6, 1)	tsnet	Unchanged(bond)
36	6069	24.449101169700583	14.371518559736701	170.1219051283646	(6, 1)	tsnet	Bond Breaking
37	6069	22.852947532425105	6.984507909667688	327.19481211830157	(6, 1)	tsnet	Unchanged(no bond)
38	6069	30.983130885571587	16.680953087268392	185.7395720944699	(6, 1)	tsnet	Unchanged(no bond)
39	6069	15.10277129914357	12.00858315469517	125.76647140290333	(8, 6)	tsnet	Unchanged(bond)
40	6069	16.502508199739818	12.856506435084047	128.35919526867903	(7, 6)	tsnet	Unchanged(bond)
41	6069	29.845242241472558	6.312920805197737	472.7644011770194	(6, 1)	tsnet	Unchanged(no bond)
42	6069	20.1725796376631	4.7670496234240245	423.16697394003126	(6, 1)	tsnet	Unchanged(no bond)
43	6069	48.33824248495864	11.533181132103309	419.1232404250221	(6, 1)	tsnet	Unchanged(no bond)
44	6069	5.382011452319935	1.9456814520226493	276.6131859213141	(6, 1)	tsnet	Unchanged(no bond)
45	6069	16.449243635192623	5.787310755452118	284.2294863757937	(6, 1)	tsnet	Unchanged(no bond)
46	6069	21.4152257797819	9.837202942253338	217.69628933645305	(6, 1)	tsnet	Unchanged(no bond)
47	6069	25.60673407279248	10.399765548201453	246.22414759360547	(6, 1)	tsnet	Unchanged(no bond)
48	6069	13.32893925898222	6.908321780692557	192.940336048533	(6, 1)	tsnet	Unchanged(no bond)
49	6069	14.372211988600991	6.981891916091724	205.84982066932608	(6, 1)	tsnet	Unchanged(no bond)
50	6069	47.8881076983952	20.01517803373077	239.25896446032758	(8, 7)	tsnet	Unchanged(no bond)
51	6069	37.367307341111996	7.469225842091716	500.2835384965075	(8, 1)	tsnet	Unchanged(no bond)
52	6069	3.565275351921837	0.7985984737473664	446.44154341944045	(8, 1)	tsnet	Unchanged(no bond)
53	6069	63.89676904377222	13.185252383185322	484.6078572243142	(8, 1)	tsnet	Unchanged(no bond)
54	6069	69.94981995981834	21.48848118931102	325.5224012510171	(8, 1)	tsnet	Unchanged(no bond)
55	6069	18.553605684856088	6.9081113570535315	268.5771077779735	(8, 1)	tsnet	Unchanged(no bond)
56	6069	6.188420146974183	2.400751239150342	257.77015319439545	(8, 1)	tsnet	Unchanged(no bond)
57	6069	41.932650345698086	11.818045815579477	354.8188169182689	(8, 1)	tsnet	Unchanged(no bond)
58	6069	53.84737318681725	20.186969804485294	266.7432195536996	(8, 1)	tsnet	Unchanged(no bond)
59	6069	25.91837296888322	7.9169471180428515	327.37837682172744	(8, 1)	tsnet	Unchanged(no bond)
60	6069	8.497363417925907	1.5488695691664418	548.6171067650939	(7, 1)	tsnet	Unchanged(no bond)
61	6069	24.802438160126794	4.856304489536817	510.7265867196971	(7, 1)	tsnet	Unchanged(no bond)
62	6069	17.53328269106973	3.7519617368488287	467.30974143130413	(7, 1)	tsnet	Unchanged(no bond)
63	6069	43.4608733067956	13.047733027215768	333.09137469430306	(7, 1)	tsnet	Unchanged(no bond)
64	6069	17.48892614420079	4.45702326745236	392.3902814668832	(7, 1)	tsnet	Unchanged(no bond)
65	6069	43.52007585202826	14.273310091712121	304.90527825986516	(7, 1)	tsnet	Unchanged(no bond)
66	6069	1.5154924890579125	0.6080232315392318	249.24910931797638	(7, 1)	tsnet	Unchanged(no bond)
67	6069	5.708187898753292	5.636759177974677	101.26719482815088	(7, 1)	tsnet	Unchanged(bond)
68	6069	15.248716200765555	8.669747034454836	175.8842113866176	(7, 1)	tsnet	Bond Breaking
69	6069	19.495994413662498	11.050231820544953	176.43063720541053	(1, 1)	tsnet	Unchanged(no bond)
70	6069	28.71236933460064	16.30276414839648	176.1196388124449	(1, 1)	tsnet	Unchanged(no bond)
71	6069	12.089009661051753	4.8044394402583315	251.62164725718213	(1, 1)	tsnet	Unchanged(no bond)
72	6069	22.59305253327146	9.023871379588781	250.36984219849364	(1, 1)	tsnet	Unchanged(no bond)
73	6069	20.36245417023168	5.402097688935602	376.9360597076462	(1, 1)	tsnet	Unchanged(no bond)
74	6069	7.514772131596326	1.96157449342255	383.0989930178268	(1, 1)	tsnet	Unchanged(no bond)
75	6069	18.14250163874025	2.8423224453834113	638.298503683418	(1, 1)	tsnet	Unchanged(no bond)
76	6069	39.53069393041808	8.908522341282804	443.7401896297626	(1, 1)	tsnet	Unchanged(no bond)
77	6069	22.048330059478506	12.467646853034715	176.84435819668553	(1, 1)	tsnet	Unchanged(no bond)
78	6069	7.884459722607984	2.5514905405521175	309.01387237367	(1, 1)	tsnet	Unchanged(no bond)
79	6069	12.588267861977176	5.007371417241773	251.39473014988002	(1, 1)	tsnet	Unchanged(no bond)
80	6069	1.5149458430921303	0.5879326874562694	257.67334856761346	(1, 1)	tsnet	Unchanged(no bond)
81	6069	0.8621413523731025	0.2612244635600361	330.03851960249517	(1, 1)	tsnet	Unchanged(no bond)
82	6069	28.95978413597824	4.794085054588737	604.0732236959147	(1, 1)	tsnet	Unchanged(no bond)
83	6069	6.780504124021336	1.6976821806279723	399.3977318836691	(1, 1)	tsnet	Unchanged(no bond)
84	6069	17.130383075435418	6.712659524196525	255.1951728474691	(1, 1)	tsnet	Unchanged(no bond)
85	6069	36.714274928592516	11.926866494581391	307.828338191532	(1, 1)	tsnet	Unchanged(no bond)
86	6069	5.238653546331529	1.7249617171017761	303.69680059528173	(1, 1)	tsnet	Unchanged(no bond)
87	6069	3.057212914522367	1.2299665142353984	248.56066235452482	(1, 1)	tsnet	Unchanged(no bond)
88	6069	30.221789589206338	5.3354274892970555	566.436141243259	(1, 1)	tsnet	Unchanged(no bond)
89	6069	42.4627765962148	13.16508360061607	322.54088074478864	(1, 1)	tsnet	Unchanged(no bond)
90	6069	12.064458603092021	6.889178278348284	175.12188124103147	(1, 1)	tsnet	Unchanged(no bond)
91	6069	9.08770347603478	2.9610432089676513	306.90884376534143	(1, 1)	tsnet	Unchanged(no bond)
92	6069	31.069961754933928	11.745801531199989	264.5197236851295	(1, 1)	tsnet	Unchanged(no bond)
93	6069	23.87199342284987	5.807673722647139	411.04226171936205	(1, 1)	tsnet	Unchanged(no bond)
94	6069	103.7207155459023	36.89313546803422	281.13825032781597	(1, 1)	tsnet	Unchanged(no bond)
95	6069	22.840761903296112	8.75701607647063	260.82813716269555	(1, 1)	tsnet	Unchanged(no bond)
96	6069	19.05642603906914	5.595382254794471	340.5741586777277	(1, 1)	tsnet	Unchanged(no bond)
97	6069	11.537279069717155	2.493003955306178	462.78623205394007	(1, 1)	tsnet	Unchanged(no bond)
98	6069	49.821524882860004	13.621468671662063	365.75736496394177	(1, 1)	tsnet	Unchanged(no bond)
99	6069	36.482294797119195	17.642694443764587	206.784144640747	(1, 1)	tsnet	Unchanged(no bond)
100	6069	44.36645456376098	11.366534311351609	390.32525964798947	(1, 1)	tsnet	Unchanged(no bond)
101	6069	11.0338118744441	4.618374283737606	238.9111664963313	(1, 1)	tsnet	Unchanged(no bond)
102	6069	15.65998510652662	4.477019998199586	349.7859092169392	(1, 1)	tsnet	Unchanged(no bond)
103	6069	59.763804473364054	73.06474688833336	81.79567714742451	(1, 1)	tsnet	Bond Formation
104	6069	25.622649902075434	9.348347683445212	274.08747267124045	(1, 1)	tsnet	Unchanged(no bond)
0	1567	4.456185207771313	3.0916979443882697	144.13391243021394	(6, 6)	tsnet	Unchanged(bond)
1	1567	22.161526654323627	10.464977710694768	211.76850316341788	(6, 6)	tsnet	Bond Formation
2	1567	2.709368164719228	1.0759784271029007	251.80506378871095	(6, 6)	tsnet	Unchanged(no bond)
3	1567	6.549392446575597	2.848627565192812	229.91396020322844	(8, 6)	tsnet	Unchanged(no bond)
4	1567	0.9123888527794222	0.8393295250949595	108.7044867957191	(6, 1)	tsnet	Unchanged(bond)
5	1567	27.238304983279505	14.451362986653283	188.4826020108674	(6, 1)	tsnet	Bond Breaking
6	1567	17.191291163451126	15.89082515612511	108.18375379849141	(6, 1)	tsnet	Unchanged(bond)
7	1567	12.354849279181801	4.984876934280214	247.84662574555142	(6, 1)	tsnet	Unchanged(no bond)
8	1567	26.52251265974046	8.756669931653546	302.88354896039965	(6, 1)	tsnet	Unchanged(no bond)
9	1567	21.341723877997154	8.986085724269701	237.49744363507722	(6, 1)	tsnet	Unchanged(no bond)
10	1567	2.8892077178979125	1.0494699028818584	275.30162703705076	(6, 1)	tsnet	Unchanged(no bond)
11	1567	5.738555346677554	1.68083301619766	341.41138895874235	(6, 1)	tsnet	Unchanged(no bond)
12	1567	7.059355726287109	2.4406000774369696	289.2467222118828	(6, 1)	tsnet	Unchanged(no bond)
13	1567	31.37848641565735	14.943511482153626	209.9806759149701	(6, 1)	tsnet	Unchanged(no bond)
14	1567	24.125391062832758	14.302524042716684	168.67925542917163	(6, 6)	tsnet	Bond Breaking
15	1567	6.070802695953992	3.9880385041050452	152.22527790805117	(6, 6)	tsnet	Unchanged(bond)
16	1567	5.775397276422889	4.444866849482511	129.9340896363472	(8, 6)	tsnet	Unchanged(bond)
17	1567	9.416495480888853	4.233766887155344	222.41412273918962	(6, 1)	tsnet	Unchanged(no bond)
18	1567	30.82431261076577	13.483458474176722	228.6083549691642	(6, 1)	tsnet	Unchanged(no bond)
19	1567	3.639274819618743	1.6838250719892613	216.1314070065084	(6, 1)	tsnet	Unchanged(no bond)
20	1567	15.52698375258359	6.7789378005939245	229.0474438520917	(6, 1)	tsnet	Unchanged(no bond)
21	1567	19.824238556740916	9.304794534806275	213.0540172873753	(6, 1)	tsnet	Unchanged(no bond)
22	1567	22.06942397751197	9.171506682580024	240.6302992662014	(6, 1)	tsnet	Unchanged(no bond)
23	1567	25.908904234443586	11.777641424697006	219.98380915311424	(6, 1)	tsnet	Unchanged(no bond)
24	1567	4.937524385336678	2.305190391022536	214.19160883915063	(6, 1)	tsnet	Unchanged(no bond)
25	1567	13.340210180607714	6.26220727114348	213.02728579553693	(6, 1)	tsnet	Unchanged(no bond)
26	1567	7.840763539805207	3.9516568771210956	198.41711422873954	(6, 1)	tsnet	Unchanged(no bond)
27	1567	27.396650852160718	10.498953474344786	260.946492610974	(6, 6)	tsnet	Unchanged(no bond)
28	1567	21.499411102072763	8.684716645731616	247.5545487444238	(8, 6)	tsnet	Unchanged(no bond)
29	1567	30.350834131942683	11.557978058571422	262.5963985926971	(6, 1)	tsnet	Unchanged(no bond)
30	1567	67.42102057883757	18.376169975298193	366.89375789115445	(6, 1)	tsnet	Unchanged(no bond)
31	1567	16.380674598951074	6.630792532205781	247.03946804835292	(6, 1)	tsnet	Unchanged(no bond)
32	1567	13.916077626680256	12.822089088559094	108.53206158969296	(6, 1)	tsnet	Unchanged(bond)
33	1567	4.92159012082285	4.523129115697699	108.8094103646583	(6, 1)	tsnet	Unchanged(bond)
34	1567	12.133863800433197	11.147190031635914	108.85132276382737	(6, 1)	tsnet	Unchanged(bond)
35	1567	0.8443536932785989	0.30432655735204384	277.44988824680644	(6, 1)	tsnet	Unchanged(no bond)
36	1567	59.165589406400976	20.28643667060834	291.650970385164	(6, 1)	tsnet	Unchanged(no bond)
37	1567	6.347023011668451	1.7836881974960122	355.83702468730615	(6, 1)	tsnet	Unchanged(no bond)
38	1567	73.89172722026784	21.52220165426088	343.32791973278006	(6, 1)	tsnet	Unchanged(no bond)
39	1567	17.868629655719957	7.42111463056361	240.78094120967503	(8, 6)	tsnet	Unchanged(no bond)
40	1567	0.18542633586062784	0.06678317921593056	277.65425072245733	(6, 1)	tsnet	Unchanged(no bond)
41	1567	11.71089794898954	3.745671451207619	312.65149924491914	(6, 1)	tsnet	Unchanged(no bond)
42	1567	9.023262318682423	2.5809530055081993	349.6097100344417	(6, 1)	tsnet	Unchanged(no bond)
43	1567	7.7757923617607805	2.205065425887432	352.63318133208685	(6, 1)	tsnet	Unchanged(no bond)
44	1567	26.290589912574845	10.105107183231425	260.17131175215906	(6, 1)	tsnet	Unchanged(no bond)
45	1567	43.596473120310094	14.516597641851773	300.32156429424066	(6, 1)	tsnet	Unchanged(no bond)
46	1567	17.82647416094556	16.315974841498168	109.2577938745381	(6, 1)	tsnet	Unchanged(bond)
47	1567	4.496641239317012	4.1242056534428775	109.03048046508606	(6, 1)	tsnet	Unchanged(bond)
48	1567	15.801279219257736	14.475421418806137	109.15937271939507	(6, 1)	tsnet	Unchanged(bond)
49	1567	22.98304605678343	7.843415348483569	293.02344751163696	(6, 1)	tsnet	Unchanged(no bond)
50	1567	10.150589781461372	3.079393997578965	329.62945921963274	(8, 1)	tsnet	Unchanged(no bond)
51	1567	46.33496384308691	20.42500473693835	226.85411553070898	(8, 1)	tsnet	Unchanged(no bond)
52	1567	4.559598597836434	1.7818668024478366	255.88885721271043	(8, 1)	tsnet	Unchanged(no bond)
53	1567	20.06110407638242	7.6477090835397945	262.31520913315126	(8, 1)	tsnet	Unchanged(no bond)
54	1567	29.43527557796233	10.820449310578145	272.03376433902986	(8, 1)	tsnet	Unchanged(no bond)
55	1567	10.44467994902929	3.0384438409687937	343.75096252228417	(8, 1)	tsnet	Unchanged(no bond)
56	1567	38.785002522978964	11.616217755031018	333.88666897347946	(8, 1)	tsnet	Unchanged(no bond)
57	1567	13.10228045573032	4.92332664687007	266.1265724479178	(8, 1)	tsnet	Unchanged(no bond)
58	1567	6.992677403568104	2.5842013963880492	270.5933606158484	(8, 1)	tsnet	Unchanged(no bond)
59	1567	52.85109990589631	34.01046358783218	155.3965877866031	(8, 1)	tsnet	Bond Breaking
60	1567	2.287188454805511	0.8929582842521341	256.13609226113687	(1, 1)	tsnet	Unchanged(no bond)
61	1567	20.511447395637504	11.074096683981969	185.22004982407378	(1, 1)	tsnet	Unchanged(no bond)
62	1567	17.516768808202386	5.53503138480569	316.47099339468923	(1, 1)	tsnet	Unchanged(no bond)
63	1567	41.687657277867494	11.848736782189505	351.8320817163441	(1, 1)	tsnet	Unchanged(no bond)
64	1567	25.07435026721856	10.361224391384413	242.0018071229925	(1, 1)	tsnet	Unchanged(no bond)
65	1567	5.747523778765018	2.2165382022002365	259.30181456199426	(1, 1)	tsnet	Unchanged(no bond)
66	1567	1.9502458339638373	0.5157521517817755	378.13624765816263	(1, 1)	tsnet	Unchanged(no bond)
67	1567	19.074772965693665	6.1229822698353065	311.52748979308626	(1, 1)	tsnet	Unchanged(no bond)
68	1567	50.733246271793234	16.980001945464103	298.7823348591882	(1, 1)	tsnet	Unchanged(no bond)
69	1567	70.04077145301957	33.75964268449197	207.46893593513627	(1, 1)	tsnet	Unchanged(no bond)
70	1567	82.17977592342129	21.31789597024216	385.4966551958822	(1, 1)	tsnet	Unchanged(no bond)
71	1567	56.64864346076435	12.988790232778841	436.1348704962868	(1, 1)	tsnet	Unchanged(no bond)
72	1567	67.88328397625119	16.203796168373543	418.93444764965204	(1, 1)	tsnet	Unchanged(no bond)
73	1567	4.733468994173284	1.264195129541185	374.4255046996744	(1, 1)	tsnet	Unchanged(no bond)
74	1567	1.5049926191959884	0.38049734700806537	395.53301252428633	(1, 1)	tsnet	Unchanged(no bond)
75	1567	49.50231142540673	17.30228656572113	286.10271386603614	(1, 1)	tsnet	Unchanged(no bond)
76	1567	80.70410096688873	95.01156646638333	84.94134342626923	(1, 1)	tsnet	Bond Formation
77	1567	10.459151167364533	4.467097880174606	234.13749704888303	(1, 1)	tsnet	Unchanged(no bond)
78	1567	18.185722143368732	5.230772631251924	347.6679914304781	(1, 1)	tsnet	Unchanged(no bond)
79	1567	31.703106188146712	11.32638365945658	279.9049294227048	(1, 1)	tsnet	Unchanged(no bond)
80	1567	17.205903690617454	4.524146462425373	380.31270281628883	(1, 1)	tsnet	Unchanged(no bond)
81	1567	0.056208606653918025	0.013115299330554712	428.5728082695668	(1, 1)	tsnet	Unchanged(no bond)
82	1567	21.51654650143744	5.583403161019688	385.3661625521577	(1, 1)	tsnet	Unchanged(no bond)
83	1567	18.02338952155207	7.961729721210048	226.37529974846746	(1, 1)	tsnet	Unchanged(no bond)
84	1567	23.358102814857794	13.165529661141223	177.41863347739442	(1, 1)	tsnet	Unchanged(no bond)
85	1567	26.79585315693991	14.874983510352102	180.14038898457662	(1, 1)	tsnet	Unchanged(no bond)
86	1567	19.480014271303414	5.103174925191384	381.7234281964743	(1, 1)	tsnet	Unchanged(no bond)
87	1567	33.31776858252291	8.778336819198088	379.5453429134488	(1, 1)	tsnet	Unchanged(no bond)
88	1567	3.496496279398542	0.7992495136926512	437.4724312616984	(1, 1)	tsnet	Unchanged(no bond)
89	1567	108.27684946650247	30.364715823420486	356.58772535914164	(1, 1)	tsnet	Unchanged(no bond)
90	1567	14.778552664730316	8.380885722618311	176.33640588662362	(1, 1)	tsnet	Unchanged(no bond)
91	1567	19.266353295359195	6.816064207493695	282.660971329722	(1, 1)	tsnet	Unchanged(no bond)
92	1567	74.97114817213952	30.211149482684263	248.1572182981974	(1, 1)	tsnet	Unchanged(no bond)
93	1567	9.711706504055018	2.666376734933655	364.22859443741226	(1, 1)	tsnet	Unchanged(no bond)
94	1567	82.33484733328376	20.67120843774305	398.30688941702397	(1, 1)	tsnet	Unchanged(no bond)
95	1567	36.71706507010679	13.338443773891523	275.27248075203676	(1, 1)	tsnet	Unchanged(no bond)
96	1567	73.28865809224516	21.293547934491325	344.18246464945406	(1, 1)	tsnet	Unchanged(no bond)
97	1567	12.698521540597563	3.205381667980741	396.16254337029113	(1, 1)	tsnet	Unchanged(no bond)
98	1567	61.0680953732869	14.729293837882059	414.6030084363362	(1, 1)	tsnet	Unchanged(no bond)
99	1567	20.526634515196275	11.53734897312994	177.91465407696384	(1, 1)	tsnet	Unchanged(no bond)
100	1567	28.677459318113073	16.119196620655185	177.90873821444487	(1, 1)	tsnet	Unchanged(no bond)
101	1567	3.3093058816795473	0.8849020861311442	373.9742434270973	(1, 1)	tsnet	Unchanged(no bond)
102	1567	21.88067192821441	12.40968130779618	176.31937021999298	(1, 1)	tsnet	Unchanged(no bond)
103	1567	8.086742576786943	2.2644231513944093	357.1215288011522	(1, 1)	tsnet	Unchanged(no bond)
104	1567	85.78287085917906	31.228473464342706	274.6944097575812	(1, 1)	tsnet	Unchanged(no bond)
0	6687	3.583624077336145	2.3868906590041	150.1377561564285	(6, 6)	tsnet	Unchanged(bond)
1	6687	3.306680114280791	1.3476644569898788	245.36375483750143	(8, 6)	tsnet	Unchanged(no bond)
2	6687	11.28355254107034	4.42271717850145	255.12715567522562	(6, 6)	tsnet	Unchanged(no bond)
3	6687	12.656848976022772	3.993637568504234	316.9253283232518	(6, 6)	tsnet	Unchanged(no bond)
4	6687	7.622056496170604	2.8940698830311606	263.36808730366573	(6, 6)	tsnet	Unchanged(no bond)
5	6687	8.802125642753156	2.492342043251343	353.1668402652507	(8, 6)	tsnet	Unchanged(no bond)
6	6687	1.1148053586577555	1.021336764356894	109.15159402488716	(6, 1)	tsnet	Unchanged(bond)
7	6687	0.0520182675898484	0.047748545512930424	108.94209871955518	(6, 1)	tsnet	Unchanged(bond)
8	6687	1.5308890899860428	1.4041003387960544	109.0298925003254	(6, 1)	tsnet	Unchanged(bond)
9	6687	15.561688768897985	5.0553988022856275	307.8231684088364	(6, 1)	tsnet	Unchanged(no bond)
10	6687	0.977346359117881	0.27845912108080284	350.9837836607536	(6, 1)	tsnet	Unchanged(no bond)
11	6687	33.661901462972786	11.827504293651165	284.60696886867345	(6, 1)	tsnet	Unchanged(no bond)
12	6687	9.383824253124118	2.2270107539579125	421.3641194343985	(6, 1)	tsnet	Unchanged(no bond)
13	6687	13.519553790383387	4.675648880092931	289.14818321675773	(6, 1)	tsnet	Unchanged(no bond)
14	6687	1.3426612783163039	0.938418610597961	143.07700882666416	(8, 6)	tsnet	Unchanged(bond)
15	6687	12.916344367570233	8.98391853609304	143.77183314473086	(6, 6)	tsnet	Unchanged(bond)
16	6687	19.051152699253482	7.725496448553626	246.6010155608868	(6, 6)	tsnet	Unchanged(no bond)
17	6687	4.401213433736295	2.839676178948632	154.98997619389866	(6, 6)	tsnet	Unchanged(bond)
18	6687	2.380106846190433	1.0200850257623448	233.3243588603506	(8, 6)	tsnet	Unchanged(no bond)
19	6687	2.1470749634514785	0.998743454176066	214.97762558281318	(6, 1)	tsnet	Unchanged(no bond)
20	6687	4.214785837835278	1.98396773974738	212.44225666552165	(6, 1)	tsnet	Unchanged(no bond)
21	6687	4.663350279129652	2.1766726852168206	214.2421463181604	(6, 1)	tsnet	Unchanged(no bond)
22	6687	14.490797137791711	7.792098064491902	185.96784868282597	(6, 1)	tsnet	Unchanged(no bond)
23	6687	3.5938434293409927	1.665739119334108	215.75067713950665	(6, 1)	tsnet	Unchanged(no bond)
24	6687	21.870805146125782	9.778226099728334	223.66843354883574	(6, 1)	tsnet	Unchanged(no bond)
25	6687	26.345628883846352	7.578844118826998	347.6206723713952	(6, 1)	tsnet	Unchanged(no bond)
26	6687	15.51272605485181	5.887932635927613	263.4664323466375	(6, 1)	tsnet	Unchanged(no bond)
27	6687	6.470331492409054	3.22942770141111	200.35535985468323	(8, 6)	tsnet	Bond Formation
28	6687	13.618665438607369	3.753953329361908	362.78195927710834	(8, 6)	tsnet	Unchanged(no bond)
29	6687	7.968408524569748	3.3338728542377574	239.01356989187312	(8, 6)	tsnet	Unchanged(no bond)
30	6687	26.013663382848407	10.665594563711629	243.90260878054272	(8, 8)	tsnet	Unchanged(no bond)
31	6687	0.45233694984987416	0.16851669272772418	268.42263667061405	(8, 1)	tsnet	Unchanged(no bond)
32	6687	5.825185457397719	2.105292065202243	276.6925099695432	(8, 1)	tsnet	Unchanged(no bond)
33	6687	3.146312974941301	0.9296428138244346	338.4432093868141	(8, 1)	tsnet	Unchanged(no bond)
34	6687	22.443837148874923	21.7899383586488	103.00092078951009	(8, 1)	tsnet	Bond Breaking
35	6687	0.6877922460165831	0.2891087447678245	237.90087932792576	(8, 1)	tsnet	Unchanged(no bond)
36	6687	11.160810720418635	4.078311289745643	273.66255117604607	(8, 1)	tsnet	Unchanged(no bond)
37	6687	26.238764815381987	5.830804014614094	450.0025167990246	(8, 1)	tsnet	Unchanged(no bond)
38	6687	17.015403183493216	4.246552432873768	400.6874624170927	(8, 1)	tsnet	Unchanged(no bond)
39	6687	32.577268577457104	11.115218639403576	293.0870694884068	(6, 6)	tsnet	Bond Breaking
40	6687	9.426927170895638	4.014987321445965	234.79344805254846	(6, 6)	tsnet	Unchanged(no bond)
41	6687	0.6380275708568917	0.20978259716502357	304.1375116330517	(8, 6)	tsnet	Unchanged(no bond)
42	6687	10.582863687087984	3.777950568372563	280.12181460719296	(6, 1)	tsnet	Unchanged(no bond)
43	6687	10.784863214444185	3.1389021480722854	343.5871112155428	(6, 1)	tsnet	Unchanged(no bond)
44	6687	10.118510228322286	3.4596485800376784	292.47219751469925	(6, 1)	tsnet	Unchanged(no bond)
45	6687	14.175197468736878	5.708335331368062	248.3245402708261	(6, 1)	tsnet	Unchanged(no bond)
46	6687	0.14758328064701232	0.13639329180189674	108.20420762435177	(6, 1)	tsnet	Unchanged(bond)
47	6687	0.20687785252044844	0.18998031532465603	108.89436211689423	(6, 1)	tsnet	Unchanged(bond)
48	6687	47.198475251493036	12.21350510072361	386.4449628689857	(6, 1)	tsnet	Unchanged(no bond)
49	6687	10.78008281584042	3.561345524550426	302.69690883760194	(6, 1)	tsnet	Unchanged(no bond)
50	6687	15.580610718324506	11.385430636627808	136.84691616494925	(6, 6)	tsnet	Unchanged(bond)
51	6687	32.9132094573795	13.728489343658627	239.74385406492345	(8, 6)	tsnet	Unchanged(no bond)
52	6687	15.786259487191678	3.804802326522595	414.90353853992605	(6, 1)	tsnet	Unchanged(no bond)
53	6687	4.328261786121335	1.2262357575178038	352.97142165245435	(6, 1)	tsnet	Unchanged(no bond)
54	6687	5.255288336097719	1.7864053766624028	294.1822950575943	(6, 1)	tsnet	Unchanged(no bond)
55	6687	6.321401738254595	1.8613729991970214	339.60961832913597	(6, 1)	tsnet	Unchanged(no bond)
56	6687	1.4111986592437287	0.46260184819882677	305.0568571522857	(6, 1)	tsnet	Unchanged(no bond)
57	6687	42.2849147559952	11.287210290233007	374.62680032270663	(6, 1)	tsnet	Unchanged(no bond)
58	6687	1.3095221730945017	1.210799603606384	108.15350196630979	(6, 1)	tsnet	Unchanged(bond)
59	6687	0.6156621213573743	0.5692341836734304	108.1562103990894	(6, 1)	tsnet	Unchanged(bond)
60	6687	11.699728349461736	9.304264295671784	125.74587283493537	(8, 6)	tsnet	Unchanged(bond)
61	6687	6.419004913603565	1.8046653225844003	355.6894917452686	(6, 1)	tsnet	Unchanged(no bond)
62	6687	4.893045464665047	1.695781271924254	288.54225162616405	(6, 1)	tsnet	Unchanged(no bond)
63	6687	6.46512875150691	2.223885740168896	290.7131708581353	(6, 1)	tsnet	Unchanged(no bond)
64	6687	13.129533315509079	6.411238664291674	204.78933951774286	(6, 1)	tsnet	Unchanged(no bond)
65	6687	27.052448648715057	10.946303130256702	247.1377626473665	(6, 1)	tsnet	Unchanged(no bond)
66	6687	19.347893717395515	5.767390130472061	335.4705209756963	(6, 1)	tsnet	Unchanged(no bond)
67	6687	21.168503934261686	9.916363978704622	213.47042101037252	(6, 1)	tsnet	Unchanged(no bond)
68	6687	4.798922706634556	2.257994975977108	212.53026502230838	(6, 1)	tsnet	Unchanged(no bond)
69	6687	2.2487666689530172	0.5163361730884933	435.5237510286942	(8, 1)	tsnet	Unchanged(no bond)
70	6687	8.188287527802096	2.296843800401865	356.50171449923766	(8, 1)	tsnet	Unchanged(no bond)
71	6687	14.274618118824467	3.546321913904312	402.51896092277957	(8, 1)	tsnet	Unchanged(no bond)
72	6687	24.742376712134927	15.387429671449167	160.79603442830697	(8, 1)	tsnet	Bond Formation
73	6687	40.27259010565323	14.142731688081467	284.75821357476667	(8, 1)	tsnet	Unchanged(no bond)
74	6687	6.658379851409002	1.6153347995057834	412.19813090426544	(8, 1)	tsnet	Unchanged(no bond)
75	6687	49.448910177617876	17.906383656738818	276.15241092529857	(8, 1)	tsnet	Unchanged(no bond)
76	6687	30.12919207466256	9.066267941477674	332.3218800629438	(8, 1)	tsnet	Unchanged(no bond)
77	6687	0.9329184717936867	0.5261682225119014	177.30422170688672	(1, 1)	tsnet	Unchanged(no bond)
78	6687	2.7859950924798094	1.5681336588644987	177.66311415681088	(1, 1)	tsnet	Unchanged(no bond)
79	6687	16.682933460375217	4.696852437331677	355.19390236268384	(1, 1)	tsnet	Unchanged(no bond)
80	6687	12.273229424408783	3.193290502924416	384.344281022004	(1, 1)	tsnet	Unchanged(no bond)
81	6687	33.69482802493171	12.30538247236349	273.8218669806202	(1, 1)	tsnet	Unchanged(no bond)
82	6687	15.133701584967252	2.9004371027456965	521.7731344920718	(1, 1)	tsnet	Unchanged(no bond)
83	6687	16.389953298569225	4.303247833492381	380.87402661323495	(1, 1)	tsnet	Unchanged(no bond)
84	6687	0.7071266401691867	0.4002317639486281	176.67929031738475	(1, 1)	tsnet	Unchanged(no bond)
85	6687	12.134119237275298	3.7828907933316787	320.7631385675953	(1, 1)	tsnet	Unchanged(no bond)
86	6687	4.674536255855077	1.0926179730592402	427.8289732656293	(1, 1)	tsnet	Unchanged(no bond)
87	6687	31.77608037046351	8.212129724422123	386.9407989983932	(1, 1)	tsnet	Unchanged(no bond)
88	6687	3.18283623055553	0.7137851649135712	445.9095519225206	(1, 1)	tsnet	Unchanged(no bond)
89	6687	9.024352017361004	2.6600079073945926	339.2603455152928	(1, 1)	tsnet	Unchanged(no bond)
90	6687	16.38894478197166	4.1936993285255335	390.799232326793	(1, 1)	tsnet	Unchanged(no bond)
91	6687	1.1077246222784165	0.28618343083213366	387.0680489983271	(1, 1)	tsnet	Unchanged(no bond)
92	6687	36.57065674728006	11.83214838936379	309.07875344222634	(1, 1)	tsnet	Unchanged(no bond)
93	6687	1.9550380390940703	0.49494538418336786	395.00076201736346	(1, 1)	tsnet	Unchanged(no bond)
94	6687	18.171529398707165	7.836889043539216	231.87171973154187	(1, 1)	tsnet	Unchanged(no bond)
95	6687	29.74951121923852	11.961816551547441	248.7039580571897	(1, 1)	tsnet	Unchanged(no bond)
96	6687	13.802503965575985	4.027024314798356	342.7469736116335	(1, 1)	tsnet	Unchanged(no bond)
97	6687	25.954184825690785	6.357334730357955	408.25575381067614	(1, 1)	tsnet	Unchanged(no bond)
98	6687	18.131642509862367	4.4967516579685105	403.21645243032316	(1, 1)	tsnet	Unchanged(no bond)
99	6687	7.622346151757564	4.082313155650919	186.71635078280005	(1, 1)	tsnet	Unchanged(no bond)
100	6687	23.623345957419552	6.2745590670064635	376.49412022652353	(1, 1)	tsnet	Unchanged(no bond)
101	6687	32.54730072780756	9.51515425896461	342.0575204773316	(1, 1)	tsnet	Unchanged(no bond)
102	6687	51.95253755038864	11.040914291311594	470.545610441624	(1, 1)	tsnet	Unchanged(no bond)
103	6687	1.5145906635704698	0.4237449000000231	357.42982713665396	(1, 1)	tsnet	Unchanged(no bond)
104	6687	6.0228503894906416	3.2425577522434366	185.74381243706753	(1, 1)	tsnet	Unchanged(no bond)
0	6357	13.414967046085824	8.826958568165125	151.97722910434388	(6, 6)	tsnet	Unchanged(bond)
1	6357	31.807876754662836	12.462674082827755	255.2251350172971	(6, 6)	tsnet	Unchanged(no bond)
2	6357	19.82515169900565	6.178222743717892	320.8876164130559	(8, 6)	tsnet	Unchanged(no bond)
3	6357	31.712866376805728	8.240138932494895	384.85839421646637	(6, 6)	tsnet	Unchanged(no bond)
4	6357	41.15672557517689	8.600741649236083	478.5253092543761	(6, 6)	tsnet	Unchanged(no bond)
5	6357	2.9223775361507442	0.6594954761111786	443.12321191087074	(8, 6)	tsnet	Unchanged(no bond)
6	6357	22.944241122446975	21.046136738489274	109.01877816125007	(6, 1)	tsnet	Unchanged(bond)
7	6357	25.527180923378445	23.4109663742184	109.03941561118361	(6, 1)	tsnet	Unchanged(bond)
8	6357	10.065728317031141	9.21835448715081	109.1922460897057	(6, 1)	tsnet	Unchanged(bond)
9	6357	30.958166336634196	14.374108898550219	215.37450811825042	(6, 1)	tsnet	Unchanged(no bond)
10	6357	8.31049210220205	3.7884771794135177	219.36233765273917	(6, 1)	tsnet	Unchanged(no bond)
11	6357	35.04082986537816	12.853271851847087	272.6218683404148	(6, 1)	tsnet	Unchanged(no bond)
12	6357	33.05067286802665	11.543165652823458	286.3224340884553	(6, 1)	tsnet	Unchanged(no bond)
13	6357	42.103530172319026	9.094378452187524	462.9621517696091	(6, 1)	tsnet	Unchanged(no bond)
14	6357	13.103569924680425	3.202971445759345	409.106673180906	(6, 1)	tsnet	Unchanged(no bond)
15	6357	91.07736432467446	17.626005528623967	516.7215236416911	(6, 1)	tsnet	Unchanged(no bond)
16	6357	35.092697438451204	6.2388190672072	562.4894240467275	(6, 1)	tsnet	Unchanged(no bond)
17	6357	85.97037123777432	23.539276480594605	365.2209587182804	(6, 1)	tsnet	Unchanged(no bond)
18	6357	13.931399357527496	9.386526569339388	148.41911174079775	(6, 6)	tsnet	Unchanged(bond)
19	6357	30.861684332633168	11.177234499329353	276.1119875805138	(8, 6)	tsnet	Unchanged(no bond)
20	6357	10.134592133566267	4.061165553100759	249.5488549051727	(6, 6)	tsnet	Unchanged(no bond)
21	6357	11.186390454851036	3.1993098131635707	349.6501154350415	(6, 6)	tsnet	Unchanged(no bond)
22	6357	52.72686750594438	16.070594496357753	328.0953141957158	(8, 6)	tsnet	Unchanged(no bond)
23	6357	33.21208947776695	15.365938692169099	216.14097350715537	(6, 1)	tsnet	Unchanged(no bond)
24	6357	33.12609402257998	15.204913970453646	217.86439625341495	(6, 1)	tsnet	Unchanged(no bond)
25	6357	6.531122487942698	3.0151762879693593	216.60831288711262	(6, 1)	tsnet	Unchanged(no bond)
26	6357	18.41054016227064	16.79360052033908	109.6283083545619	(6, 1)	tsnet	Unchanged(bond)
27	6357	8.79310175855068	7.997133102742129	109.95317503888515	(6, 1)	tsnet	Unchanged(bond)
28	6357	22.77511675450632	10.263926884074051	221.89476807210275	(6, 1)	tsnet	Unchanged(no bond)
29	6357	45.87448004324539	16.228157406469215	282.68446561257736	(6, 1)	tsnet	Unchanged(no bond)
30	6357	32.84390867169211	9.634081327379459	340.91375768597436	(6, 1)	tsnet	Unchanged(no bond)
31	6357	12.140774531774579	4.670947869206268	259.9210025830936	(6, 1)	tsnet	Unchanged(no bond)
32	6357	34.79053761473993	8.577825594991467	405.58690812102657	(6, 1)	tsnet	Unchanged(no bond)
33	6357	12.915820254619614	3.0630782420391895	421.66145406789013	(6, 1)	tsnet	Unchanged(no bond)
34	6357	127.85737512934183	44.64326400623699	286.3979101337197	(6, 1)	tsnet	Unchanged(no bond)
35	6357	47.993613988872056	22.007574712308138	218.07770559120607	(8, 6)	tsnet	Bond Breaking
36	6357	6.2713956940929405	4.453335499599091	140.8246851075451	(6, 6)	tsnet	Unchanged(bond)
37	6357	23.75607259914103	8.999176058315149	263.9805293862504	(6, 6)	tsnet	Unchanged(no bond)
38	6357	9.416383680465046	3.227187820064813	291.7829455701135	(8, 6)	tsnet	Unchanged(no bond)
39	6357	52.37201188930016	15.058340758459089	347.7940413845394	(6, 1)	tsnet	Unchanged(no bond)
40	6357	45.94754054004917	16.055765266350942	286.1747152989603	(6, 1)	tsnet	Unchanged(no bond)
41	6357	20.129575945994205	7.106280618189239	283.2645799895733	(6, 1)	tsnet	Unchanged(no bond)
42	6357	18.544400106948355	8.911380102908069	208.0979589333949	(6, 1)	tsnet	Unchanged(no bond)
43	6357	16.59755752991621	7.992963799155814	207.65210436295453	(6, 1)	tsnet	Unchanged(no bond)
44	6357	0.5801711896861184	0.536031556916541	108.2345213075673	(6, 1)	tsnet	Unchanged(bond)
45	6357	20.744975000093557	7.674218464008085	270.3203602736491	(6, 1)	tsnet	Unchanged(no bond)
46	6357	5.4139307332881526	2.5621471329739443	211.3044431997188	(6, 1)	tsnet	Unchanged(no bond)
47	6357	1.5319247222174592	0.734165733558964	208.66197538139716	(6, 1)	tsnet	Unchanged(no bond)
48	6357	51.38708876766569	17.597628326200095	292.01144503750214	(6, 1)	tsnet	Unchanged(no bond)
49	6357	26.944861270170904	7.8714277010328795	342.3122499954517	(6, 1)	tsnet	Unchanged(no bond)
50	6357	78.86864974156703	32.59001275252941	242.00251267298376	(6, 1)	tsnet	Unchanged(no bond)
51	6357	42.15325632024922	14.584276689713258	289.032203770388	(8, 6)	tsnet	Unchanged(no bond)
52	6357	6.677328533147131	2.473314893449664	269.97486453631086	(8, 6)	tsnet	Unchanged(no bond)
53	6357	14.702926042314513	6.094944523612761	241.23149907850836	(8, 8)	tsnet	Unchanged(no bond)
54	6357	45.47422892003317	11.160590285316257	407.453618110707	(8, 1)	tsnet	Unchanged(no bond)
55	6357	36.734990139216976	13.501510653734725	272.0805921747394	(8, 1)	tsnet	Unchanged(no bond)
56	6357	30.131027294298683	7.93082310360517	379.9230786096063	(8, 1)	tsnet	Unchanged(no bond)
57	6357	18.834184656236495	4.976419537844366	378.4685859583875	(8, 1)	tsnet	Unchanged(no bond)
58	6357	51.983123634134465	19.28466225970223	269.5568267366541	(8, 1)	tsnet	Unchanged(no bond)
59	6357	76.34923198271623	33.10175631621545	230.65009376954205	(8, 1)	tsnet	Unchanged(no bond)
60	6357	70.16103773021185	73.1970085178864	95.85232942008459	(8, 1)	tsnet	Unchanged(bond)
61	6357	73.92330917116188	21.12368854266889	349.9545499444387	(8, 1)	tsnet	Unchanged(no bond)
62	6357	21.542911977338708	5.839989878657567	368.88611838297834	(8, 1)	tsnet	Unchanged(no bond)
63	6357	23.594733841217508	9.108322012959015	259.04589020510815	(8, 1)	tsnet	Unchanged(no bond)
64	6357	0.9682188882352172	0.25505024344309574	379.61888417143837	(8, 1)	tsnet	Unchanged(no bond)
65	6357	79.74401969707567	74.71120444777274	106.73635940753859	(8, 1)	tsnet	Bond Formation
66	6357	0.6244459972907457	0.3497911445668993	178.5196700916816	(6, 6)	tsnet	Bond Breaking
67	6357	14.35957121892697	5.595607625393314	256.6221969132019	(8, 6)	tsnet	Unchanged(no bond)
68	6357	47.349156830279426	10.182476552887476	465.00629374739367	(6, 1)	tsnet	Unchanged(no bond)
69	6357	52.847744285633084	12.580512228111346	420.07625228123857	(6, 1)	tsnet	Unchanged(no bond)
70	6357	19.183012215035067	4.6156016883224	415.61238404883636	(6, 1)	tsnet	Unchanged(no bond)
71	6357	3.325011394418631	1.2294964981565848	270.4368332405911	(6, 1)	tsnet	Unchanged(no bond)
72	6357	18.039448667317394	6.680822137114078	270.0183943994341	(6, 1)	tsnet	Unchanged(no bond)
73	6357	11.616682777197607	5.371275597999023	216.27418971994663	(6, 1)	tsnet	Unchanged(no bond)
74	6357	10.931323507413948	3.0006618635992277	364.2970785885907	(6, 1)	tsnet	Unchanged(no bond)
75	6357	5.455658760215987	5.023399922418702	108.60490592971061	(6, 1)	tsnet	Unchanged(bond)
76	6357	0.6385896329661911	0.5877254818567643	108.65440629675183	(6, 1)	tsnet	Unchanged(bond)
77	6357	9.14679946882151	4.089807896610257	223.64863338453196	(6, 1)	tsnet	Unchanged(no bond)
78	6357	10.856606582057005	4.85597011731609	223.572351554286	(6, 1)	tsnet	Unchanged(no bond)
79	6357	43.29072371919853	16.03171906547329	270.0317011694123	(6, 1)	tsnet	Unchanged(no bond)
80	6357	27.5803416502691	21.30167627924428	129.4749825728155	(8, 6)	tsnet	Unchanged(bond)
81	6357	39.35308627505272	7.138390575957253	551.2879388751504	(6, 1)	tsnet	Unchanged(no bond)
82	6357	65.28450204301359	13.51120978626331	483.1876869337607	(6, 1)	tsnet	Unchanged(no bond)
83	6357	61.78616601161613	11.52496381222877	536.1072452657666	(6, 1)	tsnet	Unchanged(no bond)
84	6357	24.90131996706655	6.27302751643367	396.9585642950184	(6, 1)	tsnet	Unchanged(no bond)
85	6357	57.302741680696286	18.174657353719763	315.28925451223586	(6, 1)	tsnet	Unchanged(no bond)
86	6357	53.239997934255136	15.936419707689065	334.07753379240944	(6, 1)	tsnet	Unchanged(no bond)
87	6357	59.68428752830279	16.951255423161992	352.09361217429887	(6, 1)	tsnet	Unchanged(no bond)
88	6357	0.7451396243095765	0.324664940244941	229.51034495668407	(6, 1)	tsnet	Unchanged(no bond)
89	6357	13.627060079742925	6.115610463660294	222.82419981973317	(6, 1)	tsnet	Unchanged(no bond)
90	6357	10.624012008424689	9.647560860810053	110.12122298788636	(6, 1)	tsnet	Unchanged(bond)
91	6357	3.5278703542173107	3.210175481557077	109.8964955182493	(6, 1)	tsnet	Unchanged(bond)
92	6357	32.85883112172001	16.443363830786677	199.8303477309119	(6, 1)	tsnet	Unchanged(no bond)
93	6357	14.375150880459486	2.875094820372226	499.9887578872407	(8, 1)	tsnet	Unchanged(no bond)
94	6357	24.89457917661042	5.70840834355906	436.1036856219229	(8, 1)	tsnet	Unchanged(no bond)
95	6357	26.994991446014094	5.169240830856565	522.2235204224545	(8, 1)	tsnet	Unchanged(no bond)
96	6357	64.2670453549481	16.459648345423343	390.4521166323566	(8, 1)	tsnet	Unchanged(no bond)
97	6357	116.86136863402838	45.08705941840413	259.1904864532519	(8, 1)	tsnet	Unchanged(no bond)
98	6357	33.20839290211674	8.929667432724562	371.8883502919483	(8, 1)	tsnet	Unchanged(no bond)
99	6357	61.63928131544325	20.773850032078805	296.715732617018	(8, 1)	tsnet	Unchanged(no bond)
100	6357	21.22324337994712	6.292418207698813	337.28278508221763	(8, 1)	tsnet	Unchanged(no bond)
101	6357	43.7365110254528	15.53753120581736	281.48944929602163	(8, 1)	tsnet	Unchanged(no bond)
102	6357	30.48078565802448	14.914834877381193	204.365558912419	(8, 1)	tsnet	Unchanged(no bond)
103	6357	32.285664405503624	15.831872240181665	203.92827781645332	(8, 1)	tsnet	Unchanged(no bond)
104	6357	43.88932611202168	31.636062108564012	138.73195077632832	(8, 1)	tsnet	Bond Breaking
105	6357	38.85923056142855	22.088628912311197	175.9241404964261	(1, 1)	tsnet	Unchanged(no bond)
106	6357	28.00740789167564	15.89273578510204	176.227732407972	(1, 1)	tsnet	Unchanged(no bond)
107	6357	42.36162155017067	17.059169928611382	248.32170455798317	(1, 1)	tsnet	Unchanged(no bond)
108	6357	24.383440498197963	9.624288263028003	253.3531813658127	(1, 1)	tsnet	Unchanged(no bond)
109	6357	60.41259940099528	15.95738636379409	378.58705695104413	(1, 1)	tsnet	Unchanged(no bond)
110	6357	16.012202184453763	4.435256142009108	361.0209122488348	(1, 1)	tsnet	Unchanged(no bond)
111	6357	65.62845063302261	11.91038673340389	551.018636942837	(1, 1)	tsnet	Unchanged(no bond)
112	6357	21.826174299330514	4.651996195665918	469.1786790295551	(1, 1)	tsnet	Unchanged(no bond)
113	6357	94.73152506209006	15.727901519183435	602.3150955424368	(1, 1)	tsnet	Unchanged(no bond)
114	6357	29.26053953316714	4.656234623993662	628.4163470282843	(1, 1)	tsnet	Unchanged(no bond)
115	6357	84.8057620900522	19.422022597303297	436.6474277598013	(1, 1)	tsnet	Unchanged(no bond)
116	6357	33.80838031587374	19.211227065255873	175.9824096661545	(1, 1)	tsnet	Unchanged(no bond)
117	6357	54.43486294964948	17.695649816197182	307.6172026179234	(1, 1)	tsnet	Unchanged(no bond)
118	6357	17.92306320211141	6.961290146302258	257.4675502016231	(1, 1)	tsnet	Unchanged(no bond)
119	6357	27.285550994706263	9.5472522503401	285.7948054502727	(1, 1)	tsnet	Unchanged(no bond)
120	6357	37.63950175400667	17.676261269942504	212.93813877944058	(1, 1)	tsnet	Unchanged(no bond)
121	6357	49.40049120305625	9.971546058749642	495.41456171392053	(1, 1)	tsnet	Unchanged(no bond)
122	6357	59.050962774049594	12.744444628538432	463.3466933648699	(1, 1)	tsnet	Unchanged(no bond)
123	6357	99.86657737319007	19.73532317558224	506.0296022755338	(1, 1)	tsnet	Unchanged(no bond)
124	6357	63.9297637472466	11.028919861428808	579.6557101736382	(1, 1)	tsnet	Unchanged(no bond)
125	6357	69.42250946469227	20.867108551118267	332.68868705325207	(1, 1)	tsnet	Unchanged(no bond)
126	6357	17.67226897998593	7.0311795588260395	251.34145461841365	(1, 1)	tsnet	Unchanged(no bond)
127	6357	10.700389701131607	3.454794100960941	309.72582991719605	(1, 1)	tsnet	Unchanged(no bond)
128	6357	34.4607551499879	12.875777836137011	267.6401813432252	(1, 1)	tsnet	Unchanged(no bond)
129	6357	13.222155471230446	3.717981621805965	355.627241234397	(1, 1)	tsnet	Unchanged(no bond)
130	6357	25.704928921694847	5.423334893112769	473.9690509309722	(1, 1)	tsnet	Unchanged(no bond)
131	6357	13.073055255526622	2.9302349361991995	446.1435871242341	(1, 1)	tsnet	Unchanged(no bond)
132	6357	120.84763656713547	21.466642706403597	562.9554570779998	(1, 1)	tsnet	Unchanged(no bond)
133	6357	52.0273630678977	8.429687517840865	617.1920721590842	(1, 1)	tsnet	Unchanged(no bond)
134	6357	52.174178227450426	11.859441951208614	439.9378861341218	(1, 1)	tsnet	Unchanged(no bond)
135	6357	27.581063114607307	15.874166474702614	173.74810298582312	(1, 1)	tsnet	Unchanged(no bond)
136	6357	50.39260540457748	17.796418526338915	283.1614986464598	(1, 1)	tsnet	Unchanged(no bond)
137	6357	27.353765257403005	6.979185538597782	391.9334871687445	(1, 1)	tsnet	Unchanged(no bond)
138	6357	36.60382975372612	10.33649725676884	354.12218321594537	(1, 1)	tsnet	Unchanged(no bond)
139	6357	66.92745156865243	27.546243547574868	242.96398691553946	(1, 1)	tsnet	Unchanged(no bond)
140	6357	35.71824096317427	7.684691272654473	464.7973444330229	(1, 1)	tsnet	Unchanged(no bond)
141	6357	37.60576678826864	8.437541636033615	445.6957774011845	(1, 1)	tsnet	Unchanged(no bond)
142	6357	117.50481634500503	31.08086918614083	378.06155175802235	(1, 1)	tsnet	Unchanged(no bond)
143	6357	15.212529184051737	5.102296132980071	298.15065193338035	(1, 1)	tsnet	Unchanged(no bond)
144	6357	67.69643101883376	24.94056591794831	271.4310142021135	(1, 1)	tsnet	Unchanged(no bond)
145	6357	44.44312179277308	11.829020832120282	375.71260059068567	(1, 1)	tsnet	Unchanged(no bond)
146	6357	23.764822547814735	8.972179986791549	264.8723340682005	(1, 1)	tsnet	Unchanged(no bond)
147	6357	19.02948104561255	4.898077088555382	388.5092190581472	(1, 1)	tsnet	Unchanged(no bond)
148	6357	51.84570074926995	13.481395441168594	384.5722126876197	(1, 1)	tsnet	Unchanged(no bond)
149	6357	177.66871473909185	73.17700840648847	242.79308297514154	(1, 1)	tsnet	Unchanged(no bond)
150	6357	53.66780777393063	19.24451107972213	278.87332419933597	(1, 1)	tsnet	Unchanged(no bond)
151	6357	5.470993170479055	2.2605348842940782	242.02206338379693	(1, 1)	tsnet	Unchanged(no bond)
152	6357	0.05577735082078483	0.01854619210692279	300.7482641138213	(1, 1)	tsnet	Unchanged(no bond)
153	6357	88.03294481085726	26.817688013523373	328.26448262976595	(1, 1)	tsnet	Unchanged(no bond)
154	6357	60.81343926529126	14.571120534838986	417.355955019991	(1, 1)	tsnet	Unchanged(no bond)
155	6357	66.2237365440597	22.594215006825365	293.10040877301793	(1, 1)	tsnet	Unchanged(no bond)
156	6357	12.670795773841714	2.9192048024573336	434.04956593575304	(1, 1)	tsnet	Unchanged(no bond)
157	6357	67.46590178528803	15.600235572834883	432.4671987823583	(1, 1)	tsnet	Unchanged(no bond)
158	6357	51.05121169924733	14.517137004910044	351.6617063128948	(1, 1)	tsnet	Unchanged(no bond)
159	6357	67.47746470244742	14.660777378732073	460.25843622954704	(1, 1)	tsnet	Unchanged(no bond)
160	6357	25.633604754852325	15.70022656517978	163.26901174600218	(1, 1)	tsnet	Bond Formation
161	6357	0.5546332171890933	0.3048107191483297	181.95987947497107	(1, 1)	tsnet	Unchanged(no bond)
162	6357	13.405364818573373	5.728365884811525	234.01725881576502	(1, 1)	tsnet	Unchanged(no bond)
163	6357	23.45772632668881	9.28044364811683	252.7651394278851	(1, 1)	tsnet	Unchanged(no bond)
164	6357	42.103483558553734	12.190462778483193	345.3805185547885	(1, 1)	tsnet	Unchanged(no bond)
165	6357	18.51114122246713	6.160347662223342	300.4885801491639	(1, 1)	tsnet	Unchanged(no bond)
166	6357	4.683709584305529	2.0459784326609594	228.92272516352915	(1, 1)	tsnet	Unchanged(no bond)
167	6357	7.952909765534333	2.403383891483228	330.90467959433073	(1, 1)	tsnet	Unchanged(no bond)
168	6357	7.602101798735106	4.195990508888125	181.17538117953345	(1, 1)	tsnet	Unchanged(no bond)
169	6357	25.596678997383826	11.72195286897554	218.36531236301494	(1, 1)	tsnet	Unchanged(no bond)
170	6357	58.533414577959995	19.158418104958322	305.5232131237974	(1, 1)	tsnet	Unchanged(no bond)
0	4450	1.332807083831744	0.9199036003666897	144.88551662374883	(7, 6)	tsnet	Unchanged(bond)
1	4450	26.25137990450814	18.140024208575603	144.71524184679942	(7, 6)	tsnet	Unchanged(bond)
2	4450	5.6570413042250856	2.355072872493907	240.20663522970116	(7, 6)	tsnet	Unchanged(no bond)
3	4450	5.983484480898005	2.3549261674075637	254.08374002166548	(8, 7)	tsnet	Unchanged(no bond)
4	4450	2.503257960940042	1.0267088621341776	243.81380674328867	(7, 6)	tsnet	Unchanged(no bond)
5	4450	38.797324855807425	38.09922132256055	101.83233018684686	(7, 1)	tsnet	Unchanged(bond)
6	4450	11.886751109580018	5.4666684703973925	217.44049733302973	(7, 1)	tsnet	Unchanged(no bond)
7	4450	19.452325971629335	9.947271330254065	195.5543920116684	(7, 1)	tsnet	Unchanged(no bond)
8	4450	6.003701289353813	1.7578993544848154	341.52702053373855	(7, 1)	tsnet	Unchanged(no bond)
9	4450	6.668359705563942	1.9248178111452174	346.4410848108496	(7, 1)	tsnet	Unchanged(no bond)
10	4450	7.833018433132177	4.387306108892744	178.53822456689835	(6, 6)	tsnet	Bond Breaking
11	4450	1.388178443420962	0.6236188179708028	222.6004737858881	(6, 6)	tsnet	Unchanged(no bond)
12	4450	4.990903840339156	2.0556726206938736	242.78690050629373	(8, 6)	tsnet	Unchanged(no bond)
13	4450	4.26391593504285	2.755071687734195	154.76606122541762	(6, 6)	tsnet	Bond Formation
14	4450	1.2682864944432826	0.6314085243270038	200.86622932357537	(6, 1)	tsnet	Unchanged(no bond)
15	4450	16.391175155049908	15.111897603736935	108.46536672533189	(6, 1)	tsnet	Unchanged(bond)
16	4450	22.41773840273624	17.882007009186214	125.36477807675594	(6, 1)	tsnet	Bond Formation
17	4450	2.0788403037113046	0.6412565274916378	324.1823224541622	(6, 1)	tsnet	Unchanged(no bond)
18	4450	8.155426274909905	3.4835875768549274	234.10998274005883	(6, 1)	tsnet	Unchanged(no bond)
19	4450	12.024736620680375	7.6614987096354294	156.9501878993669	(6, 6)	tsnet	Bond Formation
20	4450	28.381008884409642	11.270365548473832	251.8197725028789	(8, 6)	tsnet	Unchanged(no bond)
21	4450	11.471952008913844	5.0991356585082155	224.97836451501735	(6, 6)	tsnet	Unchanged(no bond)
22	4450	47.39714444141532	23.22319475449726	204.09398854236747	(6, 1)	tsnet	Unchanged(no bond)
23	4450	0.8791566871107825	0.3204945676255872	274.3125082038344	(6, 1)	tsnet	Unchanged(no bond)
24	4450	32.76210237049888	23.471687690118884	139.58136629557777	(6, 1)	tsnet	Bond Breaking
25	4450	5.179477583086456	2.2045915901449926	234.94045818916555	(6, 1)	tsnet	Unchanged(no bond)
26	4450	12.739008672813634	3.9343058056109084	323.79304767427845	(6, 1)	tsnet	Unchanged(no bond)
27	4450	8.775272414144887	6.106340982010637	143.70754008000793	(8, 6)	tsnet	Unchanged(bond)
28	4450	4.420086123898592	3.054589321872071	144.7031223558932	(6, 6)	tsnet	Unchanged(bond)
29	4450	30.819572634905732	12.777914863330276	241.19406776884182	(6, 1)	tsnet	Unchanged(no bond)
30	4450	17.338813993473767	5.28280792732197	328.2120840282638	(6, 1)	tsnet	Unchanged(no bond)
31	4450	25.979504704069576	11.582153783485595	224.3063353304153	(6, 1)	tsnet	Unchanged(no bond)
32	4450	1.1886131846615022	1.101972977079383	107.86228059890783	(6, 1)	tsnet	Unchanged(bond)
33	4450	11.814989297430545	5.169753448121371	228.54067250971082	(6, 1)	tsnet	Unchanged(no bond)
34	4450	6.073885882029706	4.318058178256672	140.66243740333098	(8, 6)	tsnet	Unchanged(bond)
35	4450	77.10281874288518	37.94653714602303	203.18802331338924	(8, 1)	tsnet	Unchanged(no bond)
36	4450	35.468383109551695	10.55310676151318	336.09423187969327	(8, 1)	tsnet	Unchanged(no bond)
37	4450	20.12905079334204	6.510909105847558	309.1588358262258	(8, 1)	tsnet	Unchanged(no bond)
38	4450	7.5614205762127185	3.505102522927104	215.72608865940364	(8, 1)	tsnet	Unchanged(no bond)
39	4450	13.258571911874606	6.176406040937446	214.66483621698936	(8, 1)	tsnet	Unchanged(no bond)
40	4450	40.774467665114855	16.594342605093985	245.71306399687245	(6, 1)	tsnet	Unchanged(no bond)
41	4450	23.99788899824933	10.144487575773068	236.56087918684796	(6, 1)	tsnet	Unchanged(no bond)
42	4450	27.377620513273104	12.791995390472326	214.02150077121175	(6, 1)	tsnet	Unchanged(no bond)
43	4450	3.9054746023136744	1.70742215621641	228.73514836940353	(6, 1)	tsnet	Unchanged(no bond)
44	4450	5.420359247527551	5.011462568492255	108.15922843774362	(6, 1)	tsnet	Unchanged(bond)
45	4450	31.22124038877221	11.249224304299627	277.5412734621975	(1, 1)	tsnet	Unchanged(no bond)
46	4450	40.783771961138314	14.710706053945701	277.23871180336243	(1, 1)	tsnet	Unchanged(no bond)
47	4450	30.7183898323784	9.036667874625735	339.930494940876	(1, 1)	tsnet	Unchanged(no bond)
48	4450	38.84391644844247	11.175077943817104	347.59414335838125	(1, 1)	tsnet	Unchanged(no bond)
49	4450	25.64469100774387	14.006938549174459	183.08562515436552	(1, 1)	tsnet	Unchanged(no bond)
50	4450	13.715572781774199	3.2162807720928193	426.44202274820486	(1, 1)	tsnet	Unchanged(no bond)
51	4450	20.567211880467884	7.25329817714108	283.5566852233634	(1, 1)	tsnet	Unchanged(no bond)
52	4450	25.65182859586974	8.489095155615551	302.17388456178406	(1, 1)	tsnet	Unchanged(no bond)
53	4450	25.88349266723373	9.099949956755761	284.4355495385768	(1, 1)	tsnet	Unchanged(no bond)
54	4450	13.105247389914698	4.66907433210808	280.6819180365822	(1, 1)	tsnet	Unchanged(no bond)
0	6242	31.753415030868904	23.935505132675637	132.66239778462256	(8, 6)	tsnet	Unchanged(bond)
1	6242	72.4063307547286	29.757862069381368	243.31832235095052	(8, 7)	tsnet	Unchanged(no bond)
2	6242	18.409807198728288	6.6601929917505025	276.4155216152322	(8, 6)	tsnet	Unchanged(no bond)
3	6242	41.39999555364193	13.764852303395358	300.7659990905231	(8, 6)	tsnet	Unchanged(no bond)
4	6242	32.08852792589268	13.033226429747632	246.20555853040617	(8, 6)	tsnet	Unchanged(no bond)
5	6242	41.42722444370581	19.750573760618117	209.7520049078782	(8, 1)	tsnet	Unchanged(no bond)
6	6242	10.532315373853152	4.313319593141928	244.18119609312683	(8, 1)	tsnet	Unchanged(no bond)
7	6242	47.387212982994775	12.459184072414276	380.33961700521155	(8, 1)	tsnet	Unchanged(no bond)
8	6242	70.41613898139913	22.706554067828236	310.1137177004246	(8, 1)	tsnet	Unchanged(no bond)
9	6242	28.635613374905855	7.045792749893928	406.4214544961879	(8, 1)	tsnet	Unchanged(no bond)
10	6242	19.89504977353187	5.929999957024144	335.4983122717562	(8, 1)	tsnet	Unchanged(no bond)
11	6242	108.58322632464485	82.18812472385368	132.11546885815545	(8, 1)	tsnet	Bond Formation
12	6242	28.818973103256763	20.73287580498683	139.00132993766837	(7, 6)	tsnet	Unchanged(bond)
13	6242	4.414844053340339	1.8575383567982207	237.67175720398387	(6, 6)	tsnet	Unchanged(no bond)
14	6242	27.842843442202494	10.393512876563033	267.8867460200778	(6, 6)	tsnet	Unchanged(no bond)
15	6242	32.453099284643486	19.466829773634554	166.70972963762824	(6, 6)	tsnet	Bond Formation
16	6242	6.1604278574013405	5.6265199166072355	109.48913269138572	(6, 1)	tsnet	Unchanged(bond)
17	6242	24.356287181353498	9.526897981513372	255.65810853245264	(6, 1)	tsnet	Unchanged(no bond)
18	6242	14.731736946028962	4.463920947400283	330.0178726195519	(6, 1)	tsnet	Unchanged(no bond)
19	6242	29.219453883762327	9.105974405127983	320.8822316402245	(6, 1)	tsnet	Unchanged(no bond)
20	6242	23.12921631370486	6.493771282435958	356.1754072901159	(6, 1)	tsnet	Unchanged(no bond)
21	6242	19.51142329082063	8.089702288789024	241.18839722767302	(6, 1)	tsnet	Unchanged(no bond)
22	6242	68.8511781716729	49.69224555102758	138.5551757788276	(6, 1)	tsnet	Unchanged(no bond)
23	6242	1.3474349042262856	0.9022847390857675	149.33588543141744	(7, 6)	tsnet	Unchanged(bond)
24	6242	4.549543797052147	2.098759648863618	216.77297824529433	(7, 6)	tsnet	Unchanged(no bond)
25	6242	6.946044910108085	4.393205749812216	158.10880039945744	(7, 6)	tsnet	Unchanged(bond)
26	6242	6.552920060596978	3.1800031768062453	206.06646271272712	(7, 1)	tsnet	Unchanged(no bond)
27	6242	3.4414097941042776	1.5979730044969165	215.36094692586641	(7, 1)	tsnet	Unchanged(no bond)
28	6242	0.006307926731174973	0.002964664599748697	212.77033266122825	(7, 1)	tsnet	Unchanged(no bond)
29	6242	18.932710242539574	6.191146031527259	305.80299909141655	(7, 1)	tsnet	Unchanged(no bond)
30	6242	5.924396906681295	2.1256231863554476	278.71341189306236	(7, 1)	tsnet	Unchanged(no bond)
31	6242	6.223950413949186	2.708362714547672	229.8049068729946	(7, 1)	tsnet	Unchanged(no bond)
32	6242	13.612320000004718	6.066068065026778	224.40104288451676	(7, 1)	tsnet	Unchanged(no bond)
33	6242	1.7023119370251694	1.1139606724390485	152.81616121132078	(6, 6)	tsnet	Unchanged(bond)
34	6242	1.3700429664308622	0.634660581811186	215.8701841102297	(6, 6)	tsnet	Unchanged(no bond)
35	6242	6.428249699336286	1.9179848783742424	335.15643276526333	(6, 1)	tsnet	Unchanged(no bond)
36	6242	1.4503619333966045	1.3322128687663608	108.86863258869812	(6, 1)	tsnet	Unchanged(bond)
37	6242	0.052216861826237526	0.048057079102323826	108.65592083750373	(6, 1)	tsnet	Unchanged(bond)
38	6242	6.897356470514637	3.0564285317645967	225.6671928962959	(6, 1)	tsnet	Unchanged(no bond)
39	6242	2.753786044744455	1.261792874976197	218.24390510973552	(6, 1)	tsnet	Unchanged(no bond)
40	6242	4.881823771973481	1.5798621319732948	309.003151172181	(6, 1)	tsnet	Unchanged(no bond)
41	6242	37.46034770055893	14.380965241003892	260.4856285567653	(6, 1)	tsnet	Unchanged(no bond)
42	6242	3.9729228798445204	2.582714235684837	153.8274279419478	(6, 6)	tsnet	Unchanged(bond)
43	6242	17.89209521726591	4.990120541493716	358.55036102815643	(6, 1)	tsnet	Unchanged(no bond)
44	6242	7.305045607321681	3.286909545104242	222.24662732816415	(6, 1)	tsnet	Unchanged(no bond)
45	6242	0.1914603436021345	0.08606708607445607	222.4547760760756	(6, 1)	tsnet	Unchanged(no bond)
46	6242	6.112088069858146	5.6117628179986	108.91565214151342	(6, 1)	tsnet	Unchanged(bond)
47	6242	2.060747455757972	1.89373518299777	108.81919891754997	(6, 1)	tsnet	Unchanged(bond)
48	6242	2.6810655827399277	1.1509329348128094	232.9471597905036	(6, 1)	tsnet	Unchanged(no bond)
49	6242	39.75825766889977	18.18430888315588	218.64046593339515	(6, 1)	tsnet	Unchanged(no bond)
50	6242	24.752880194484426	10.921562502454893	226.6422976467021	(6, 1)	tsnet	Unchanged(no bond)
51	6242	12.237489976589844	4.310634880251087	283.8906638243745	(6, 1)	tsnet	Unchanged(no bond)
52	6242	8.924423708079088	2.988914437420921	298.58411456501267	(6, 1)	tsnet	Unchanged(no bond)
53	6242	10.196010432191027	4.535711475071809	224.79407008642687	(6, 1)	tsnet	Unchanged(no bond)
54	6242	2.190910319748607	1.0102253847534635	216.87341783470222	(6, 1)	tsnet	Unchanged(no bond)
55	6242	1.0937120332503047	1.0098431299037112	108.30514174558881	(6, 1)	tsnet	Unchanged(bond)
56	6242	39.38520515462185	27.34886716349143	144.01037132242894	(6, 1)	tsnet	Bond Breaking
57	6242	22.54863715918889	6.2539041652064	360.55296920982966	(1, 1)	tsnet	Unchanged(no bond)
58	6242	7.509356464428141	1.8047685773804316	416.0841760292475	(1, 1)	tsnet	Unchanged(no bond)
59	6242	13.202861288466927	3.1696974576214876	416.5338006225438	(1, 1)	tsnet	Unchanged(no bond)
60	6242	18.85921949653584	4.343237257558185	434.2203379222874	(1, 1)	tsnet	Unchanged(no bond)
61	6242	20.464327764297387	7.942001010976905	257.67218785307324	(1, 1)	tsnet	Unchanged(no bond)
62	6242	30.656024929260095	14.371987968871135	213.30399799707047	(1, 1)	tsnet	Unchanged(no bond)
63	6242	2.817840562797458	1.5743258093080283	178.98712872121422	(1, 1)	tsnet	Unchanged(no bond)
64	6242	0.07130488969981919	0.028307520709395545	251.89380035021009	(1, 1)	tsnet	Unchanged(no bond)
65	6242	1.2758081588496673	0.4176490964573343	305.473702606226	(1, 1)	tsnet	Unchanged(no bond)
66	6242	8.941608064734918	2.3028696166382407	388.2811254328847	(1, 1)	tsnet	Unchanged(no bond)
67	6242	46.810094409887085	17.167311490192755	272.669919437464	(1, 1)	tsnet	Unchanged(no bond)
68	6242	2.511203558741082	0.8357708805154943	300.4655483081918	(1, 1)	tsnet	Unchanged(no bond)
69	6242	2.14967094974603	0.891040710133796	241.25395453853523	(1, 1)	tsnet	Unchanged(no bond)
70	6242	17.31067982191461	4.634403007508123	373.52556076521296	(1, 1)	tsnet	Unchanged(no bond)
71	6242	35.538111444772944	9.70163374521316	366.3105862175806	(1, 1)	tsnet	Unchanged(no bond)
72	6242	6.419490595045052	3.6164719199867594	177.5069940282726	(1, 1)	tsnet	Unchanged(no bond)
73	6242	3.617027568423792	1.1932958460823448	303.1123908038974	(1, 1)	tsnet	Unchanged(no bond)
74	6242	23.2592008401876	10.11006528875381	230.05984804134317	(1, 1)	tsnet	Unchanged(no bond)
75	6242	1.683241952621417	0.6601314167727156	254.98588763591	(1, 1)	tsnet	Unchanged(no bond)
76	6242	38.653765371467365	12.244662363809807	315.6784909456713	(1, 1)	tsnet	Unchanged(no bond)
77	6242	35.05051330457811	15.507704291362176	226.02000042070264	(1, 1)	tsnet	Unchanged(no bond)
0	8114	28.87442250220755	19.771959287539204	146.03723425834158	(7, 6)	tsnet	Unchanged(bond)
1	8114	19.75474727594304	8.083372577259853	244.38743961297916	(6, 6)	tsnet	Unchanged(no bond)
2	8114	1.4785148007811166	0.5344000231563885	276.6681767804564	(8, 6)	tsnet	Unchanged(no bond)
3	8114	7.425744284724667	2.236672466089414	331.9996287926679	(6, 6)	tsnet	Unchanged(no bond)
4	8114	34.904579287105484	9.81440622970216	355.64636790222556	(6, 6)	tsnet	Unchanged(no bond)
5	8114	8.035600273102439	1.7506671532831715	459.0021728592218	(6, 6)	tsnet	Unchanged(no bond)
6	8114	22.21801643733119	20.35099125356056	109.17412405375575	(6, 1)	tsnet	Unchanged(bond)
7	8114	17.52497022964492	16.060442608479093	109.11884969093337	(6, 1)	tsnet	Unchanged(bond)
8	8114	0.05733979494260133	0.052436139859525714	109.35167061536623	(6, 1)	tsnet	Unchanged(bond)
9	8114	21.569497920446867	10.650818637962105	202.5149301065736	(6, 1)	tsnet	Unchanged(no bond)
10	8114	9.466941051924538	2.8335192916843353	334.10540311857494	(6, 1)	tsnet	Unchanged(no bond)
11	8114	13.672791057097111	3.06386922388563	446.25896400882084	(6, 1)	tsnet	Unchanged(no bond)
12	8114	60.870835086085194	21.282652389711103	286.0115082061511	(6, 1)	tsnet	Unchanged(no bond)
13	8114	60.58420774631088	15.070764523347307	401.99823739834244	(6, 1)	tsnet	Unchanged(no bond)
14	8114	3.681245247435605	0.6771138619065906	543.6670927205802	(6, 1)	tsnet	Unchanged(no bond)
15	8114	50.056844448303025	10.62939434360416	470.9284727819216	(6, 1)	tsnet	Unchanged(no bond)
16	8114	5.263838686969802	1.0812103559545039	486.84686175825885	(6, 1)	tsnet	Unchanged(no bond)
17	8114	11.03854756780851	7.486215275249395	147.4516449494003	(7, 6)	tsnet	Unchanged(bond)
18	8114	6.778580649847932	2.825031718638579	239.94706343030447	(8, 7)	tsnet	Unchanged(no bond)
19	8114	9.940950466818599	4.063957919889803	244.6125344498684	(7, 6)	tsnet	Unchanged(no bond)
20	8114	55.92345754197376	19.702604383585694	283.8378949970887	(7, 6)	tsnet	Unchanged(no bond)
21	8114	6.82541057631747	1.8003038068552029	379.12548706099767	(7, 6)	tsnet	Unchanged(no bond)
22	8114	47.72742334838838	22.304831237477554	213.97796217437715	(7, 1)	tsnet	Unchanged(no bond)
23	8114	36.309257329986664	17.427531470431678	208.34423619656383	(7, 1)	tsnet	Unchanged(no bond)
24	8114	18.087235557203442	8.603543605036593	210.23006783640875	(7, 1)	tsnet	Unchanged(no bond)
25	8114	4.376743671466299	4.332823620156236	101.01365887837548	(7, 1)	tsnet	Unchanged(bond)
26	8114	4.766660999579919	2.3209015160118103	205.37971847124527	(7, 1)	tsnet	Unchanged(no bond)
27	8114	30.203745979468266	7.760861903539923	389.1803043897944	(7, 1)	tsnet	Unchanged(no bond)
28	8114	73.68801165267125	29.57659332166514	249.1429991658102	(7, 1)	tsnet	Unchanged(no bond)
29	8114	99.41908521293254	32.87251919119783	302.43829088570027	(7, 1)	tsnet	Unchanged(no bond)
30	8114	12.664010719377039	2.790005641525938	453.90627642067096	(7, 1)	tsnet	Unchanged(no bond)
31	8114	17.820204642417004	4.209801703461605	423.3027087181787	(7, 1)	tsnet	Unchanged(no bond)
32	8114	23.469866126311345	5.84662652847171	401.4257796700125	(7, 1)	tsnet	Unchanged(no bond)
33	8114	1.1286132512078106	0.865201329286022	130.4451591792121	(8, 6)	tsnet	Unchanged(bond)
34	8114	14.803926841049186	9.979506902377338	148.3432697212982	(6, 6)	tsnet	Unchanged(bond)
35	8114	11.341761806262474	4.365967595455532	259.77659151817653	(6, 6)	tsnet	Unchanged(no bond)
36	8114	7.10967289638198	2.8337593583201692	250.89190708827653	(6, 6)	tsnet	Unchanged(no bond)
37	8114	17.441320079801017	6.4615042741062085	269.9266198692346	(6, 1)	tsnet	Unchanged(no bond)
38	8114	60.76503048029749	18.010324985342578	337.38997230616417	(6, 1)	tsnet	Unchanged(no bond)
39	8114	29.60441136749501	10.765065026256933	275.004482511599	(6, 1)	tsnet	Unchanged(no bond)
40	8114	3.4927983389907435	1.7200124694549142	203.06819869146878	(6, 1)	tsnet	Unchanged(no bond)
41	8114	28.479177279573964	24.59858219613874	115.77568598260255	(6, 1)	tsnet	Bond Formation
42	8114	35.21956585704049	10.055008546934145	350.26888035594186	(6, 1)	tsnet	Unchanged(no bond)
43	8114	10.14519673719696	3.6811192463372033	275.600871862319	(6, 1)	tsnet	Unchanged(no bond)
44	8114	20.374871222804636	6.849745480981678	297.45442775027885	(6, 1)	tsnet	Unchanged(no bond)
45	8114	14.999334246735474	4.4229719412613715	339.12343207083217	(6, 1)	tsnet	Unchanged(no bond)
46	8114	3.94042627179636	1.3082254820720531	301.20390756762015	(6, 1)	tsnet	Unchanged(no bond)
47	8114	4.788996036729998	1.8638137526964522	256.94606179408055	(6, 1)	tsnet	Unchanged(no bond)
48	8114	44.47428721168683	19.393616621297866	229.3243600724046	(8, 6)	tsnet	Bond Formation
49	8114	91.25756522605437	25.66987927510948	355.50445815513154	(8, 6)	tsnet	Unchanged(no bond)
50	8114	13.424272596926512	4.850788271848891	276.744146406741	(8, 6)	tsnet	Unchanged(no bond)
51	8114	86.5293571776792	34.454758487060886	251.13906170659814	(8, 1)	tsnet	Unchanged(no bond)
52	8114	45.48992549594622	11.939253232756597	381.01148044284565	(8, 1)	tsnet	Unchanged(no bond)
53	8114	62.54197349966284	20.766682440139842	301.164972690947	(8, 1)	tsnet	Unchanged(no bond)
54	8114	33.44513179785724	11.769185816904788	284.1754078673649	(8, 1)	tsnet	Unchanged(no bond)
55	8114	49.7547719779412	23.795398977153607	209.09408590169747	(8, 1)	tsnet	Unchanged(no bond)
56	8114	141.20331997187233	33.02844163727805	427.52038234980205	(8, 1)	tsnet	Unchanged(no bond)
57	8114	84.47713949263762	23.06323764111426	366.28482439101407	(8, 1)	tsnet	Unchanged(no bond)
58	8114	59.297932515286256	14.313387737982616	414.28300274386294	(8, 1)	tsnet	Unchanged(no bond)
59	8114	22.194670335566926	5.793330721745689	383.1072555940508	(8, 1)	tsnet	Unchanged(no bond)
60	8114	16.551175673374317	5.667760131656575	292.0232206181375	(8, 1)	tsnet	Unchanged(no bond)
61	8114	36.71348142887041	14.447400467306204	254.11825132106856	(8, 1)	tsnet	Unchanged(no bond)
62	8114	5.794053767225704	3.953021165611287	146.57279899308924	(6, 6)	tsnet	Unchanged(bond)
63	8114	2.273102549740469	1.5538859732674188	146.28502920074143	(6, 6)	tsnet	Unchanged(bond)
64	8114	31.8849382572401	8.401517334808675	379.5140447444689	(6, 1)	tsnet	Unchanged(no bond)
65	8114	52.280668505830974	12.39894745842045	421.65408540646575	(6, 1)	tsnet	Unchanged(no bond)
66	8114	36.20991842999	11.434053140106817	316.68488843188743	(6, 1)	tsnet	Unchanged(no bond)
67	8114	27.775946032712582	8.652102924416003	321.0311559555031	(6, 1)	tsnet	Unchanged(no bond)
68	8114	42.06945984480414	21.543864489391463	195.27350752470528	(6, 1)	tsnet	Bond Breaking
69	8114	4.085465147973988	1.902647243040267	214.725307747839	(6, 1)	tsnet	Unchanged(no bond)
70	8114	2.3896847033406665	1.129985079557691	211.4793147778605	(6, 1)	tsnet	Unchanged(no bond)
71	8114	0.14413290151478186	0.07005645418291886	205.73821954854847	(6, 1)	tsnet	Unchanged(no bond)
72	8114	5.659189171945167	2.6518134355598266	213.40826982990416	(6, 1)	tsnet	Unchanged(no bond)
73	8114	4.973455539710203	2.4302431522406662	204.64847458266527	(6, 1)	tsnet	Unchanged(no bond)
74	8114	1.522500108466085	0.7190216281462545	211.74607951520437	(6, 1)	tsnet	Unchanged(no bond)
75	8114	6.283943046120166	2.481030942191716	253.27951132157182	(6, 6)	tsnet	Unchanged(no bond)
76	8114	40.98382996518231	9.446245926886618	433.86367751162436	(6, 1)	tsnet	Unchanged(no bond)
77	8114	29.87387423559902	7.095592065650583	421.0201764588046	(6, 1)	tsnet	Unchanged(no bond)
78	8114	73.16206423239487	23.130520957668708	316.30097898049576	(6, 1)	tsnet	Unchanged(no bond)
79	8114	11.090623764178886	3.0032227694617246	369.2907458265804	(6, 1)	tsnet	Unchanged(no bond)
80	8114	15.39776906449668	5.0597548288240315	304.318481535505	(6, 1)	tsnet	Unchanged(no bond)
81	8114	2.289278704037878	2.1007894378406435	108.9723064483311	(6, 1)	tsnet	Unchanged(bond)
82	8114	11.648365548440843	10.684610167075906	109.02003317196073	(6, 1)	tsnet	Unchanged(bond)
83	8114	8.981213479009465	8.181601980425325	109.77328768250068	(6, 1)	tsnet	Unchanged(bond)
84	8114	1.0609882408745275	0.3919298611263677	270.70870227273633	(6, 1)	tsnet	Unchanged(no bond)
85	8114	21.372875747281526	7.34041934756068	291.1669583888831	(6, 1)	tsnet	Unchanged(no bond)
86	8114	1.6195047872635815	0.47107273118163034	343.79081616574257	(6, 1)	tsnet	Unchanged(no bond)
87	8114	45.09292119282744	9.291977285210677	485.2887583420847	(6, 1)	tsnet	Unchanged(no bond)
88	8114	49.58865608528784	8.90524435615411	556.8477865631932	(6, 1)	tsnet	Unchanged(no bond)
89	8114	37.6018579460827	8.595052423324976	437.48258991463507	(6, 1)	tsnet	Unchanged(no bond)
90	8114	43.08979166449962	9.675989712428283	445.3269685596412	(6, 1)	tsnet	Unchanged(no bond)
91	8114	60.41962703036554	22.354678133776186	270.27732928561454	(6, 1)	tsnet	Unchanged(no bond)
92	8114	6.2722018752169095	2.3575950944933455	266.04237045907263	(6, 1)	tsnet	Unchanged(no bond)
93	8114	4.422208686748297	1.3081597982904896	338.0480498274954	(6, 1)	tsnet	Unchanged(no bond)
94	8114	39.61128548690374	12.853130579747402	308.183949747768	(6, 1)	tsnet	Unchanged(no bond)
95	8114	3.283308690846498	3.006688030204898	109.20017833119684	(6, 1)	tsnet	Unchanged(bond)
96	8114	0.5324917992026057	0.48446589048372	109.91316616138522	(6, 1)	tsnet	Unchanged(bond)
97	8114	1.7810162660980122	1.6364116083340021	108.83669224952696	(6, 1)	tsnet	Unchanged(bond)
98	8114	36.469876150417434	20.39704442571166	178.7998074095727	(1, 1)	tsnet	Unchanged(no bond)
99	8114	17.965018866716775	10.213585905150365	175.89335453337327	(1, 1)	tsnet	Unchanged(no bond)
100	8114	40.65455986118059	16.51758004579032	246.12903190707902	(1, 1)	tsnet	Unchanged(no bond)
101	8114	12.403311906186554	3.437217713681262	360.85325223413327	(1, 1)	tsnet	Unchanged(no bond)
102	8114	24.8962411504281	4.791462565842229	519.5958605188835	(1, 1)	tsnet	Unchanged(no bond)
103	8114	56.73112735589658	15.056305491965032	376.7931474701532	(1, 1)	tsnet	Unchanged(no bond)
104	8114	56.369912048982144	11.542934467060316	488.3499270470872	(1, 1)	tsnet	Unchanged(no bond)
105	8114	23.22172675173606	3.9893338946761334	582.0953413482396	(1, 1)	tsnet	Unchanged(no bond)
106	8114	100.43848280929515	20.61687308574548	487.16642136550956	(1, 1)	tsnet	Unchanged(no bond)
107	8114	36.80109389868606	7.448292540933712	494.08765427025924	(1, 1)	tsnet	Unchanged(no bond)
108	8114	11.964455439129097	6.779395365562547	176.48263294843696	(1, 1)	tsnet	Unchanged(no bond)
109	8114	27.69138513608378	11.884110816464897	233.0118387798826	(1, 1)	tsnet	Unchanged(no bond)
110	8114	47.9543699727965	11.675182860387903	410.73763508662705	(1, 1)	tsnet	Unchanged(no bond)
111	8114	46.02803214677236	8.973763108665032	512.9178427089062	(1, 1)	tsnet	Unchanged(no bond)
112	8114	6.227310020032872	1.848241772660335	336.9315698924694	(1, 1)	tsnet	Unchanged(no bond)
113	8114	2.5296554746887523	0.5610756558935039	450.8581771669128	(1, 1)	tsnet	Unchanged(no bond)
114	8114	66.29333749702661	10.448675646223322	634.4664122193167	(1, 1)	tsnet	Unchanged(no bond)
115	8114	9.534760579844637	1.6626001970757383	573.4848700616561	(1, 1)	tsnet	Unchanged(no bond)
116	8114	53.31485862213859	9.072029842790677	587.683898157661	(1, 1)	tsnet	Unchanged(no bond)
117	8114	15.393783836662456	5.253786426292523	293.0036089709398	(1, 1)	tsnet	Unchanged(no bond)
118	8114	4.140889376386525	1.0901468241068615	379.8469421565379	(1, 1)	tsnet	Unchanged(no bond)
119	8114	47.19333137648994	12.146739883167166	388.52673087936944	(1, 1)	tsnet	Unchanged(no bond)
120	8114	108.19811746289973	46.06315766104768	234.89079550096744	(1, 1)	tsnet	Unchanged(no bond)
121	8114	91.97381628021502	23.91144899194682	384.6434246255467	(1, 1)	tsnet	Unchanged(no bond)
122	8114	41.74704342122091	8.076805228085528	516.8756982779978	(1, 1)	tsnet	Unchanged(no bond)
123	8114	76.98881977736897	17.9142462332761	429.76309901535564	(1, 1)	tsnet	Unchanged(no bond)
124	8114	12.306849358544714	2.5392966137130526	484.65584099484886	(1, 1)	tsnet	Unchanged(no bond)
125	8114	9.479687956968474	4.392576037304918	215.81158473888985	(1, 1)	tsnet	Unchanged(no bond)
126	8114	4.4688296126662586	0.9365195499581132	477.17419383996116	(1, 1)	tsnet	Unchanged(no bond)
127	8114	25.62943211707327	7.50669310606645	341.42107256737495	(1, 1)	tsnet	Unchanged(no bond)
128	8114	55.28506301385039	15.077307481484162	366.6772935535324	(1, 1)	tsnet	Unchanged(no bond)
129	8114	64.39733217479659	12.420252515493834	518.4864969086833	(1, 1)	tsnet	Unchanged(no bond)
130	8114	13.604795393296598	2.71663370328358	500.7960910170759	(1, 1)	tsnet	Unchanged(no bond)
131	8114	48.821074570331206	10.874735714313974	448.9403315435978	(1, 1)	tsnet	Unchanged(no bond)
132	8114	24.642459007375628	6.2445234952094975	394.62513074504653	(1, 1)	tsnet	Unchanged(no bond)
133	8114	11.694247398700464	3.412282788017014	342.7103826144597	(1, 1)	tsnet	Unchanged(no bond)
134	8114	11.696843333032358	3.841631916297308	304.4758995105956	(1, 1)	tsnet	Unchanged(no bond)
135	8114	81.18903890721239	23.998658460995813	338.3065725909892	(1, 1)	tsnet	Unchanged(no bond)
136	8114	42.52901918663259	12.088256451051556	351.8209541536736	(1, 1)	tsnet	Unchanged(no bond)
137	8114	49.075732871097834	19.432011255785962	252.55096976379804	(1, 1)	tsnet	Unchanged(no bond)
138	8114	20.58250055565789	11.3205269117885	181.81574688210443	(1, 1)	tsnet	Unchanged(no bond)
139	8114	13.648613803101517	7.689213482325574	177.50337969513032	(1, 1)	tsnet	Unchanged(no bond)
140	8114	47.320513103207375	18.707893035205984	252.94410767773746	(1, 1)	tsnet	Unchanged(no bond)
141	8114	30.83597806872809	10.962011651922046	281.298533954043	(1, 1)	tsnet	Unchanged(no bond)
142	8114	2.1915872920154733	0.5896177546229615	371.6962854039074	(1, 1)	tsnet	Unchanged(no bond)
143	8114	9.948192588952454	5.752813270678034	172.9274377748045	(1, 1)	tsnet	Unchanged(no bond)
144	8114	8.068587260549798	2.163469588400114	372.9466456940825	(1, 1)	tsnet	Unchanged(no bond)
145	8114	0.4853114191706531	0.13552406694449373	358.0998047892268	(1, 1)	tsnet	Unchanged(no bond)
146	8114	0.7771645348401357	0.1845973436996208	421.0052643578382	(1, 1)	tsnet	Unchanged(no bond)
147	8114	51.67749167168947	16.98537825598628	304.24692869866703	(1, 1)	tsnet	Unchanged(no bond)
148	8114	69.96493447603282	18.782951538132615	372.4916945773512	(1, 1)	tsnet	Unchanged(no bond)
149	8114	19.71633480906725	5.107655721145524	386.01534413218735	(1, 1)	tsnet	Unchanged(no bond)
150	8114	6.822891324743452	3.870372812970723	176.28511914609356	(1, 1)	tsnet	Unchanged(no bond)
151	8114	12.284293585377949	6.714478919928791	182.9522995286763	(1, 1)	tsnet	Unchanged(no bond)
152	8114	3.470313005707726	1.9875423370594323	174.6032243439932	(1, 1)	tsnet	Unchanged(no bond)
0	6036	13.835517526364516	6.4790607725115175	213.5420242554905	(6, 6)	tsnet	Bond Breaking
1	6036	0.18185172813187656	0.05848959912095523	310.9129330085014	(6, 6)	tsnet	Unchanged(no bond)
2	6036	1.2319047708473363	0.3756423032798852	327.9462297220192	(6, 6)	tsnet	Unchanged(no bond)
3	6036	6.439883255321899	2.532646072355111	254.27489950593224	(6, 6)	tsnet	Unchanged(no bond)
4	6036	25.417115646427924	16.49379376580491	154.10108800513154	(8, 6)	tsnet	Bond Breaking
5	6036	21.26156516036344	19.423099114882714	109.46535892447781	(6, 1)	tsnet	Unchanged(bond)
6	6036	1.7495244792379516	1.5942037414280246	109.74284112962857	(6, 1)	tsnet	Unchanged(bond)
7	6036	5.459585180777227	2.4071473455656074	226.80727005909094	(6, 1)	tsnet	Unchanged(no bond)
8	6036	19.15791905630213	6.994399195437702	273.9037123988925	(6, 1)	tsnet	Unchanged(no bond)
9	6036	7.74820868576116	1.9242572272635525	402.65971596633847	(6, 1)	tsnet	Unchanged(no bond)
10	6036	4.112208016682395	0.9606105620973884	428.0827401797287	(6, 1)	tsnet	Unchanged(no bond)
11	6036	16.584127643326863	4.904685611654078	338.1282503392497	(6, 1)	tsnet	Unchanged(no bond)
12	6036	12.383756230179443	4.7470323630357925	260.87364237516726	(6, 1)	tsnet	Unchanged(no bond)
13	6036	3.1322361013122357	2.1017951969453166	149.0267037370972	(6, 6)	tsnet	Unchanged(bond)
14	6036	0.6657643911643696	0.27566071155747507	241.51587921355207	(6, 6)	tsnet	Unchanged(no bond)
15	6036	2.060279871373627	0.7859043556320823	262.15402123794036	(6, 6)	tsnet	Unchanged(no bond)
16	6036	16.263486229839465	9.220533648558478	176.3833510046576	(8, 6)	tsnet	Bond Formation
17	6036	42.056935832139075	13.473109104268897	312.15464453422646	(6, 1)	tsnet	Unchanged(no bond)
18	6036	0.5707982300265257	0.2218745826367366	257.2616580246432	(6, 1)	tsnet	Unchanged(no bond)
19	6036	2.092975950310305	1.9338751917920203	108.22704377167456	(6, 1)	tsnet	Unchanged(bond)
20	6036	1.6255094266647285	1.49717762380634	108.57158167593536	(6, 1)	tsnet	Unchanged(bond)
21	6036	7.137764207240238	3.2228342395679266	221.47475410330662	(6, 1)	tsnet	Unchanged(no bond)
22	6036	1.54243683123636	0.44831519550260923	344.05187392926166	(6, 1)	tsnet	Unchanged(no bond)
23	6036	9.605210814516552	2.8389550141000113	338.3361401223731	(6, 1)	tsnet	Unchanged(no bond)
24	6036	1.9096678893809838	0.573878477802304	332.7652043502575	(6, 1)	tsnet	Unchanged(no bond)
25	6036	0.8394687870907136	0.6352785790103572	132.14183742799037	(6, 6)	tsnet	Unchanged(bond)
26	6036	1.858284181842862	0.7877610686037565	235.89439182828897	(6, 6)	tsnet	Unchanged(no bond)
27	6036	15.444072615544968	6.518366229305496	236.93164931591255	(8, 6)	tsnet	Unchanged(no bond)
28	6036	25.766208207487384	6.261790879111695	411.4830518125289	(6, 1)	tsnet	Unchanged(no bond)
29	6036	28.856371234854493	9.279360870202646	310.97369353870505	(6, 1)	tsnet	Unchanged(no bond)
30	6036	4.161941193541052	1.9414017215537145	214.37815508941793	(6, 1)	tsnet	Unchanged(no bond)
31	6036	1.074238331864663	0.48622027495609804	220.93655637080508	(6, 1)	tsnet	Unchanged(no bond)
32	6036	1.4957919313653312	1.3797017836157721	108.41414783456484	(6, 1)	tsnet	Unchanged(bond)
33	6036	0.2921476026398917	0.13694350143589978	213.3344040254729	(6, 1)	tsnet	Unchanged(no bond)
34	6036	7.700356872837366	2.4920267500436255	308.99976786776324	(6, 1)	tsnet	Unchanged(no bond)
35	6036	2.5037183368629368	0.805133619645069	310.96929450873796	(6, 1)	tsnet	Unchanged(no bond)
36	6036	1.8391822820031045	1.2240949561359693	150.24833431294792	(6, 6)	tsnet	Unchanged(bond)
37	6036	4.97617798988319	2.1650380494612	229.84251898582482	(8, 6)	tsnet	Unchanged(no bond)
38	6036	18.05486945488557	4.38750083554258	411.50691775658237	(6, 1)	tsnet	Unchanged(no bond)
39	6036	29.52793701446077	9.551900460723425	309.131540219426	(6, 1)	tsnet	Unchanged(no bond)
40	6036	0.4090763512895723	0.12892452061012194	317.29910598361033	(6, 1)	tsnet	Unchanged(no bond)
41	6036	2.497228014397912	0.8012992692719372	311.64735950238673	(6, 1)	tsnet	Unchanged(no bond)
42	6036	0.09788669576811238	0.04609681571380779	212.35023342141938	(6, 1)	tsnet	Unchanged(no bond)
43	6036	1.579745066515481	1.4600840504207213	108.19548820222231	(6, 1)	tsnet	Unchanged(bond)
44	6036	0.5993955985719168	0.2779322110595509	215.66251579364	(6, 1)	tsnet	Unchanged(no bond)
45	6036	2.6988854962609388	1.2364136558485248	218.2833781796716	(6, 1)	tsnet	Unchanged(no bond)
46	6036	0.33097520605918085	0.23412488411029747	141.3669492317855	(8, 6)	tsnet	Unchanged(bond)
47	6036	11.615889887416131	3.7969019942172952	305.93072734316564	(6, 1)	tsnet	Unchanged(no bond)
48	6036	5.699534650121496	2.251461842104157	253.14817882033748	(6, 1)	tsnet	Unchanged(no bond)
49	6036	1.26438055302458	0.3663541682503679	345.12519921992464	(6, 1)	tsnet	Unchanged(no bond)
50	6036	15.328564090689412	4.797894927482908	319.4851976204312	(6, 1)	tsnet	Unchanged(no bond)
51	6036	2.183008905185879	0.6428761203380482	339.56913876937466	(6, 1)	tsnet	Unchanged(no bond)
52	6036	3.4238525195503744	1.5087531013114126	226.9325919909859	(6, 1)	tsnet	Unchanged(no bond)
53	6036	0.11246333217564963	0.10274223202921177	109.46164002323206	(6, 1)	tsnet	Unchanged(bond)
54	6036	2.282370194810257	2.082636105961484	109.59044589100517	(6, 1)	tsnet	Unchanged(bond)
55	6036	44.96191211786393	21.265097214095142	211.4352531060231	(8, 1)	tsnet	Unchanged(no bond)
56	6036	19.89064088600272	9.421763704275357	211.11377349632377	(8, 1)	tsnet	Unchanged(no bond)
57	6036	17.48487239368366	6.791419165126679	257.4553560685356	(8, 1)	tsnet	Unchanged(no bond)
58	6036	28.344701388225158	13.150898648032669	215.5343307467846	(8, 1)	tsnet	Unchanged(no bond)
59	6036	17.595177287436936	5.129221322902954	343.03798139633994	(8, 1)	tsnet	Unchanged(no bond)
60	6036	3.5113872250447375	1.0548794303508342	332.87095415984294	(8, 1)	tsnet	Unchanged(no bond)
61	6036	2.8597139519156656	1.401392117942086	204.06236879047768	(8, 1)	tsnet	Unchanged(no bond)
62	6036	1.5204393596593313	0.734648348063277	206.96151616859996	(8, 1)	tsnet	Unchanged(no bond)
63	6036	12.730882888808726	7.141583792601579	178.26413941957045	(1, 1)	tsnet	Unchanged(no bond)
64	6036	21.527324557769	6.550191321589495	328.65184390591355	(1, 1)	tsnet	Unchanged(no bond)
65	6036	52.594001685963086	14.960045906020932	351.5631035917858	(1, 1)	tsnet	Unchanged(no bond)
66	6036	21.655020396637248	4.263342122981156	507.9353186296695	(1, 1)	tsnet	Unchanged(no bond)
67	6036	10.781912628526324	2.1228170966401163	507.90586930882415	(1, 1)	tsnet	Unchanged(no bond)
68	6036	24.19725520923337	6.568672967672301	368.3735714705249	(1, 1)	tsnet	Unchanged(no bond)
69	6036	25.729124536097636	8.735081691764925	294.54932929080667	(1, 1)	tsnet	Unchanged(no bond)
70	6036	6.5757270962043535	2.568978646645281	255.96659220158617	(1, 1)	tsnet	Unchanged(no bond)
71	6036	6.890226783981435	1.9984971456694398	344.7704090502168	(1, 1)	tsnet	Unchanged(no bond)
72	6036	40.915290493529135	10.34334433545481	395.5711921267101	(1, 1)	tsnet	Unchanged(no bond)
73	6036	39.34489667535011	9.987479569451445	393.94219934820944	(1, 1)	tsnet	Unchanged(no bond)
74	6036	7.430731290746806	2.104736537263538	353.04804944412814	(1, 1)	tsnet	Unchanged(no bond)
75	6036	14.277195742224746	6.353220826249091	224.72374458065124	(1, 1)	tsnet	Unchanged(no bond)
76	6036	1.7720445240790639	0.9947694422653548	178.13620410812447	(1, 1)	tsnet	Unchanged(no bond)
77	6036	11.439544825421422	4.510600826177266	253.61465725435153	(1, 1)	tsnet	Unchanged(no bond)
78	6036	3.0617459090422905	0.7426904821260752	412.2505919663239	(1, 1)	tsnet	Unchanged(no bond)
79	6036	7.968096852700501	1.8374703988787804	433.64490973909636	(1, 1)	tsnet	Unchanged(no bond)
80	6036	5.7155521917164	1.4518456724278028	393.6749132680714	(1, 1)	tsnet	Unchanged(no bond)
81	6036	6.0816040617398315	2.1852311660247796	278.30483823837557	(1, 1)	tsnet	Unchanged(no bond)
82	6036	2.4306757486645125	0.5904112157063659	411.69200110070074	(1, 1)	tsnet	Unchanged(no bond)
83	6036	27.29043183397728	7.404964086011562	368.542392873054	(1, 1)	tsnet	Unchanged(no bond)
84	6036	12.98477759420491	3.206701662096065	404.9262751096525	(1, 1)	tsnet	Unchanged(no bond)
85	6036	0.311908758770052	0.12275621433130322	254.08795837272268	(1, 1)	tsnet	Unchanged(no bond)
86	6036	6.480118763676845	1.591639529569063	407.1348218796337	(1, 1)	tsnet	Unchanged(no bond)
87	6036	1.8338662681675721	0.4483856258286097	408.9930993614293	(1, 1)	tsnet	Unchanged(no bond)
88	6036	5.67271546134438	2.1330279973491604	265.94660118827306	(1, 1)	tsnet	Unchanged(no bond)
89	6036	4.001496794737802	1.4782851041792011	270.68505144409085	(1, 1)	tsnet	Unchanged(no bond)
90	6036	0.017474906575931648	0.009782205181320312	178.6397468875525	(1, 1)	tsnet	Unchanged(no bond)
0	1070	0.08221912081340932	0.0582390881327506	141.1751513450871	(7, 6)	tsnet	Unchanged(bond)
1	1070	1.9190374535462684	0.7541479797739745	254.46431005774522	(7, 6)	tsnet	Unchanged(no bond)
2	1070	1.3206461492295762	0.3639181119312041	362.8965159830336	(7, 6)	tsnet	Unchanged(no bond)
3	1070	1.522282595247848	0.43038020831691903	353.7064590402552	(7, 6)	tsnet	Unchanged(no bond)
4	1070	2.160299798320331	0.9087757935811773	237.71537639744142	(7, 7)	tsnet	Unchanged(no bond)
5	1070	3.8385813507654465	3.7918995514917966	101.2310927185633	(7, 1)	tsnet	Unchanged(bond)
6	1070	3.5282041588043267	3.4926559217805804	101.01779957201234	(7, 1)	tsnet	Unchanged(bond)
7	1070	8.552675992089753	2.45635222587517	348.18605825321055	(7, 1)	tsnet	Unchanged(no bond)
8	1070	11.738799328944438	2.5251165257751453	464.88148998751376	(7, 1)	tsnet	Unchanged(no bond)
9	1070	4.071831927412806	0.9109332050754174	446.99566386711007	(7, 1)	tsnet	Unchanged(no bond)
10	1070	2.3464637806746236	0.9021464427884044	260.0978809407088	(7, 1)	tsnet	Unchanged(no bond)
11	1070	3.221093304370659	2.3250537834152154	138.5384427382696	(6, 6)	tsnet	Unchanged(bond)
12	1070	1.0677622759002858	0.4799808285944103	222.45935926798398	(6, 6)	tsnet	Unchanged(no bond)
13	1070	0.011044177090591134	0.004924247235569292	224.28153100875562	(6, 6)	tsnet	Unchanged(no bond)
14	1070	2.438291901315792	1.766687391338221	138.01490367058364	(7, 6)	tsnet	Unchanged(bond)
15	1070	3.4082305480316766	1.6876223053442736	201.9545805503205	(6, 1)	tsnet	Unchanged(no bond)
16	1070	0.4436723642401663	0.22395914200854333	198.10415429401922	(6, 1)	tsnet	Unchanged(no bond)
17	1070	9.210557025745691	4.1208515949453135	223.51101012818498	(6, 1)	tsnet	Unchanged(no bond)
18	1070	11.769218467803455	3.6091284264590393	326.0958624115901	(6, 1)	tsnet	Unchanged(no bond)
19	1070	2.825295346269341	0.8655882442933539	326.40176953602764	(6, 1)	tsnet	Unchanged(no bond)
20	1070	1.9888117449477605	0.9431715564234397	210.86426232884375	(6, 1)	tsnet	Unchanged(no bond)
21	1070	6.953374222241893	4.594010686385425	151.3573802265754	(6, 6)	tsnet	Unchanged(bond)
22	1070	8.703291645723299	3.625077283647756	240.0856854826984	(6, 6)	tsnet	Unchanged(no bond)
23	1070	3.3566122138658727	1.4611914557709609	229.71748162151968	(7, 6)	tsnet	Unchanged(no bond)
24	1070	14.7278998652141	4.822713233377204	305.3861830988567	(6, 1)	tsnet	Unchanged(no bond)
25	1070	16.51645379895981	6.159597660317913	268.14176363115496	(6, 1)	tsnet	Unchanged(no bond)
26	1070	43.31896631744237	28.54423134867034	151.76084368255468	(6, 1)	tsnet	Bond Breaking
27	1070	12.697322128911681	5.520581654363025	229.99971604218072	(6, 1)	tsnet	Unchanged(no bond)
28	1070	12.795555426392857	3.6944761877341548	346.3428853290418	(6, 1)	tsnet	Unchanged(no bond)
29	1070	4.529512432259919	1.3936730758927474	325.0053768426603	(6, 1)	tsnet	Unchanged(no bond)
30	1070	0.9979421869362737	0.7027849680953429	141.9982259496604	(6, 6)	tsnet	Unchanged(bond)
31	1070	5.211010266039606	2.380464169828924	218.9073178284428	(7, 6)	tsnet	Unchanged(no bond)
32	1070	5.734692680573961	1.386243669341173	413.6857615587478	(6, 1)	tsnet	Unchanged(no bond)
33	1070	5.862920010331862	1.4669862142207244	399.6574714539015	(6, 1)	tsnet	Unchanged(no bond)
34	1070	4.240195166154037	3.633318712694167	116.70308886857497	(6, 1)	tsnet	Bond Formation
35	1070	8.280311196248679	7.658226839111391	108.12308606426015	(6, 1)	tsnet	Unchanged(bond)
36	1070	4.145099395417562	1.81216490948573	228.7374274670118	(6, 1)	tsnet	Unchanged(no bond)
37	1070	3.4011491599273302	1.0737992443104551	316.73976098869326	(6, 1)	tsnet	Unchanged(no bond)
38	1070	2.244164210411004	1.6902403924939076	132.77189566507727	(7, 6)	tsnet	Unchanged(bond)
39	1070	8.791827245147799	2.198606275939052	399.8818406625671	(6, 1)	tsnet	Unchanged(no bond)
40	1070	8.243401079607438	1.9641717764560263	419.68839886708304	(6, 1)	tsnet	Unchanged(no bond)
41	1070	41.87500446869166	20.121740848272626	208.1082585470554	(6, 1)	tsnet	Unchanged(no bond)
42	1070	9.637042986983468	4.35963513364709	221.05159472190778	(6, 1)	tsnet	Unchanged(no bond)
43	1070	3.7587941434661154	3.484261657072313	107.87921555307305	(6, 1)	tsnet	Unchanged(bond)
44	1070	1.4578503597254322	0.7018274408879966	207.72205171699576	(6, 1)	tsnet	Unchanged(no bond)
45	1070	15.216915676404597	5.352085036064527	284.3175243641838	(7, 1)	tsnet	Unchanged(no bond)
46	1070	13.413432661706937	4.21750045353702	318.04223400753216	(7, 1)	tsnet	Unchanged(no bond)
47	1070	43.10633821591763	17.295984612220526	249.2274315823612	(7, 1)	tsnet	Unchanged(no bond)
48	1070	8.649247664673165	2.690235045288096	321.50527812884553	(7, 1)	tsnet	Unchanged(no bond)
49	1070	0.9495256625738246	0.44959845202594323	211.19415742984677	(7, 1)	tsnet	Unchanged(no bond)
50	1070	2.1776001385631405	2.1569580854593235	100.95699834145925	(7, 1)	tsnet	Unchanged(bond)
51	1070	9.400555821535296	5.767266259739859	162.9984709941122	(1, 1)	tsnet	Unchanged(no bond)
52	1070	24.578044923550113	5.831448829774608	421.4740734422269	(1, 1)	tsnet	Unchanged(no bond)
53	1070	24.749516660661897	4.851364622430529	510.1557723827078	(1, 1)	tsnet	Unchanged(no bond)
54	1070	12.484205258071768	2.5581291794329655	488.0209083436128	(1, 1)	tsnet	Unchanged(no bond)
55	1070	25.37060563266289	8.534391671534609	297.27491553127754	(1, 1)	tsnet	Unchanged(no bond)
56	1070	8.250797966023127	2.2711551342089007	363.2864105911058	(1, 1)	tsnet	Unchanged(no bond)
57	1070	1.2015383399199386	0.24311376691759468	494.2288358055879	(1, 1)	tsnet	Unchanged(no bond)
58	1070	14.753514343335183	2.83870085432302	519.7276888428469	(1, 1)	tsnet	Unchanged(no bond)
59	1070	20.833250011816062	5.924273934707651	351.6591272014523	(1, 1)	tsnet	Unchanged(no bond)
60	1070	15.927002553490798	8.753232960607125	181.9556571288387	(1, 1)	tsnet	Unchanged(no bond)
61	1070	42.64360093407964	14.431807394800995	295.48343992895747	(1, 1)	tsnet	Unchanged(no bond)
62	1070	49.51113875490991	14.55155509570216	340.24637524502907	(1, 1)	tsnet	Unchanged(no bond)
63	1070	11.56080342332455	4.204050895694475	274.99199486772153	(1, 1)	tsnet	Unchanged(no bond)
64	1070	10.976531915222054	2.6359235411379673	416.4207248015746	(1, 1)	tsnet	Unchanged(no bond)
65	1070	0.9836091545472936	0.3956510178294704	248.60523800579207	(1, 1)	tsnet	Unchanged(no bond)
0	1180	14.290191052983392	6.49974015653483	219.85788214342773	(6, 6)	tsnet	Bond Breaking
1	1180	17.717830065250475	6.565886828771948	269.84671724176417	(8, 6)	tsnet	Unchanged(no bond)
2	1180	7.180517551673393	2.454333540844961	292.56486260629987	(6, 6)	tsnet	Unchanged(no bond)
3	1180	24.943208250604833	7.045567412681346	354.0269617704523	(6, 6)	tsnet	Unchanged(no bond)
4	1180	54.45322230996985	18.603655856728473	292.7017287856112	(6, 6)	tsnet	Unchanged(no bond)
5	1180	23.700791280310618	21.62330056127227	109.6076485324316	(6, 1)	tsnet	Unchanged(bond)
6	1180	19.158019436282856	17.53279288684807	109.26963867036794	(6, 1)	tsnet	Unchanged(bond)
7	1180	16.511566256880172	15.116107939400077	109.23159799516142	(6, 1)	tsnet	Unchanged(bond)
8	1180	48.459584072938846	18.358400403775395	263.96408732306094	(6, 1)	tsnet	Unchanged(no bond)
9	1180	12.087352513441108	4.350123717191192	277.86227011598015	(6, 1)	tsnet	Unchanged(no bond)
10	1180	43.560272011514556	11.392394186640283	382.3627527091464	(6, 1)	tsnet	Unchanged(no bond)
11	1180	17.591657000475802	3.8327226559284804	458.98591105372344	(6, 1)	tsnet	Unchanged(no bond)
12	1180	40.05134253459066	10.8227748262491	370.0653776649943	(6, 1)	tsnet	Unchanged(no bond)
13	1180	80.38926646543968	22.466040240643075	357.8257031695701	(6, 1)	tsnet	Unchanged(no bond)
14	1180	24.257643857477685	15.24805497865224	159.08680740880826	(6, 1)	tsnet	Bond Formation
15	1180	7.191581482624865	5.388997622542488	133.44933485481724	(8, 6)	tsnet	Unchanged(bond)
16	1180	4.131929476700735	2.7222957882133936	151.78106268211457	(6, 6)	tsnet	Unchanged(bond)
17	1180	4.8338384790079125	2.268919263956319	213.0458564920084	(6, 6)	tsnet	Unchanged(no bond)
18	1180	9.611128498973208	6.745694154178225	142.47797601407942	(6, 6)	tsnet	Unchanged(bond)
19	1180	8.234277090977526	2.844841403063901	289.4459101343643	(6, 1)	tsnet	Unchanged(no bond)
20	1180	13.506473975869726	5.158699704575455	261.8193488543305	(6, 1)	tsnet	Unchanged(no bond)
21	1180	15.575911315462365	5.64654002677801	275.8487718425009	(6, 1)	tsnet	Unchanged(no bond)
22	1180	24.558907412631893	13.006631512266054	188.81835307989874	(6, 1)	tsnet	Unchanged(no bond)
23	1180	17.568394131117017	7.854703322513753	223.6671890682508	(6, 1)	tsnet	Unchanged(no bond)
24	1180	18.3598220094229	8.582146397953032	213.93042204222928	(6, 1)	tsnet	Unchanged(no bond)
25	1180	1.7854750955816456	0.613474796872291	291.04294172875916	(6, 1)	tsnet	Unchanged(no bond)
26	1180	9.384398741301236	3.230620737835136	290.4828360505664	(6, 1)	tsnet	Unchanged(no bond)
27	1180	11.249115951810396	4.945599533390312	227.4570732195716	(6, 1)	tsnet	Unchanged(no bond)
28	1180	10.798021576389294	7.893056389040905	136.80405972243884	(6, 1)	tsnet	Unchanged(no bond)
29	1180	3.8490293685279564	1.495438261500633	257.3847057160057	(8, 6)	tsnet	Unchanged(no bond)
30	1180	8.763529288892835	2.5933245618672203	337.92643688929564	(8, 6)	tsnet	Unchanged(no bond)
31	1180	25.509918046040525	10.313322299574176	247.3491791010332	(8, 6)	tsnet	Unchanged(no bond)
32	1180	33.43740795696593	9.093517048477258	367.70600174511287	(8, 1)	tsnet	Unchanged(no bond)
33	1180	29.407582618952553	10.239376411941137	287.2009137651928	(8, 1)	tsnet	Unchanged(no bond)
34	1180	23.781113658796382	8.234841570544631	288.7865352972851	(8, 1)	tsnet	Unchanged(no bond)
35	1180	20.937086350526577	21.746532227910432	96.2778163023851	(8, 1)	tsnet	Unchanged(bond)
36	1180	4.72464552690357	1.472617481088213	320.8331822471794	(8, 1)	tsnet	Unchanged(no bond)
37	1180	4.225321342232835	1.5245142880085218	277.15852684807476	(8, 1)	tsnet	Unchanged(no bond)
38	1180	5.062810622532954	1.2716333057503943	398.13447789065066	(8, 1)	tsnet	Unchanged(no bond)
39	1180	17.108214017947887	4.045179366548869	422.9284406872594	(8, 1)	tsnet	Unchanged(no bond)
40	1180	33.506838187865554	11.351382582196852	295.17847667663506	(8, 1)	tsnet	Unchanged(no bond)
41	1180	20.946096302484563	8.780929363753105	238.5407675518742	(8, 1)	tsnet	Unchanged(no bond)
42	1180	25.96779382051928	16.680411905421895	155.67837273897632	(6, 6)	tsnet	Unchanged(bond)
43	1180	20.186518580038104	9.505004736544146	212.3777855935879	(6, 6)	tsnet	Unchanged(no bond)
44	1180	7.2672698979824535	2.221616345650856	327.1163318639248	(6, 1)	tsnet	Unchanged(no bond)
45	1180	27.087715566096282	8.855833251611053	305.8742728830004	(6, 1)	tsnet	Unchanged(no bond)
46	1180	42.730289343245474	11.17288969929726	382.4461754592733	(6, 1)	tsnet	Unchanged(no bond)
47	1180	3.0738357307572794	1.0985524345042925	279.807830214705	(6, 1)	tsnet	Unchanged(no bond)
48	1180	22.754113439461342	20.924755867115213	108.7425515688864	(6, 1)	tsnet	Unchanged(bond)
49	1180	17.17922084892598	15.745902317013009	109.1028034027895	(6, 1)	tsnet	Unchanged(bond)
50	1180	19.661341682054932	8.82375211451175	222.82291509208912	(6, 1)	tsnet	Unchanged(no bond)
51	1180	23.55102867063472	10.509457379249145	224.09366935666986	(6, 1)	tsnet	Unchanged(no bond)
52	1180	33.249433237267965	10.449839429175194	318.1812836706176	(6, 1)	tsnet	Unchanged(no bond)
53	1180	18.090987614210974	8.022767417737526	225.49560110908402	(6, 1)	tsnet	Unchanged(no bond)
54	1180	4.427947093203732	2.913237847988953	151.99401230697327	(6, 6)	tsnet	Unchanged(bond)
55	1180	45.41106029844953	12.59011491189004	360.6882114758425	(6, 1)	tsnet	Unchanged(no bond)
56	1180	33.74787737099814	8.298281247266468	406.6851479891093	(6, 1)	tsnet	Unchanged(no bond)
57	1180	19.46241673412601	4.517117029484376	430.8592539686231	(6, 1)	tsnet	Unchanged(no bond)
58	1180	25.159489974743153	6.404891637225281	392.8167937848628	(6, 1)	tsnet	Unchanged(no bond)
59	1180	51.844125118580784	22.726308896731517	228.12382492097947	(6, 1)	tsnet	Unchanged(no bond)
60	1180	37.32137744057829	16.82508336866603	221.81986634362394	(6, 1)	tsnet	Unchanged(no bond)
61	1180	4.6841239084078445	4.28990293984535	109.18950787676111	(6, 1)	tsnet	Unchanged(bond)
62	1180	9.39596866901149	8.598157388044074	109.27886342342129	(6, 1)	tsnet	Unchanged(bond)
63	1180	5.4661009751473255	2.273910555714572	240.3832886658822	(6, 1)	tsnet	Unchanged(no bond)
64	1180	40.557252938061914	17.951147826548926	225.93125147172813	(6, 1)	tsnet	Unchanged(no bond)
65	1180	71.83161614548723	22.02678337755685	326.11033083785014	(6, 1)	tsnet	Unchanged(no bond)
66	1180	33.43048181405695	9.08965173380941	367.78616819509836	(6, 1)	tsnet	Unchanged(no bond)
67	1180	17.94895513921455	5.336318525291906	336.3546432647161	(6, 1)	tsnet	Unchanged(no bond)
68	1180	41.21969958150902	12.728214194878948	323.845112522488	(6, 1)	tsnet	Unchanged(no bond)
69	1180	34.67167569463263	11.742254064651577	295.27274323766244	(6, 1)	tsnet	Unchanged(no bond)
70	1180	37.48243275511358	13.312425423162333	281.5597576223621	(6, 1)	tsnet	Unchanged(no bond)
71	1180	3.479842321069704	1.562464166078828	222.7150162299557	(6, 1)	tsnet	Unchanged(no bond)
72	1180	1.024315787430119	0.4592455060484861	223.04318146598786	(6, 1)	tsnet	Unchanged(no bond)
73	1180	0.2998404461529214	0.27793053682343155	107.88323211256528	(6, 1)	tsnet	Unchanged(bond)
74	1180	88.49020300300172	63.59639956570696	139.14341630546997	(6, 1)	tsnet	Bond Breaking
75	1180	28.393886015676028	16.038803571491282	177.03244440343238	(1, 1)	tsnet	Unchanged(no bond)
76	1180	50.86075240534307	28.342391191923237	179.45116931360724	(1, 1)	tsnet	Unchanged(no bond)
77	1180	67.19271777674747	18.271057016258478	367.7549564699848	(1, 1)	tsnet	Unchanged(no bond)
78	1180	14.623283316255709	4.993390606510877	292.8527821794759	(1, 1)	tsnet	Unchanged(no bond)
79	1180	49.439626453878475	11.511416796589298	429.48341917848785	(1, 1)	tsnet	Unchanged(no bond)
80	1180	34.496825262406986	7.3421883066472295	469.84391875614773	(1, 1)	tsnet	Unchanged(no bond)
81	1180	75.09846871704107	21.873267206800033	343.3344822564697	(1, 1)	tsnet	Unchanged(no bond)
82	1180	104.49933847831048	26.687015496143175	391.5737167890235	(1, 1)	tsnet	Unchanged(no bond)
83	1180	19.044522871481817	9.899841148551644	192.37200461815542	(1, 1)	tsnet	Unchanged(no bond)
84	1180	30.203489830716414	16.894569968758002	178.77631621621447	(1, 1)	tsnet	Unchanged(no bond)
85	1180	44.936241964843006	18.408090274529467	244.11137328579636	(1, 1)	tsnet	Unchanged(no bond)
86	1180	53.36134414550724	20.028060748569366	266.4329053890997	(1, 1)	tsnet	Unchanged(no bond)
87	1180	11.925683701166978	3.151508838606578	378.4118754507397	(1, 1)	tsnet	Unchanged(no bond)
88	1180	25.54208102770934	5.044794941003481	506.3056343500983	(1, 1)	tsnet	Unchanged(no bond)
89	1180	55.7689043477457	13.039390954001384	427.69562278238124	(1, 1)	tsnet	Unchanged(no bond)
90	1180	38.71449147768775	8.709621767848184	444.50255716733176	(1, 1)	tsnet	Unchanged(no bond)
91	1180	35.37791730581308	14.210180770473196	248.96176816640877	(1, 1)	tsnet	Unchanged(no bond)
92	1180	45.282577831795834	15.711592758386903	288.21124966864886	(1, 1)	tsnet	Unchanged(no bond)
93	1180	53.73814953479395	14.050758380560413	382.457288633915	(1, 1)	tsnet	Unchanged(no bond)
94	1180	62.517354243960014	13.427402624292487	465.5952904164454	(1, 1)	tsnet	Unchanged(no bond)
95	1180	18.729828733383513	3.5179966357835073	532.4004162730564	(1, 1)	tsnet	Unchanged(no bond)
96	1180	17.260731109661087	3.8163270901988975	452.2864707794609	(1, 1)	tsnet	Unchanged(no bond)
97	1180	64.47657005444314	17.297220282780884	372.7568302904055	(1, 1)	tsnet	Unchanged(no bond)
98	1180	64.87141351119755	30.89285950304471	209.9883745135474	(1, 1)	tsnet	Unchanged(no bond)
99	1180	2.0882284350087765	0.6628534656373719	315.03620985081886	(1, 1)	tsnet	Unchanged(no bond)
100	1180	3.013190614734551	1.0278404753869363	293.1574195499762	(1, 1)	tsnet	Unchanged(no bond)
101	1180	14.444519948693912	3.15009392889787	458.5425157067506	(1, 1)	tsnet	Unchanged(no bond)
102	1180	27.81049841474852	5.924183474701867	469.4401943070825	(1, 1)	tsnet	Unchanged(no bond)
103	1180	50.43427891909897	13.141780623866417	383.7705130118114	(1, 1)	tsnet	Unchanged(no bond)
104	1180	62.318097522083924	21.818018160553414	285.62675612193743	(1, 1)	tsnet	Unchanged(no bond)
105	1180	32.1134698382451	17.980517131494057	178.6014807215764	(1, 1)	tsnet	Unchanged(no bond)
106	1180	53.390170236041	17.60331773034007	303.2960664228696	(1, 1)	tsnet	Unchanged(no bond)
107	1180	43.575669529833895	17.279164682480115	252.18620419780265	(1, 1)	tsnet	Unchanged(no bond)
108	1180	41.92385435318586	10.405303055816416	402.90853738999004	(1, 1)	tsnet	Unchanged(no bond)
109	1180	55.68471121485463	21.217996731953175	262.440945383861	(1, 1)	tsnet	Unchanged(no bond)
110	1180	24.42180844886268	10.114954956382203	241.44258233649697	(1, 1)	tsnet	Unchanged(no bond)
111	1180	38.06094791256385	12.494581947391262	304.6196189101835	(1, 1)	tsnet	Unchanged(no bond)
112	1180	61.13965586649108	16.25200577696424	376.1976011179559	(1, 1)	tsnet	Unchanged(no bond)
113	1180	36.9766159044226	11.524794147580364	320.8440465913733	(1, 1)	tsnet	Unchanged(no bond)
114	1180	26.06268656645332	14.708637068040725	177.19307673368965	(1, 1)	tsnet	Unchanged(no bond)
115	1180	16.214471536282815	5.692809149963325	284.82373304903916	(1, 1)	tsnet	Unchanged(no bond)
116	1180	42.51872674738166	13.008745385829307	326.84725149358513	(1, 1)	tsnet	Unchanged(no bond)
117	1180	1.9838517198630612	0.661433287195411	299.93224687480244	(1, 1)	tsnet	Unchanged(no bond)
118	1180	37.165098290196184	14.485248160436612	256.57205094839026	(1, 1)	tsnet	Unchanged(no bond)
119	1180	118.20624562145241	57.17700991605703	206.73736838459007	(1, 1)	tsnet	Unchanged(no bond)
0	4517	1.81246615429278	1.32647755620554	136.6375289060628	(8, 6)	tsnet	Unchanged(bond)
1	4517	0.4574898628959545	0.1785393651476518	256.24033249900435	(8, 6)	tsnet	Unchanged(no bond)
2	4517	8.61907065373666	2.8760529878215713	299.6840006158949	(8, 6)	tsnet	Unchanged(no bond)
3	4517	9.269843309930481	3.2498565499006387	285.2385379968201	(8, 8)	tsnet	Unchanged(no bond)
4	4517	3.180142583738421	1.2621222158738667	251.9678794764386	(8, 6)	tsnet	Unchanged(no bond)
5	4517	18.153966479621197	18.6233071063904	97.479821257911	(8, 1)	tsnet	Unchanged(bond)
6	4517	5.967364653409435	2.9195898573043215	204.39051185494753	(8, 1)	tsnet	Unchanged(no bond)
7	4517	1.2595513769328992	0.3709999937471463	339.50172457181816	(8, 1)	tsnet	Unchanged(no bond)
8	4517	1.4210475392164135	0.4484273198480596	316.89584383438245	(8, 1)	tsnet	Unchanged(no bond)
9	4517	10.15446623483438	3.9358478107054458	257.9994634755538	(8, 1)	tsnet	Unchanged(no bond)
10	4517	8.495533403669242	2.4843742702071077	341.9586777060374	(8, 1)	tsnet	Unchanged(no bond)
11	4517	1.4712808726762727	0.9611736657081279	153.07128411516894	(6, 6)	tsnet	Unchanged(bond)
12	4517	8.549256434684693	3.4554495315135645	247.41372596288295	(6, 6)	tsnet	Unchanged(no bond)
13	4517	5.6280670363728635	2.3617254265218603	238.30319025109455	(8, 6)	tsnet	Unchanged(no bond)
14	4517	2.1276282455246376	1.4423516724283374	147.5110603187759	(6, 6)	tsnet	Unchanged(bond)
15	4517	15.316937717809353	7.970991726510716	192.1584947437188	(6, 1)	tsnet	Unchanged(no bond)
16	4517	3.719183507471713	3.4264854305710752	108.54222446969095	(6, 1)	tsnet	Unchanged(bond)
17	4517	2.594728108693767	1.126327391760463	230.37068330888908	(6, 1)	tsnet	Unchanged(no bond)
18	4517	3.2928121253468667	1.0464974217514573	314.6507632895925	(6, 1)	tsnet	Unchanged(no bond)
19	4517	0.05353415937916495	0.018357130491910404	291.6259673741291	(6, 1)	tsnet	Unchanged(no bond)
20	4517	1.7686779509229922	0.7623261317516115	232.0106680403395	(6, 1)	tsnet	Unchanged(no bond)
21	4517	4.8563500509648305	3.259689072437846	148.98200236419726	(6, 6)	tsnet	Unchanged(bond)
22	4517	0.024623265067758027	0.011735464428331939	209.81926380614442	(8, 6)	tsnet	Unchanged(no bond)
23	4517	0.9051194245954575	0.5923532849207529	152.80060862945118	(6, 6)	tsnet	Unchanged(bond)
24	4517	13.929189690932242	5.407489155326795	257.5907096773539	(6, 1)	tsnet	Unchanged(no bond)
25	4517	3.146876401478682	1.4491471547172987	217.15368182140057	(6, 1)	tsnet	Unchanged(no bond)
26	4517	1.7887626284885494	1.6581850242179688	107.87473064606668	(6, 1)	tsnet	Unchanged(bond)
27	4517	2.0544220000646263	0.8526559401071658	240.94384422002815	(6, 1)	tsnet	Unchanged(no bond)
28	4517	3.498694154334725	1.34896743066202	259.360906335426	(6, 1)	tsnet	Unchanged(no bond)
29	4517	2.182012225681751	0.9147943331493885	238.52489533572813	(6, 1)	tsnet	Unchanged(no bond)
30	4517	3.2672048424269517	2.409935565920263	135.5722903396104	(8, 6)	tsnet	Unchanged(bond)
31	4517	6.152428838322677	3.0809425339508376	199.69307348401358	(6, 6)	tsnet	Unchanged(no bond)
32	4517	6.712623566423748	2.586740156625753	259.5012703239571	(6, 1)	tsnet	Unchanged(no bond)
33	4517	10.616452397154363	3.102520515939932	342.18798369293074	(6, 1)	tsnet	Unchanged(no bond)
34	4517	4.615872611890781	2.0097966877613884	229.66863464344596	(6, 1)	tsnet	Unchanged(no bond)
35	4517	7.129046994893984	5.623187228626357	126.7794705216579	(6, 1)	tsnet	Bond Breaking
36	4517	27.264951965779318	14.504528738928283	187.97544171568777	(6, 1)	tsnet	Bond Breaking
37	4517	7.915880938461006	2.743483800855458	288.5339048108365	(6, 1)	tsnet	Unchanged(no bond)
38	4517	8.030719478914762	5.596984107224231	143.4829780657983	(8, 6)	tsnet	Unchanged(bond)
39	4517	34.94309469391479	12.961203118159103	269.5976166360535	(8, 1)	tsnet	Unchanged(no bond)
40	4517	8.318874629771766	2.4797268542625566	335.4754422033191	(8, 1)	tsnet	Unchanged(no bond)
41	4517	0.5446661301005573	0.17621353378067223	309.0943802185405	(8, 1)	tsnet	Unchanged(no bond)
42	4517	13.591054158025928	6.080478839314598	223.5194713638365	(8, 1)	tsnet	Unchanged(no bond)
43	4517	29.954047864002355	11.490603413216915	260.6829840593759	(8, 1)	tsnet	Unchanged(no bond)
44	4517	11.547750474914498	5.3594128634433424	215.4667081851806	(8, 1)	tsnet	Unchanged(no bond)
45	4517	34.77719247059219	12.372697886959342	281.080107090038	(6, 1)	tsnet	Unchanged(no bond)
46	4517	1.6060046263279837	0.7452755185316813	215.49139699262955	(6, 1)	tsnet	Unchanged(no bond)
47	4517	0.8348943701096179	0.34849801935007907	239.56933002564233	(6, 1)	tsnet	Unchanged(no bond)
48	4517	11.905902931139822	3.8563641507032647	308.733886787341	(6, 1)	tsnet	Unchanged(no bond)
49	4517	19.01883319634221	5.822880729859317	326.6224069954755	(6, 1)	tsnet	Unchanged(no bond)
50	4517	4.512008968889725	4.178382833776522	107.98457557350399	(6, 1)	tsnet	Unchanged(bond)
51	4517	18.42152389271763	6.592765676478825	279.4202736256888	(1, 1)	tsnet	Unchanged(no bond)
52	4517	22.55835272534945	6.550170344032552	344.393375141777	(1, 1)	tsnet	Unchanged(no bond)
53	4517	33.34647318860347	13.803507279089908	241.5797124193067	(1, 1)	tsnet	Unchanged(no bond)
54	4517	57.209720653939925	33.82652933532089	169.12678237492972	(1, 1)	tsnet	Unchanged(no bond)
55	4517	49.97735163823363	13.028296218419836	383.6061968530774	(1, 1)	tsnet	Unchanged(no bond)
56	4517	2.2095576819270324	0.8743625827766339	252.70496764744217	(1, 1)	tsnet	Unchanged(no bond)
57	4517	4.3133253445931	1.041317468710694	414.2180914273568	(1, 1)	tsnet	Unchanged(no bond)
58	4517	1.04289710344041	0.2680750538159448	389.03176129041947	(1, 1)	tsnet	Unchanged(no bond)
59	4517	1.5370560738037664	0.5848548118082014	262.8098534492065	(1, 1)	tsnet	Unchanged(no bond)
60	4517	5.1710813493819785	1.6644580633141146	310.67657776164094	(1, 1)	tsnet	Unchanged(no bond)
61	4517	0.6609115257609766	0.1981393049180221	333.55902103039136	(1, 1)	tsnet	Unchanged(no bond)
62	4517	0.3805068932651423	0.12758418444300348	298.23986015690576	(1, 1)	tsnet	Unchanged(no bond)
63	4517	22.792191935349283	23.886422489973267	95.41902704315262	(1, 1)	tsnet	Bond Formation
64	4517	17.520403062974843	4.31086622997834	406.4241878148669	(1, 1)	tsnet	Unchanged(no bond)
65	4517	26.132701459910823	6.042259052622242	432.4988589916491	(1, 1)	tsnet	Unchanged(no bond)
0	8165	0.1386332991136774	0.09984545418923432	138.84788269972665	(8, 6)	tsnet	Unchanged(bond)
1	8165	3.33886332081601	1.3309764082489974	250.858189530838	(8, 6)	tsnet	Unchanged(no bond)
2	8165	1.4828387962373846	0.41281959060275025	359.19777791366903	(8, 6)	tsnet	Unchanged(no bond)
3	8165	38.12283154152549	10.02567189738603	380.25213603354774	(8, 6)	tsnet	Unchanged(no bond)
4	8165	9.994108962918524	3.8006747748368173	262.9561737059605	(8, 6)	tsnet	Unchanged(no bond)
5	8165	4.148595576967429	1.6855950841645717	246.1205313151224	(8, 6)	tsnet	Unchanged(no bond)
6	8165	16.87702333435207	17.587153118867548	95.96222435936123	(8, 1)	tsnet	Unchanged(bond)
7	8165	14.444622580146094	5.317329363240857	271.65183108654094	(8, 1)	tsnet	Unchanged(no bond)
8	8165	17.16260637775262	5.925338970911589	289.6476718379577	(8, 1)	tsnet	Unchanged(no bond)
9	8165	10.361532219345193	2.3581071933999413	439.40039063304147	(8, 1)	tsnet	Unchanged(no bond)
10	8165	6.877076209514765	1.5236947610606069	451.3421182027167	(8, 1)	tsnet	Unchanged(no bond)
11	8165	38.69324209716343	8.664987990780068	446.54697892639615	(8, 1)	tsnet	Unchanged(no bond)
12	8165	1.6393316085390186	0.5322929571374858	307.97544595646343	(8, 1)	tsnet	Unchanged(no bond)
13	8165	8.373980351504251	2.6943207500103825	310.80116765874965	(8, 1)	tsnet	Unchanged(no bond)
14	8165	8.203955984280121	5.152457106201196	159.2241490842557	(6, 6)	tsnet	Unchanged(bond)
15	8165	12.68222591520014	5.305212428726038	239.05217907071773	(6, 6)	tsnet	Unchanged(no bond)
16	8165	27.709907010198485	10.943215943805676	253.2153907269231	(6, 6)	tsnet	Unchanged(no bond)
17	8165	2.448176744753572	1.5953613809471392	153.455936315829	(6, 6)	tsnet	Unchanged(bond)
18	8165	6.971988478338598	4.973911623166175	140.17113705571902	(6, 6)	tsnet	Unchanged(bond)
19	8165	10.784714433003483	5.606471262394662	192.36189624910455	(6, 1)	tsnet	Unchanged(no bond)
20	8165	9.656633906249645	4.196746142549697	230.0981183575436	(6, 1)	tsnet	Unchanged(no bond)
21	8165	4.671317374797068	2.2099546926769453	211.3761603473709	(6, 1)	tsnet	Unchanged(no bond)
22	8165	29.219414179038814	8.739246041967432	334.34708255977614	(6, 1)	tsnet	Unchanged(no bond)
23	8165	5.385038049917901	1.6957324489917671	317.56413301636627	(6, 1)	tsnet	Unchanged(no bond)
24	8165	15.624307627446754	4.652306118779387	335.84005928539506	(6, 1)	tsnet	Unchanged(no bond)
25	8165	3.0099797190665356	1.269592900690278	237.08227396593102	(6, 1)	tsnet	Unchanged(no bond)
26	8165	7.561453783383243	3.2152018297981644	235.17819980395808	(6, 1)	tsnet	Unchanged(no bond)
27	8165	1.0643153655598203	0.7287122518205059	146.05427079082227	(6, 6)	tsnet	Unchanged(bond)
28	8165	0.2142924587302364	0.08557537954405753	250.41368191643286	(6, 6)	tsnet	Unchanged(no bond)
29	8165	4.240149364873957	1.6803989148574037	252.3299275775699	(6, 6)	tsnet	Unchanged(no bond)
30	8165	8.15194374500714	3.2524048908371928	250.6435704845091	(6, 6)	tsnet	Unchanged(no bond)
31	8165	6.912693627136823	2.6502139491661687	260.83530461047303	(6, 1)	tsnet	Unchanged(no bond)
32	8165	1.1880688734710265	1.0776588041924455	110.24536419588924	(6, 1)	tsnet	Unchanged(bond)
33	8165	4.396277382076552	4.034813304691518	108.95863203793688	(6, 1)	tsnet	Unchanged(bond)
34	8165	22.14372634878434	10.18423317986447	217.4314546584157	(6, 1)	tsnet	Unchanged(no bond)
35	8165	1.5069488499329875	0.46451403495890764	324.41406212113634	(6, 1)	tsnet	Unchanged(no bond)
36	8165	29.982481131907115	9.12665007817747	328.5157300332743	(6, 1)	tsnet	Unchanged(no bond)
37	8165	0.6631839797627048	0.188722906864066	351.40619163967483	(6, 1)	tsnet	Unchanged(no bond)
38	8165	11.423841245810529	3.328682349524387	343.19409442726806	(6, 1)	tsnet	Unchanged(no bond)
39	8165	14.95885194372173	10.323514573400258	144.900768409481	(6, 6)	tsnet	Unchanged(bond)
40	8165	15.36918607464326	6.444176889107066	238.49727186450468	(6, 6)	tsnet	Unchanged(no bond)
41	8165	49.96951956254536	17.535259293890785	284.9659575889736	(6, 6)	tsnet	Unchanged(no bond)
42	8165	22.147006673922178	6.063822429102875	365.2317813204626	(6, 1)	tsnet	Unchanged(no bond)
43	8165	2.849048620570205	1.3456327264520247	211.72557448733994	(6, 1)	tsnet	Unchanged(no bond)
44	8165	3.362126127370191	1.5236976820163823	220.6557223950704	(6, 1)	tsnet	Unchanged(no bond)
45	8165	20.501534649197282	18.869529988126178	108.64888877517384	(6, 1)	tsnet	Unchanged(bond)
46	8165	12.025106733745794	5.469160738870217	219.87115222782538	(6, 1)	tsnet	Unchanged(no bond)
47	8165	30.44388957398119	14.418318799961721	211.14729113953294	(6, 1)	tsnet	Unchanged(no bond)
48	8165	15.451317554225463	4.6685218595293865	330.96808838296937	(6, 1)	tsnet	Unchanged(no bond)
49	8165	70.35324560306653	18.424311032132085	381.8500755896388	(6, 1)	tsnet	Unchanged(no bond)
50	8165	71.09561593611713	44.45033647364648	159.94393198410992	(6, 6)	tsnet	Bond Breaking
51	8165	5.226464627332428	2.0663514463119315	252.93202841465975	(6, 6)	tsnet	Unchanged(no bond)
52	8165	43.85351938837143	10.991178068493038	398.98834424383074	(6, 1)	tsnet	Unchanged(no bond)
53	8165	28.16357792463848	8.613048424534425	326.98733986464094	(6, 1)	tsnet	Unchanged(no bond)
54	8165	15.25744318289246	4.680364537807128	325.9883511133722	(6, 1)	tsnet	Unchanged(no bond)
55	8165	35.629483003453764	16.44504693142869	216.657837171392	(6, 1)	tsnet	Unchanged(no bond)
56	8165	15.341208444839127	14.078770375926538	108.96696256280482	(6, 1)	tsnet	Unchanged(bond)
57	8165	23.46357514663724	21.318287377123795	110.06313373847989	(6, 1)	tsnet	Unchanged(bond)
58	8165	69.68856634919307	30.74112855321312	226.69488606627323	(6, 1)	tsnet	Unchanged(no bond)
59	8165	14.02030735534101	4.065500359667905	344.86056118529706	(6, 1)	tsnet	Unchanged(no bond)
60	8165	0.5034131045561052	0.3562014561847786	141.328199482419	(6, 6)	tsnet	Unchanged(bond)
61	8165	22.255175582660904	7.304520126639022	304.676764480366	(6, 1)	tsnet	Unchanged(no bond)
62	8165	19.18487455181066	5.757257516591142	333.2293977909464	(6, 1)	tsnet	Unchanged(no bond)
63	8165	26.459913197481377	8.272679921195431	319.8469353285196	(6, 1)	tsnet	Unchanged(no bond)
64	8165	7.461111867631853	2.232870777404774	334.1488429663525	(6, 1)	tsnet	Unchanged(no bond)
65	8165	27.27338579258558	13.091640253966453	208.3267280761278	(6, 1)	tsnet	Unchanged(no bond)
66	8165	70.37328515022057	30.256433204793403	232.58949484855873	(6, 1)	tsnet	Unchanged(no bond)
67	8165	4.968657454499414	4.565583330358832	108.82853504086415	(6, 1)	tsnet	Unchanged(bond)
68	8165	4.0853565210769105	1.7345427286594468	235.52931003517602	(6, 1)	tsnet	Unchanged(no bond)
69	8165	10.298785013823863	3.2038590027496294	321.44938353982485	(6, 1)	tsnet	Unchanged(no bond)
70	8165	11.207409514452404	3.2185607907030676	348.2118326559319	(6, 1)	tsnet	Unchanged(no bond)
71	8165	24.560604007647147	9.156403021123731	268.23419579704034	(6, 1)	tsnet	Unchanged(no bond)
72	8165	82.33270092456037	20.93963777905824	393.1906644865721	(6, 1)	tsnet	Unchanged(no bond)
73	8165	6.037545526993826	2.2636676435342964	266.71519311763103	(6, 1)	tsnet	Unchanged(no bond)
74	8165	7.482868513463314	2.1293490133869057	351.41578324735	(6, 1)	tsnet	Unchanged(no bond)
75	8165	9.306744670082034	4.195526057259865	221.8254527099839	(6, 1)	tsnet	Unchanged(no bond)
76	8165	2.4911217950609688	2.3153879627088765	107.58982231843743	(6, 1)	tsnet	Unchanged(bond)
77	8165	31.179078062729417	12.771599329324697	244.1282196438746	(1, 1)	tsnet	Unchanged(no bond)
78	8165	16.195766828865963	5.078544105532793	318.90570392450803	(1, 1)	tsnet	Unchanged(no bond)
79	8165	31.85084073059583	7.478775025710442	425.8831241894481	(1, 1)	tsnet	Unchanged(no bond)
80	8165	3.3434046820153718	0.6877627072180365	486.12764939513306	(1, 1)	tsnet	Unchanged(no bond)
81	8165	53.02778435630202	11.858745084774506	447.16185378151533	(1, 1)	tsnet	Unchanged(no bond)
82	8165	17.28866707453207	5.0531583686444534	342.1358646071859	(1, 1)	tsnet	Unchanged(no bond)
83	8165	9.242750911453657	2.3179749383956083	398.742486743668	(1, 1)	tsnet	Unchanged(no bond)
84	8165	1.6590515551859752	0.9486422836766851	174.8869498791402	(1, 1)	tsnet	Unchanged(no bond)
85	8165	12.617939859747018	5.335689774098828	236.48188695299712	(1, 1)	tsnet	Unchanged(no bond)
86	8165	31.10463066086222	7.489234544649238	415.32456321701454	(1, 1)	tsnet	Unchanged(no bond)
87	8165	58.168459268738324	15.28609534949357	380.53183588617	(1, 1)	tsnet	Unchanged(no bond)
88	8165	27.426421055404493	6.554015578958147	418.4674376340788	(1, 1)	tsnet	Unchanged(no bond)
89	8165	8.171596429254624	1.8516450162254747	441.3154982542058	(1, 1)	tsnet	Unchanged(no bond)
90	8165	53.297599690932486	18.47039400491853	288.5569180426781	(1, 1)	tsnet	Unchanged(no bond)
91	8165	37.72987550493818	10.062807240705766	374.9438362717952	(1, 1)	tsnet	Unchanged(no bond)
92	8165	27.332693250220697	6.551330238176665	417.20829597238867	(1, 1)	tsnet	Unchanged(no bond)
93	8165	19.84717890685017	4.673058475019398	424.7149701410014	(1, 1)	tsnet	Unchanged(no bond)
94	8165	24.157124303334587	7.214587084740566	334.8372404351298	(1, 1)	tsnet	Unchanged(no bond)
95	8165	33.08491666409567	11.419948185135327	289.7116180190761	(1, 1)	tsnet	Unchanged(no bond)
96	8165	34.14397935361797	14.4728513903752	235.91743211240703	(1, 1)	tsnet	Unchanged(no bond)
97	8165	18.60419606529522	4.489896675119068	414.35688639320085	(1, 1)	tsnet	Unchanged(no bond)
98	8165	116.30397916463595	23.714527536508303	490.43346524862034	(1, 1)	tsnet	Unchanged(no bond)
99	8165	31.3978183243242	17.933583273178723	175.07833122944504	(1, 1)	tsnet	Unchanged(no bond)
100	8165	17.51366530039622	6.614117482895951	264.79217137715506	(1, 1)	tsnet	Unchanged(no bond)
101	8165	19.632156653532373	5.907111428293116	332.34783010018765	(1, 1)	tsnet	Unchanged(no bond)
102	8165	96.46279009186233	37.28156354261392	258.7412676016191	(1, 1)	tsnet	Unchanged(no bond)
103	8165	26.48996508350505	5.971913263245575	443.575851085092	(1, 1)	tsnet	Unchanged(no bond)
104	8165	9.370381353303125	3.215445181097592	291.41785431106456	(1, 1)	tsnet	Unchanged(no bond)
0	3065	6.193527928439657	4.478852908269124	138.28379844769626	(6, 6)	tsnet	Unchanged(bond)
1	3065	0.23677243007660387	0.09984079840446797	237.14997662319183	(7, 6)	tsnet	Unchanged(no bond)
2	3065	2.76850669143629	1.0856432836241958	255.01071421859695	(8, 6)	tsnet	Unchanged(no bond)
3	3065	10.759090365637425	4.3558636913523445	247.00245756076683	(6, 6)	tsnet	Unchanged(no bond)
4	3065	25.367265719422782	7.116613250673807	356.4513740720839	(6, 6)	tsnet	Unchanged(no bond)
5	3065	8.705145482784404	8.052958307454775	108.09872782683958	(6, 1)	tsnet	Unchanged(bond)
6	3065	8.761985275049987	8.088520947437667	108.32617399384577	(6, 1)	tsnet	Unchanged(bond)
7	3065	7.868957673267096	4.642282654605719	169.50621620293018	(6, 1)	tsnet	Bond Breaking
8	3065	62.288722047599876	29.927179973462525	208.13428496381368	(6, 1)	tsnet	Unchanged(no bond)
9	3065	47.30562162671079	10.31923383203824	458.4218401936053	(6, 1)	tsnet	Unchanged(no bond)
10	3065	6.138534799039985	4.492640410284448	136.63534666580023	(7, 6)	tsnet	Unchanged(bond)
11	3065	19.849636588410213	9.050416373469519	219.3229103425301	(8, 6)	tsnet	Unchanged(no bond)
12	3065	5.035400964495618	3.5236752867133334	142.9019576089353	(6, 6)	tsnet	Unchanged(bond)
13	3065	19.1286835098651	7.283598038479185	262.6268419647601	(6, 6)	tsnet	Unchanged(no bond)
14	3065	17.60217781805813	8.258394450573743	213.14285631918727	(6, 1)	tsnet	Unchanged(no bond)
15	3065	13.044946268373359	6.100041208885538	213.85013349371516	(6, 1)	tsnet	Unchanged(no bond)
16	3065	29.49265593273345	12.601091139383765	234.04842966777983	(6, 1)	tsnet	Unchanged(no bond)
17	3065	6.854268141424402	2.8662217883939127	239.1394891065004	(6, 1)	tsnet	Unchanged(no bond)
18	3065	40.70835957272387	11.029685110580555	369.0799797509465	(6, 1)	tsnet	Unchanged(no bond)
19	3065	10.66688618679612	8.546774221556374	124.80599007626145	(8, 7)	tsnet	Unchanged(bond)
20	3065	20.22784486434759	8.504705713130091	237.84297242782415	(7, 6)	tsnet	Unchanged(no bond)
21	3065	34.12776175449248	9.834864688992228	347.00794402072785	(7, 6)	tsnet	Unchanged(no bond)
22	3065	10.969129496232766	4.0671244756972005	269.70233052314927	(7, 1)	tsnet	Unchanged(no bond)
23	3065	9.909322464234549	2.973270391753466	333.2802321550915	(7, 1)	tsnet	Unchanged(no bond)
24	3065	6.8474653502546445	2.650516488973722	258.3445671340071	(7, 1)	tsnet	Unchanged(no bond)
25	3065	15.99599607916975	7.354881244140055	217.48816259833478	(7, 1)	tsnet	Unchanged(no bond)
26	3065	55.108942597129044	12.294022329237173	448.25803241036147	(7, 1)	tsnet	Unchanged(no bond)
27	3065	29.647672941814207	8.515209922782823	348.17313032401637	(8, 6)	tsnet	Unchanged(no bond)
28	3065	43.84900154018645	9.464824416734539	463.2838350667978	(8, 6)	tsnet	Unchanged(no bond)
29	3065	5.554845881590076	2.2910782074480345	242.45553309930247	(8, 1)	tsnet	Unchanged(no bond)
30	3065	9.425154110740275	2.6156206793305725	360.341015240501	(8, 1)	tsnet	Unchanged(no bond)
31	3065	1.3430041647965574	0.604759270569597	222.0725221015031	(8, 1)	tsnet	Unchanged(no bond)
32	3065	24.283321528041334	16.09859156838555	150.84127965410946	(8, 1)	tsnet	Bond Breaking
33	3065	65.08580023348057	11.479788730171189	566.9599133163663	(8, 1)	tsnet	Unchanged(no bond)
34	3065	13.970674350571265	11.666305085516166	119.75234873564207	(6, 6)	tsnet	Unchanged(bond)
35	3065	23.600260843615395	6.94420162446045	339.8556395667599	(6, 1)	tsnet	Unchanged(no bond)
36	3065	14.854117057570138	5.476759851478243	271.2208944776141	(6, 1)	tsnet	Unchanged(no bond)
37	3065	27.4185044775475	7.8533722391184515	349.1303308020104	(6, 1)	tsnet	Unchanged(no bond)
38	3065	1.419525233071317	0.3869055907427411	366.8918896587305	(6, 1)	tsnet	Unchanged(no bond)
39	3065	35.54168729549585	15.712264864275724	226.20346336132226	(6, 1)	tsnet	Unchanged(no bond)
40	3065	37.59939862532633	8.306031573687973	452.67584515852946	(6, 1)	tsnet	Unchanged(no bond)
41	3065	27.62910165014265	7.737953661113103	357.05953873815537	(6, 1)	tsnet	Unchanged(no bond)
42	3065	40.31035787992021	8.797014552950234	458.2277048342659	(6, 1)	tsnet	Unchanged(no bond)
43	3065	17.163548924275407	3.5665974235779587	481.23034045869923	(6, 1)	tsnet	Unchanged(no bond)
44	3065	21.550374888349523	20.24352882959527	106.45562376873588	(6, 1)	tsnet	Unchanged(bond)
45	3065	13.679821759086241	7.390896925823704	185.0901439484173	(1, 1)	tsnet	Unchanged(no bond)
46	3065	4.612947500627773	2.4466149790691096	188.54407171098543	(1, 1)	tsnet	Unchanged(no bond)
47	3065	61.439189168758105	30.00074950504009	204.7921808034709	(1, 1)	tsnet	Unchanged(no bond)
48	3065	59.49983307391307	10.706737492833602	555.7232827809444	(1, 1)	tsnet	Unchanged(no bond)
49	3065	3.085778270995565	1.3631949295138737	226.36368461962942	(1, 1)	tsnet	Unchanged(no bond)
50	3065	71.08809069607874	24.50633944736471	290.0804130652128	(1, 1)	tsnet	Unchanged(no bond)
51	3065	48.349781527484566	10.810305271058942	447.25639392372483	(1, 1)	tsnet	Unchanged(no bond)
52	3065	74.14516019139221	87.62277477311187	84.61859417643616	(1, 1)	tsnet	Bond Formation
53	3065	60.287058866618096	10.785452885085544	558.9664106732587	(1, 1)	tsnet	Unchanged(no bond)
54	3065	38.87269648404921	6.649204736048276	584.6217409023842	(1, 1)	tsnet	Unchanged(no bond)
0	7810	16.868114089990183	10.009267696486758	168.5249570846314	(6, 6)	tsnet	Bond Breaking
1	7810	29.302752199594863	11.26590689731934	260.10113936382066	(6, 6)	tsnet	Unchanged(no bond)
2	7810	22.212360264297626	10.471508394445287	212.12187802934278	(6, 6)	tsnet	Bond Formation
3	7810	26.937585921329934	6.960041615902629	387.03196630005306	(6, 6)	tsnet	Unchanged(no bond)
4	7810	52.43078660870193	10.766954451360368	486.9602341642439	(8, 6)	tsnet	Unchanged(no bond)
5	7810	19.068926812766797	7.6669767582250925	248.7150726302874	(8, 6)	tsnet	Unchanged(no bond)
6	7810	13.327159436085623	12.27679644842638	108.5556764915971	(6, 1)	tsnet	Unchanged(bond)
7	7810	8.318069767628877	7.63694325437729	108.918836903249	(6, 1)	tsnet	Unchanged(bond)
8	7810	3.2577373868691195	2.9936586534262433	108.82127069299095	(6, 1)	tsnet	Unchanged(bond)
9	7810	11.413674703977517	3.216770477204991	354.81781447754105	(6, 1)	tsnet	Unchanged(no bond)
10	7810	49.03983543407819	16.728927961677826	293.1439213942299	(6, 1)	tsnet	Unchanged(no bond)
11	7810	15.963176674690382	5.8210505992752415	274.2318831016158	(6, 1)	tsnet	Unchanged(no bond)
12	7810	7.281151614569659	2.739350828235321	265.7984344144831	(6, 1)	tsnet	Unchanged(no bond)
13	7810	35.621618820705514	14.392981466013785	247.49298055318843	(6, 1)	tsnet	Unchanged(no bond)
14	7810	4.523857728613234	2.972064429265248	152.21263994373163	(6, 6)	tsnet	Unchanged(bond)
15	7810	9.20672342795077	6.422713983448109	143.3463089229459	(6, 6)	tsnet	Unchanged(bond)
16	7810	21.83600172322997	8.968373782101995	243.47782835286864	(6, 6)	tsnet	Unchanged(no bond)
17	7810	39.47928160986596	11.383559088500776	346.80965155920677	(8, 6)	tsnet	Unchanged(no bond)
18	7810	3.2058024005541474	2.4584936179189847	130.39701942638067	(8, 6)	tsnet	Unchanged(bond)
19	7810	32.3627606672682	14.12220848434947	229.16217886978015	(6, 1)	tsnet	Unchanged(no bond)
20	7810	4.709821426328231	1.960097615804307	240.2850443953834	(6, 1)	tsnet	Unchanged(no bond)
21	7810	14.224391577581086	6.66822217449404	213.31610143389352	(6, 1)	tsnet	Unchanged(no bond)
22	7810	6.718657826965968	3.1518388991048507	213.16628298718325	(6, 1)	tsnet	Unchanged(no bond)
23	7810	4.2189127265984006	1.970377693167676	214.1169554054314	(6, 1)	tsnet	Unchanged(no bond)
24	7810	11.490353979235302	5.226240807103231	219.85886994755805	(6, 1)	tsnet	Unchanged(no bond)
25	7810	21.359176333118413	9.633719944358015	221.71265571849437	(6, 1)	tsnet	Unchanged(no bond)
26	7810	0.8677600792041495	0.40143641745790676	216.1637662819019	(6, 1)	tsnet	Unchanged(no bond)
27	7810	5.106506041275649	2.0356679823092216	250.85161655305544	(6, 6)	tsnet	Unchanged(no bond)
28	7810	26.554667798859242	8.03426648979543	330.51763757882753	(6, 6)	tsnet	Unchanged(no bond)
29	7810	34.912936916054974	8.140661533301657	428.8710048100369	(8, 6)	tsnet	Unchanged(no bond)
30	7810	4.979559106330322	2.0673366157409334	240.86832634876197	(8, 6)	tsnet	Unchanged(no bond)
31	7810	25.10914498484422	7.128165890856196	352.2525340923042	(6, 1)	tsnet	Unchanged(no bond)
32	7810	6.449119032099482	2.1587154959798456	298.7479843503978	(6, 1)	tsnet	Unchanged(no bond)
33	7810	62.238366035360215	23.948002141995833	259.8895960770665	(6, 1)	tsnet	Unchanged(no bond)
34	7810	11.374828595842779	10.416688979633184	109.19812061282582	(6, 1)	tsnet	Unchanged(bond)
35	7810	3.3233770523834583	3.049526959475374	108.98008433921818	(6, 1)	tsnet	Unchanged(bond)
36	7810	7.2367587149859025	6.6223343714262795	109.27806282646661	(6, 1)	tsnet	Unchanged(bond)
37	7810	22.444640071549536	8.145891455586055	275.53325739637864	(6, 1)	tsnet	Unchanged(no bond)
38	7810	9.218597851757782	2.639492736189884	349.2564205751465	(6, 1)	tsnet	Unchanged(no bond)
39	7810	35.11745763221668	15.087226326865219	232.7628476659386	(6, 6)	tsnet	Bond Breaking
40	7810	59.96962871234639	17.498203207768086	342.7187808958791	(8, 6)	tsnet	Unchanged(no bond)
41	7810	9.489066015270664	4.1328305826936536	229.60210503199428	(8, 6)	tsnet	Unchanged(no bond)
42	7810	24.9944254910385	10.075257882217416	248.07727785462492	(6, 1)	tsnet	Unchanged(no bond)
43	7810	6.253140210272834	2.625208705921059	238.19592690551085	(6, 1)	tsnet	Unchanged(no bond)
44	7810	28.025668024783545	9.242551444049365	303.2243660686068	(6, 1)	tsnet	Unchanged(no bond)
45	7810	12.188880011396641	4.260750667340393	286.0735340565016	(6, 1)	tsnet	Unchanged(no bond)
46	7810	8.425833350866663	2.4721949464635746	340.82398570224603	(6, 1)	tsnet	Unchanged(no bond)
47	7810	2.421474585595096	0.8774050623999176	275.98137842648987	(6, 1)	tsnet	Unchanged(no bond)
48	7810	1.3802148843855555	1.269079697282183	108.75714798222491	(6, 1)	tsnet	Unchanged(bond)
49	7810	12.606841704625914	11.658676893402383	108.13269653059943	(6, 1)	tsnet	Unchanged(bond)
50	7810	15.299412051305804	13.491309262158168	113.40198163138393	(8, 6)	tsnet	Unchanged(bond)
51	7810	5.510799538480304	2.6845329214659563	205.2796408051124	(8, 6)	tsnet	Bond Breaking
52	7810	3.6664747025273225	0.9204822650114821	398.32105863349653	(6, 1)	tsnet	Unchanged(no bond)
53	7810	24.28633591731666	5.369500146581766	452.3016156872141	(6, 1)	tsnet	Unchanged(no bond)
54	7810	33.36411052225454	7.465534558036582	446.9085269498668	(6, 1)	tsnet	Unchanged(no bond)
55	7810	14.694321953012501	4.886864098638564	300.69021066303446	(6, 1)	tsnet	Unchanged(no bond)
56	7810	31.28772010726868	7.874117101317542	397.3489307395929	(6, 1)	tsnet	Unchanged(no bond)
57	7810	26.889725027076405	6.580800611550268	408.6087182140271	(6, 1)	tsnet	Unchanged(no bond)
58	7810	89.30996116315151	28.860174696960094	309.4574516645553	(6, 1)	tsnet	Unchanged(no bond)
59	7810	15.261141922845534	6.28188441440268	242.9389163521668	(6, 1)	tsnet	Unchanged(no bond)
60	7810	26.9578209620295	9.702841374854414	277.83429534252264	(8, 8)	tsnet	Unchanged(no bond)
61	7810	26.669317535686865	5.49627727723139	485.2251112978939	(8, 1)	tsnet	Unchanged(no bond)
62	7810	47.569322512480824	8.505283216339057	559.2914580563041	(8, 1)	tsnet	Unchanged(no bond)
63	7810	61.96964551239583	11.457581299799049	540.8614950302181	(8, 1)	tsnet	Unchanged(no bond)
64	7810	14.340452510556734	3.699841999192624	387.5963490788551	(8, 1)	tsnet	Unchanged(no bond)
65	7810	38.68534137832542	8.010187538622503	482.9517560206594	(8, 1)	tsnet	Unchanged(no bond)
66	7810	37.43061797110565	7.278653648643367	514.2519451805783	(8, 1)	tsnet	Unchanged(no bond)
67	7810	109.00339534235898	26.009149587749768	419.09634520960753	(8, 1)	tsnet	Unchanged(no bond)
68	7810	45.165326031262424	13.50145408715629	334.5219391904421	(8, 1)	tsnet	Unchanged(no bond)
69	7810	64.01492900871145	24.218644631334033	264.3208568570723	(8, 1)	tsnet	Unchanged(no bond)
70	7810	2.7303802429161195	0.7920135864358481	344.73906630858994	(8, 1)	tsnet	Unchanged(no bond)
71	7810	0.8686560370307461	0.31797566557513945	273.1831806876045	(8, 1)	tsnet	Unchanged(no bond)
72	7810	4.451472803685874	1.6338705888198377	272.4495338949225	(8, 1)	tsnet	Unchanged(no bond)
73	7810	11.690532928452368	4.41921414474753	264.5387289581154	(8, 1)	tsnet	Unchanged(no bond)
74	7810	12.662463051202888	3.792206415197049	333.90753732335867	(8, 1)	tsnet	Unchanged(no bond)
75	7810	31.437958774603203	9.561203895133724	328.8075342750915	(8, 1)	tsnet	Unchanged(no bond)
76	7810	12.839221122160893	4.992474550751314	257.17148864041235	(8, 1)	tsnet	Unchanged(no bond)
77	7810	24.1780564321612	13.425891642920238	180.08529396191585	(1, 1)	tsnet	Unchanged(no bond)
78	7810	18.49576859119133	10.418145797083785	177.53416924121575	(1, 1)	tsnet	Unchanged(no bond)
79	7810	8.968223238289763	2.0505416395757377	437.3587478157874	(1, 1)	tsnet	Unchanged(no bond)
80	7810	54.443948387187824	14.286251994620486	381.09329450221645	(1, 1)	tsnet	Unchanged(no bond)
81	7810	2.7660956128110925	0.7298810142367251	378.9789786084166	(1, 1)	tsnet	Unchanged(no bond)
82	7810	13.745360087114333	4.302823370941418	319.4497868525562	(1, 1)	tsnet	Unchanged(no bond)
83	7810	32.205660106661725	13.727330729196737	234.60977769089024	(1, 1)	tsnet	Unchanged(no bond)
84	7810	18.142626019047327	10.292635111371936	176.26803848318917	(1, 1)	tsnet	Unchanged(no bond)
85	7810	21.064613996931758	5.35774398740202	393.1620108475177	(1, 1)	tsnet	Unchanged(no bond)
86	7810	0.8008935550259721	0.23165650780649902	345.724608649869	(1, 1)	tsnet	Unchanged(no bond)
87	7810	13.209523732630446	4.871573003457934	271.15520435091656	(1, 1)	tsnet	Unchanged(no bond)
88	7810	50.61209891456673	20.530194040732443	246.5251853643029	(1, 1)	tsnet	Unchanged(no bond)
89	7810	0.7305402715257259	0.2606503441172478	280.2759666402391	(1, 1)	tsnet	Unchanged(no bond)
90	7810	45.92303616235398	12.591225001452525	364.72254412939407	(1, 1)	tsnet	Unchanged(no bond)
91	7810	92.44126692882197	36.879065718351775	250.66054448017462	(1, 1)	tsnet	Unchanged(no bond)
92	7810	52.22377549196757	18.726722328499044	278.8730167291018	(1, 1)	tsnet	Unchanged(no bond)
93	7810	10.89476803697611	3.0711261791322233	354.74830409131977	(1, 1)	tsnet	Unchanged(no bond)
94	7810	50.64786039853675	14.544457431264549	348.2279118206559	(1, 1)	tsnet	Unchanged(no bond)
95	7810	11.626582415577236	6.587382773550046	176.49775055217393	(1, 1)	tsnet	Unchanged(no bond)
96	7810	18.10421868718568	10.182844571852803	177.7913682118744	(1, 1)	tsnet	Unchanged(no bond)
97	7810	54.68717788259592	17.99310461068628	303.9340851167878	(1, 1)	tsnet	Unchanged(no bond)
98	7810	16.018053988071344	4.175688154891493	383.60273549899665	(1, 1)	tsnet	Unchanged(no bond)
99	7810	11.158841969413636	6.271707954211496	177.92349469844805	(1, 1)	tsnet	Unchanged(no bond)
100	7810	22.75794009850771	6.026494457522473	377.6314781157807	(1, 1)	tsnet	Unchanged(no bond)
101	7810	6.44601625940977	1.5038831446193746	428.62480921290097	(1, 1)	tsnet	Unchanged(no bond)
102	7810	9.967650715049636	3.8305051948508217	260.2176529729997	(1, 1)	tsnet	Unchanged(no bond)
103	7810	11.370672767086054	2.9880350008277468	380.5401464151573	(1, 1)	tsnet	Unchanged(no bond)
104	7810	19.44577136042991	10.50211577968585	185.16051211360374	(1, 1)	tsnet	Unchanged(no bond)
0	11219	11.062177005093709	8.849479417499968	125.00370341805758	(7, 6)	tsnet	Unchanged(bond)
1	11219	8.559033091938728	3.605676971836983	237.37659138051293	(8, 7)	tsnet	Unchanged(no bond)
2	11219	0.33649867614853335	0.10405535651025505	323.3842902795399	(7, 6)	tsnet	Unchanged(no bond)
3	11219	17.98145828033362	4.757589242985973	377.95314731811607	(7, 6)	tsnet	Unchanged(no bond)
4	11219	12.260672974028441	3.4764770099072613	352.6752208942555	(7, 6)	tsnet	Unchanged(no bond)
5	11219	33.68649976086071	13.35974979426789	252.1491815311854	(7, 6)	tsnet	Unchanged(no bond)
6	11219	3.4305057106085224	3.369858804279317	101.79968686676698	(7, 1)	tsnet	Unchanged(bond)
7	11219	93.68370226713792	20.752948322679682	451.42357996794357	(7, 1)	tsnet	Unchanged(no bond)
8	11219	105.56550133862035	30.673780008812933	344.15550124011503	(7, 1)	tsnet	Unchanged(no bond)
9	11219	3.8910325362732756	0.800784247199769	485.90273221278693	(7, 1)	tsnet	Unchanged(no bond)
10	11219	52.334063289244256	11.924349428733105	438.8840129352404	(7, 1)	tsnet	Unchanged(no bond)
11	11219	98.21833118160316	20.710738694930818	474.2386673327262	(7, 1)	tsnet	Unchanged(no bond)
12	11219	65.85513137648059	22.29867515006869	295.3320362455602	(7, 1)	tsnet	Unchanged(no bond)
13	11219	3.954729103087007	2.9123737193321175	135.79057786560196	(8, 6)	tsnet	Unchanged(bond)
14	11219	15.483008689495481	7.795546438709919	198.61351364174232	(6, 6)	tsnet	Unchanged(no bond)
15	11219	11.467721302910139	4.21021730327748	272.37837092121094	(6, 6)	tsnet	Unchanged(no bond)
16	11219	12.87050784548387	4.957275024303581	259.6286827417241	(6, 6)	tsnet	Unchanged(no bond)
17	11219	16.707671809267666	10.961008527922768	152.42823474414314	(6, 6)	tsnet	Unchanged(bond)
18	11219	21.216808168001467	11.320665759500658	187.41661152035743	(6, 1)	tsnet	Unchanged(no bond)
19	11219	65.0408903570113	19.74658283183839	329.37795319270464	(6, 1)	tsnet	Unchanged(no bond)
20	11219	82.1153855172708	31.42052363645972	261.34314776977754	(6, 1)	tsnet	Unchanged(no bond)
21	11219	9.896795153052418	2.6128056381267015	378.78038108292304	(6, 1)	tsnet	Unchanged(no bond)
22	11219	50.071782647672066	14.001511998873156	357.6169677367834	(6, 1)	tsnet	Unchanged(no bond)
23	11219	78.9850336009244	21.987563377184483	359.22595080673494	(6, 1)	tsnet	Unchanged(no bond)
24	11219	29.721591953845248	13.433268118944111	221.2536196752503	(6, 1)	tsnet	Unchanged(no bond)
25	11219	23.896594462260335	16.269144134496983	146.8829230640975	(8, 6)	tsnet	Unchanged(bond)
26	11219	6.425781259403429	2.586401343933272	248.4448623751261	(8, 6)	tsnet	Unchanged(no bond)
27	11219	13.555920680306599	4.523737952697274	299.6619349320156	(8, 6)	tsnet	Unchanged(no bond)
28	11219	6.232656179620388	2.850672843249518	218.63807326679074	(8, 6)	tsnet	Unchanged(no bond)
29	11219	27.53760687238289	10.980526552814103	250.78585020429207	(8, 1)	tsnet	Unchanged(no bond)
30	11219	62.44463569391287	21.20919253571548	294.422503774052	(8, 1)	tsnet	Unchanged(no bond)
31	11219	46.39731195493888	19.45550202016285	238.47913000062752	(8, 1)	tsnet	Unchanged(no bond)
32	11219	15.963589583147764	4.7397882960117075	336.7996329409969	(8, 1)	tsnet	Unchanged(no bond)
33	11219	47.86099762201381	11.77154122333172	406.58225387811734	(8, 1)	tsnet	Unchanged(no bond)
34	11219	48.190380251498155	13.73256298388879	350.92051140079013	(8, 1)	tsnet	Unchanged(no bond)
35	11219	9.582343456586884	3.2274007323490848	296.9059082295093	(8, 1)	tsnet	Unchanged(no bond)
36	11219	14.308673195197974	9.03896102765636	158.29997663910666	(6, 6)	tsnet	Unchanged(bond)
37	11219	37.16697205518111	18.681532009659698	198.9503432371773	(6, 6)	tsnet	Unchanged(no bond)
38	11219	67.9544619027394	43.15136333186179	157.4792930182201	(6, 6)	tsnet	Bond Breaking
39	11219	31.61614915434083	8.523733541243631	370.91902276579106	(6, 1)	tsnet	Unchanged(no bond)
40	11219	16.588388638093065	10.905463755578404	152.11080436270038	(6, 1)	tsnet	Bond Breaking
41	11219	10.940440074955982	5.081126332760787	215.31525410846427	(6, 1)	tsnet	Unchanged(no bond)
42	11219	30.95441143889768	13.215023093841122	234.2365292825256	(6, 1)	tsnet	Unchanged(no bond)
43	11219	20.273336012189258	6.832707295719392	296.71014920967355	(6, 1)	tsnet	Unchanged(no bond)
44	11219	22.778840911331642	11.053695811341882	206.07443248039198	(6, 1)	tsnet	Unchanged(no bond)
45	11219	78.17474783137963	32.746657195544145	238.72588693424538	(6, 1)	tsnet	Unchanged(no bond)
46	11219	6.90204309838478	4.695737358554692	146.9852883873635	(6, 6)	tsnet	Unchanged(bond)
47	11219	9.07353276489058	4.095330513117876	221.55800944091996	(6, 6)	tsnet	Unchanged(no bond)
48	11219	5.881682502072572	1.3713042894960754	428.9115513693874	(6, 1)	tsnet	Unchanged(no bond)
49	11219	21.7741041068781	9.851137163046184	221.03137685015315	(6, 1)	tsnet	Unchanged(no bond)
50	11219	4.305368201699977	3.961841522556253	108.67088391062332	(6, 1)	tsnet	Unchanged(bond)
51	11219	3.6612968435165705	3.3745234331018192	108.4981899251816	(6, 1)	tsnet	Unchanged(bond)
52	11219	14.6042005002192	6.298999751577322	231.84951700565134	(6, 1)	tsnet	Unchanged(no bond)
53	11219	27.368276960731784	12.202654443440924	224.28134048688534	(6, 1)	tsnet	Unchanged(no bond)
54	11219	1.763386580699322	0.5491514883929763	321.11113562846816	(6, 1)	tsnet	Unchanged(no bond)
55	11219	7.879393048873462	5.42525743332885	145.23537630616715	(6, 6)	tsnet	Unchanged(bond)
56	11219	22.866433102065287	5.291107499977714	432.1672372402489	(6, 1)	tsnet	Unchanged(no bond)
57	11219	61.08883893609143	27.642734586743323	220.99419557928942	(6, 1)	tsnet	Unchanged(no bond)
58	11219	5.4189238711003895	2.4910467460538754	217.53601692479805	(6, 1)	tsnet	Unchanged(no bond)
59	11219	2.636036611843462	1.2008056140316223	219.52234242086445	(6, 1)	tsnet	Unchanged(no bond)
60	11219	18.69740603376171	17.314976005445615	107.9840135376527	(6, 1)	tsnet	Unchanged(bond)
61	11219	24.053261684536807	13.078562786513304	183.91364614880072	(6, 1)	tsnet	Bond Breaking
62	11219	13.69754275686228	6.2033552171093005	220.80861529714548	(6, 1)	tsnet	Unchanged(no bond)
63	11219	39.24372291697531	11.708466449116816	335.1738939298537	(6, 1)	tsnet	Unchanged(no bond)
64	11219	16.497806919393465	7.39295601073812	223.15575658005721	(6, 1)	tsnet	Unchanged(no bond)
65	11219	42.10936767682387	15.686644172237651	268.4408928669994	(6, 1)	tsnet	Unchanged(no bond)
66	11219	15.919187824209313	5.024120815799147	316.8551953239041	(6, 1)	tsnet	Unchanged(no bond)
67	11219	27.939317551977005	12.20662244877708	228.88655456674752	(6, 1)	tsnet	Unchanged(no bond)
68	11219	53.59312866471457	23.553795204404153	227.53500316880394	(6, 1)	tsnet	Unchanged(no bond)
69	11219	8.092781145476224	7.469370180110982	108.34623201599014	(6, 1)	tsnet	Unchanged(bond)
70	11219	122.43048719244456	23.920416795493097	511.82422212439036	(1, 1)	tsnet	Unchanged(no bond)
71	11219	99.44498714788388	26.31845015202105	377.85274806634953	(1, 1)	tsnet	Unchanged(no bond)
72	11219	10.566096765491118	1.9837920086526832	532.6211981601444	(1, 1)	tsnet	Unchanged(no bond)
73	11219	65.27918465385589	12.418960702864323	525.6412852550521	(1, 1)	tsnet	Unchanged(no bond)
74	11219	105.58130323097802	19.330996181959893	546.1762148062954	(1, 1)	tsnet	Unchanged(no bond)
75	11219	62.815707894535365	16.343402208439965	384.3490302288249	(1, 1)	tsnet	Unchanged(no bond)
76	11219	17.43514595056599	5.461426781550772	319.2415946957963	(1, 1)	tsnet	Unchanged(no bond)
77	11219	3.1396878739781364	1.2872795544652234	243.90101303849744	(1, 1)	tsnet	Unchanged(no bond)
78	11219	98.04869358720639	35.95834909067017	272.6729565363898	(1, 1)	tsnet	Unchanged(no bond)
79	11219	81.6893542797143	92.51268277293275	88.30070843390875	(1, 1)	tsnet	Bond Formation
80	11219	31.175510893497904	12.052983753110855	258.65388630804017	(1, 1)	tsnet	Unchanged(no bond)
81	11219	15.620793623285302	8.714574827195118	179.24906186516762	(1, 1)	tsnet	Unchanged(no bond)
82	11219	48.562712333017366	15.896425529955986	305.494541785532	(1, 1)	tsnet	Unchanged(no bond)
83	11219	30.834163810610082	9.334540185848532	330.3233281630271	(1, 1)	tsnet	Unchanged(no bond)
84	11219	29.837162201946697	7.927162049256507	376.3914754933658	(1, 1)	tsnet	Unchanged(no bond)
85	11219	5.887682547926643	2.189341018325059	268.9248727651837	(1, 1)	tsnet	Unchanged(no bond)
86	11219	39.56737525168976	16.571862569580755	238.7623906821402	(1, 1)	tsnet	Unchanged(no bond)
87	11219	26.182078964128852	6.442890662393437	406.371616966143	(1, 1)	tsnet	Unchanged(no bond)
88	11219	31.970970119131394	15.730632181393055	203.24021152149362	(1, 1)	tsnet	Unchanged(no bond)
89	11219	19.18396770579962	7.147111210921595	268.4156876765027	(1, 1)	tsnet	Unchanged(no bond)
90	11219	41.97655837742849	16.423751837559145	255.58446567265554	(1, 1)	tsnet	Unchanged(no bond)
0	6707	23.919596445682068	20.27573746656646	117.9715237737918	(8, 6)	tsnet	Unchanged(bond)
1	6707	92.21151067351285	37.323739831975836	247.05860422516878	(8, 6)	tsnet	Unchanged(no bond)
2	6707	62.7041474939368	20.32013907319639	308.5812910436608	(8, 7)	tsnet	Unchanged(no bond)
3	6707	42.67799114179036	12.39644140354338	344.2761495213566	(8, 6)	tsnet	Unchanged(no bond)
4	6707	2.6824116922545382	0.8502419579102152	315.48804046880485	(8, 7)	tsnet	Unchanged(no bond)
5	6707	54.75775265122116	21.661278503002137	252.79095434570968	(8, 8)	tsnet	Unchanged(no bond)
6	6707	44.12747060005828	21.44491050159872	205.7712975615756	(8, 1)	tsnet	Unchanged(no bond)
7	6707	39.312632057274314	9.055580854115517	434.1260123519054	(8, 1)	tsnet	Unchanged(no bond)
8	6707	86.41391070524679	49.737145391545894	173.74119488557352	(6, 6)	tsnet	Bond Breaking
9	6707	35.381289509136415	13.549200570127073	261.13193413893487	(7, 6)	tsnet	Unchanged(no bond)
10	6707	25.569614677397425	8.323514796092473	307.1973235321363	(6, 6)	tsnet	Unchanged(no bond)
11	6707	12.002593700898467	4.452167905151561	269.58987074612304	(7, 6)	tsnet	Unchanged(no bond)
12	6707	16.528689273461428	9.462494719326322	174.67580974923047	(8, 6)	tsnet	Bond Formation
13	6707	16.929779541120183	15.525849148655354	109.04253531657184	(6, 1)	tsnet	Unchanged(bond)
14	6707	12.645888826383977	3.078398717138216	410.7943768291336	(6, 1)	tsnet	Unchanged(no bond)
15	6707	45.92624264775209	38.572999852695844	119.06318622647218	(7, 6)	tsnet	Unchanged(bond)
16	6707	65.74791001715185	28.87024020697463	227.73592996038917	(6, 6)	tsnet	Unchanged(no bond)
17	6707	56.676467271386514	21.76899574967401	260.3540738540281	(7, 6)	tsnet	Unchanged(no bond)
18	6707	41.50745839743833	18.98125450978568	218.67605418830135	(8, 6)	tsnet	Bond Breaking
19	6707	53.79483664287976	23.199066962314756	231.88362157092638	(6, 1)	tsnet	Unchanged(no bond)
20	6707	79.1731958424791	24.44715504657781	323.8544349705919	(6, 1)	tsnet	Unchanged(no bond)
21	6707	30.914922006225364	22.11959948028555	139.76257587203958	(7, 6)	tsnet	Unchanged(bond)
22	6707	43.079371571022705	19.01230596839756	226.58677828260107	(7, 7)	tsnet	Unchanged(no bond)
23	6707	49.12112879392154	19.719818603105576	249.0952365362311	(8, 7)	tsnet	Unchanged(no bond)
24	6707	8.601002683032366	2.554166185941662	336.7440509694704	(7, 1)	tsnet	Unchanged(no bond)
25	6707	34.306575206209054	15.834125602430621	216.66226520865047	(7, 1)	tsnet	Unchanged(no bond)
26	6707	16.28691608882402	12.719814734949244	128.04365808940386	(7, 6)	tsnet	Unchanged(bond)
27	6707	20.6266240508294	9.35176808780971	220.56389612266778	(8, 6)	tsnet	Unchanged(no bond)
28	6707	0.1391095963742206	0.035925345859224474	387.21853067004423	(6, 1)	tsnet	Unchanged(no bond)
29	6707	13.42724974705456	12.472156192495284	107.65780623509167	(6, 1)	tsnet	Unchanged(bond)
30	6707	2.5844702466807146	1.996320080570876	129.4617166773	(8, 7)	tsnet	Unchanged(bond)
31	6707	20.813878941873742	6.208214902294813	335.26350600685674	(7, 1)	tsnet	Unchanged(no bond)
32	6707	28.736066027309313	13.872183116486381	207.1488372522849	(7, 1)	tsnet	Unchanged(no bond)
33	6707	20.713164124117345	9.668580205865213	214.2317039636512	(8, 1)	tsnet	Unchanged(no bond)
34	6707	31.347439626314788	9.771521816089852	320.8040693794276	(8, 1)	tsnet	Unchanged(no bond)
35	6707	16.333535413800604	3.303746353557063	494.3943531323065	(1, 1)	tsnet	Unchanged(no bond)
0	783	6.846083202573561	5.044281796772492	135.7196817781656	(7, 6)	tsnet	Unchanged(bond)
1	783	9.827462609437054	4.327200960883372	227.1089948970347	(8, 7)	tsnet	Unchanged(no bond)
2	783	4.359523302298385	1.8312182610085794	238.06683207152446	(7, 6)	tsnet	Unchanged(no bond)
3	783	9.688850421444961	2.752968412550747	351.9419393725558	(7, 6)	tsnet	Unchanged(no bond)
4	783	11.834225453174696	4.105752999473367	288.2352020370597	(7, 7)	tsnet	Unchanged(no bond)
5	783	6.496173802092553	6.469341972143374	100.4147536189108	(7, 1)	tsnet	Unchanged(bond)
6	783	8.972473394979241	8.939763647732427	100.3658905149591	(7, 1)	tsnet	Unchanged(bond)
7	783	42.58641707751099	12.213260911695855	348.6899803862268	(7, 1)	tsnet	Unchanged(no bond)
8	783	9.332051863825885	2.660764177867745	350.72825849994365	(7, 1)	tsnet	Unchanged(no bond)
9	783	19.693070245925615	4.311255222586547	456.78275187129185	(7, 1)	tsnet	Unchanged(no bond)
10	783	14.537208536585	3.9008401598886278	372.6686544623774	(7, 1)	tsnet	Unchanged(no bond)
11	783	2.757490783658123	2.2692686934991086	121.51451221081267	(8, 6)	tsnet	Unchanged(bond)
12	783	7.309985578484435	4.84693865590337	150.81654828829278	(6, 6)	tsnet	Unchanged(bond)
13	783	12.051879974053525	4.6735805227698455	257.87252226288496	(6, 6)	tsnet	Unchanged(no bond)
14	783	4.49303410507178	1.8549352721352723	242.2205331132505	(7, 6)	tsnet	Unchanged(no bond)
15	783	12.653379175929036	6.209843586285196	203.7632510402479	(6, 1)	tsnet	Unchanged(no bond)
16	783	16.41335964306179	7.9815400177941696	205.64151287182156	(6, 1)	tsnet	Unchanged(no bond)
17	783	28.224418571484655	12.525057830190129	225.34361880112942	(6, 1)	tsnet	Unchanged(no bond)
18	783	49.289741509033114	18.408989264212746	267.7482223581544	(6, 1)	tsnet	Unchanged(no bond)
19	783	12.253449973855624	3.397644992932699	360.6453881833893	(6, 1)	tsnet	Unchanged(no bond)
20	783	5.6471281992306555	1.7165346183625678	328.984230135571	(6, 1)	tsnet	Unchanged(no bond)
21	783	13.597531764910942	5.660245704392229	240.22864863197637	(8, 6)	tsnet	Unchanged(no bond)
22	783	23.069851895319182	7.523350405951923	306.64332578565006	(8, 6)	tsnet	Unchanged(no bond)
23	783	12.649358442975212	3.718343867153126	340.1879679476749	(8, 7)	tsnet	Unchanged(no bond)
24	783	15.134596558184432	6.011717802624151	251.7516133504818	(8, 1)	tsnet	Unchanged(no bond)
25	783	19.36238310758189	6.144133092409187	315.13612769071176	(8, 1)	tsnet	Unchanged(no bond)
26	783	21.698099407115336	8.840227092536947	245.44730785743272	(8, 1)	tsnet	Unchanged(no bond)
27	783	89.08498798746547	30.043103075090965	296.52392352681676	(8, 1)	tsnet	Unchanged(no bond)
28	783	16.109853241285688	4.0085116545831765	401.89114138825835	(8, 1)	tsnet	Unchanged(no bond)
29	783	19.69296440654471	4.623640963306943	425.9189794974871	(8, 1)	tsnet	Unchanged(no bond)
30	783	4.955649127451922	2.706304924518865	183.11495805791185	(6, 6)	tsnet	Bond Breaking
31	783	33.23955189677066	23.65030147757272	140.54599654169863	(7, 6)	tsnet	Unchanged(bond)
32	783	12.820645843110556	3.8710100216633063	331.19640019949486	(6, 1)	tsnet	Unchanged(no bond)
33	783	8.530483614728857	3.37892403698626	252.4615386836986	(6, 1)	tsnet	Unchanged(no bond)
34	783	16.2839582251455	10.367375238913672	157.0692470358755	(6, 1)	tsnet	Bond Breaking
35	783	3.495730622459625	1.3858476927713512	252.2449357670057	(6, 1)	tsnet	Unchanged(no bond)
36	783	6.85149391196771	2.608321001670932	262.6783247759204	(6, 1)	tsnet	Unchanged(no bond)
37	783	15.698991991009992	7.910454844802489	198.45877764317063	(6, 1)	tsnet	Unchanged(no bond)
38	783	0.8299331647063868	0.5605991076727148	148.04396820248112	(7, 6)	tsnet	Unchanged(bond)
39	783	12.683164006521963	2.917921343653544	434.6643556416538	(6, 1)	tsnet	Unchanged(no bond)
40	783	6.871580793880128	1.9083062711218977	360.08794279339185	(6, 1)	tsnet	Unchanged(no bond)
41	783	10.165645261872204	8.705985378275125	116.76616511715612	(6, 1)	tsnet	Bond Formation
42	783	15.888316396772417	14.670168441037765	108.30357170492366	(6, 1)	tsnet	Unchanged(bond)
43	783	4.464464560732306	4.1124164250717845	108.5606149589867	(6, 1)	tsnet	Unchanged(bond)
44	783	0.025778932479880723	0.012612204652355567	204.39671881684873	(6, 1)	tsnet	Unchanged(no bond)
45	783	7.308388872601457	1.9002146197081884	384.6086014075499	(7, 1)	tsnet	Unchanged(no bond)
46	783	24.197834296774936	9.290304177165144	260.46331568186275	(7, 1)	tsnet	Unchanged(no bond)
47	783	33.8396600163771	15.934428437321468	212.36820730336441	(7, 1)	tsnet	Unchanged(no bond)
48	783	10.609696638315835	4.945307855345166	214.54067064496866	(7, 1)	tsnet	Unchanged(no bond)
49	783	1.086368305072405	0.5076471089705081	214.00068785490075	(7, 1)	tsnet	Unchanged(no bond)
50	783	7.123544553091654	7.025056242464217	101.40195761041892	(7, 1)	tsnet	Unchanged(bond)
51	783	11.333267157222915	6.52851738836754	173.59633869424073	(1, 1)	tsnet	Unchanged(no bond)
52	783	50.33272275702005	11.81614849070735	425.96555719152934	(1, 1)	tsnet	Unchanged(no bond)
53	783	19.862391385979805	4.769224718849856	416.47002514844405	(1, 1)	tsnet	Unchanged(no bond)
54	783	28.03818574769732	5.17173268303664	542.1429812036299	(1, 1)	tsnet	Unchanged(no bond)
55	783	7.698017950399638	1.6310603438799378	471.96401894535234	(1, 1)	tsnet	Unchanged(no bond)
56	783	39.38552265016932	10.324876202000565	381.4624202713241	(1, 1)	tsnet	Unchanged(no bond)
57	783	5.401460052527263	1.46844907841866	367.8343452225102	(1, 1)	tsnet	Unchanged(no bond)
58	783	5.087750598930807	1.1118640451595223	457.58747403337907	(1, 1)	tsnet	Unchanged(no bond)
59	783	29.45449658182131	8.841828526157272	333.1267564699365	(1, 1)	tsnet	Unchanged(no bond)
60	783	25.41903660735514	13.850918835709658	183.51877524414633	(1, 1)	tsnet	Unchanged(no bond)
61	783	9.22696032776149	5.347614834403421	172.54347243561062	(1, 1)	tsnet	Unchanged(no bond)
62	783	19.231861965755435	7.3312346623594715	262.3277367521324	(1, 1)	tsnet	Unchanged(no bond)
63	783	21.00169746745115	11.44158411810229	183.55585424769407	(1, 1)	tsnet	Unchanged(no bond)
64	783	32.953675966813776	11.336923524395473	290.6756484323289	(1, 1)	tsnet	Unchanged(no bond)
65	783	11.908913156294965	5.353321749077555	222.45838592360005	(1, 1)	tsnet	Unchanged(no bond)
0	521	32.50020844401682	12.340451334898447	263.3632074064192	(6, 6)	tsnet	Bond Breaking
1	521	19.154982111509923	6.433485472647246	297.73879482513297	(6, 6)	tsnet	Unchanged(no bond)
2	521	8.658749739728533	3.3746797693613972	256.5798929528374	(8, 6)	tsnet	Unchanged(no bond)
3	521	2.0507145063334953	1.47285609011147	139.23386813563647	(6, 6)	tsnet	Unchanged(bond)
4	521	5.607358041831256	5.176134662449517	108.33099228484274	(6, 1)	tsnet	Unchanged(bond)
5	521	5.1674028135924255	4.774391441036538	108.23165375963735	(6, 1)	tsnet	Unchanged(bond)
6	521	9.08268383182853	3.869884684220341	234.701666146892	(6, 1)	tsnet	Unchanged(no bond)
7	521	42.6970155686758	12.658257517131316	337.30563239759425	(6, 1)	tsnet	Unchanged(no bond)
8	521	43.659411945019585	10.760261464682314	405.7467570683106	(6, 1)	tsnet	Unchanged(no bond)
9	521	9.462012276608256	3.2465483816742293	291.44836805816345	(6, 1)	tsnet	Unchanged(no bond)
10	521	11.629886212306362	5.433309423414946	214.0479274415544	(6, 1)	tsnet	Unchanged(no bond)
11	521	8.688448902727375	4.066835761032171	213.6414995161307	(6, 1)	tsnet	Unchanged(no bond)
12	521	3.120915729793494	2.156444831500915	144.72504393359762	(6, 6)	tsnet	Unchanged(bond)
13	521	6.699716010163925	3.463745166736475	193.4240450049149	(8, 6)	tsnet	Bond Formation
14	521	12.740506530262818	4.482987393798228	284.1967958216446	(6, 6)	tsnet	Unchanged(no bond)
15	521	9.091168686284545	3.024978495258413	300.53663854254677	(6, 1)	tsnet	Unchanged(no bond)
16	521	39.9080781633443	13.076068600662694	305.1993636781758	(6, 1)	tsnet	Unchanged(no bond)
17	521	28.943632949387133	26.918052224327795	107.52498995164544	(6, 1)	tsnet	Unchanged(bond)
18	521	21.993733987942974	20.352714813322734	108.06290064825181	(6, 1)	tsnet	Unchanged(bond)
19	521	19.155641138746795	8.806866356572202	217.50802570600754	(6, 1)	tsnet	Unchanged(no bond)
20	521	4.143350877201124	1.9240527690812324	215.34497097912984	(6, 1)	tsnet	Unchanged(no bond)
21	521	56.75214333445355	16.29011257088383	348.38398499399943	(6, 1)	tsnet	Unchanged(no bond)
22	521	7.429266030968273	2.1668026387305415	342.8676843093027	(6, 1)	tsnet	Unchanged(no bond)
23	521	21.413085380652362	15.13636111630926	141.4678548966436	(8, 6)	tsnet	Unchanged(bond)
24	521	10.36452142579165	3.965873655608142	261.3427034200946	(6, 6)	tsnet	Unchanged(no bond)
25	521	11.609665476534214	3.5737568921581633	324.85884817764503	(6, 1)	tsnet	Unchanged(no bond)
26	521	21.416495796345593	5.71491920225971	374.7471318208207	(6, 1)	tsnet	Unchanged(no bond)
27	521	17.43928282178682	7.78150257338406	224.11202280439178	(6, 1)	tsnet	Unchanged(no bond)
28	521	3.938277455200856	1.8232335954680017	216.00509473883122	(6, 1)	tsnet	Unchanged(no bond)
29	521	24.194309631127652	22.186222995178486	109.05105225159579	(6, 1)	tsnet	Unchanged(bond)
30	521	16.111621497570837	14.766766740661907	109.10730683654484	(6, 1)	tsnet	Unchanged(bond)
31	521	19.14341273627116	5.7328941486436875	333.92231288275553	(6, 1)	tsnet	Unchanged(no bond)
32	521	38.83092072339722	14.056545811091489	276.2479576793127	(6, 1)	tsnet	Unchanged(no bond)
33	521	30.099208728921	17.162450728175514	175.3782673910741	(8, 6)	tsnet	Bond Breaking
34	521	0.17269244306801212	0.053090652980922734	325.27843108289954	(8, 1)	tsnet	Unchanged(no bond)
35	521	17.884489663019522	5.611671466116078	318.7016519232842	(8, 1)	tsnet	Unchanged(no bond)
36	521	15.273066724571605	5.5771945877431595	273.8485538614124	(8, 1)	tsnet	Unchanged(no bond)
37	521	3.690528543288707	1.5995997289773147	230.71575197428942	(8, 1)	tsnet	Unchanged(no bond)
38	521	45.05408816368002	21.674892334596752	207.8630309584798	(8, 1)	tsnet	Unchanged(no bond)
39	521	27.161961881039876	12.863929059241952	211.14825615060164	(8, 1)	tsnet	Unchanged(no bond)
40	521	10.997581835657577	5.2030545645298885	211.36779749783852	(8, 1)	tsnet	Unchanged(no bond)
41	521	32.96076781445212	15.021134532620767	219.4292830736094	(8, 1)	tsnet	Unchanged(no bond)
42	521	13.185449362658064	6.119299818940338	215.4731709965692	(6, 1)	tsnet	Unchanged(no bond)
43	521	6.192726451750952	2.880356035530356	214.99864514529344	(6, 1)	tsnet	Unchanged(no bond)
44	521	2.9561064467922282	0.9647847748615583	306.4006111846462	(6, 1)	tsnet	Unchanged(no bond)
45	521	17.752123457807613	5.100657193368837	348.03600369157226	(6, 1)	tsnet	Unchanged(no bond)
46	521	9.288463067471131	2.6061867132318035	356.4005226606718	(6, 1)	tsnet	Unchanged(no bond)
47	521	20.894861714866675	7.894253237511006	264.68446205374903	(6, 1)	tsnet	Unchanged(no bond)
48	521	5.18373133465948	4.7761987992722705	108.53257061764899	(6, 1)	tsnet	Unchanged(bond)
49	521	9.637513707015266	8.863185219929976	108.73645837101674	(6, 1)	tsnet	Unchanged(bond)
50	521	12.470969701507473	6.750246909773337	184.74834873745718	(1, 1)	tsnet	Unchanged(no bond)
51	521	27.544072107739215	11.1856414478018	246.2449045615723	(1, 1)	tsnet	Unchanged(no bond)
52	521	26.9576621507277	6.868034352616845	392.50913386093276	(1, 1)	tsnet	Unchanged(no bond)
53	521	35.27249407469873	8.154286246556962	432.5638444393838	(1, 1)	tsnet	Unchanged(no bond)
54	521	0.15192893199125201	0.05331945363792122	284.9409017259677	(1, 1)	tsnet	Unchanged(no bond)
55	521	17.89351619580377	5.824409179710597	307.2159878144561	(1, 1)	tsnet	Unchanged(no bond)
56	521	17.84764847805924	7.242132199830137	246.44190392544692	(1, 1)	tsnet	Unchanged(no bond)
57	521	23.152121671445958	8.716770916276083	265.60433781982243	(1, 1)	tsnet	Unchanged(no bond)
58	521	47.787391202121476	13.515261353632917	353.5809626742894	(1, 1)	tsnet	Unchanged(no bond)
59	521	46.741190566468575	9.758919900055927	478.9586454767469	(1, 1)	tsnet	Unchanged(no bond)
60	521	17.15360558574219	4.4305938829839535	387.1626702601196	(1, 1)	tsnet	Unchanged(no bond)
61	521	12.658952565805315	5.13175974556713	246.67858967365444	(1, 1)	tsnet	Unchanged(no bond)
62	521	20.749910849746065	6.761693857057435	306.87445022505125	(1, 1)	tsnet	Unchanged(no bond)
63	521	65.77857652224814	35.50496338816508	185.26586213626183	(1, 1)	tsnet	Unchanged(no bond)
64	521	48.46743957768296	15.735780398849696	308.00785438786363	(1, 1)	tsnet	Unchanged(no bond)
65	521	5.788518308614599	2.2890451421433964	252.87916791341195	(1, 1)	tsnet	Unchanged(no bond)
66	521	50.28015583322416	13.165164214128675	381.91818207071196	(1, 1)	tsnet	Unchanged(no bond)
67	521	15.472595385125665	4.208014078790905	367.6935270513978	(1, 1)	tsnet	Unchanged(no bond)
68	521	14.454910143390176	5.731916668297303	252.18283830501127	(1, 1)	tsnet	Unchanged(no bond)
69	521	21.57739900459603	6.980001271173812	309.1317345987733	(1, 1)	tsnet	Unchanged(no bond)
70	521	59.08993635771189	15.333021348043435	385.37699137327587	(1, 1)	tsnet	Unchanged(no bond)
71	521	2.607569509523344	0.6219744674620626	419.24060326196474	(1, 1)	tsnet	Unchanged(no bond)
72	521	35.06199209302565	19.488894283929046	179.90754930585524	(1, 1)	tsnet	Unchanged(no bond)
73	521	36.71356767117118	8.836660508742595	415.46880334316825	(1, 1)	tsnet	Unchanged(no bond)
74	521	26.183794368792192	7.264676345521291	360.4261652335638	(1, 1)	tsnet	Unchanged(no bond)
75	521	4.624174333772579	1.2905312608478021	358.3155615102863	(1, 1)	tsnet	Unchanged(no bond)
76	521	60.61950508485929	24.703235249629	245.39095576871736	(1, 1)	tsnet	Unchanged(no bond)
77	521	4.3864731557114345	2.4200826850549766	181.25302836963965	(1, 1)	tsnet	Unchanged(no bond)
0	10015	9.763162291112227	7.0175178369565385	139.12557855850724	(8, 6)	tsnet	Unchanged(bond)
1	10015	32.7324047027528	12.956394648713315	252.635131842047	(8, 6)	tsnet	Unchanged(no bond)
2	10015	3.45412666292253	1.4418845605927104	239.55639427213606	(8, 6)	tsnet	Unchanged(no bond)
3	10015	1.288769283773883	0.883525925976416	145.86660627413033	(8, 6)	tsnet	Unchanged(bond)
4	10015	1.6083638541397605	0.7555308460575879	212.87864850684971	(8, 6)	tsnet	Unchanged(no bond)
5	10015	3.555404635936421	1.0570751974757306	336.3435869488414	(8, 7)	tsnet	Unchanged(no bond)
6	10015	11.920167777418111	5.483233338467349	217.39304241883656	(8, 1)	tsnet	Unchanged(no bond)
7	10015	35.52450651221859	11.028764128902212	322.10777288383855	(8, 1)	tsnet	Unchanged(no bond)
8	10015	4.521831036726187	1.4954279936776491	302.3770489681566	(8, 1)	tsnet	Unchanged(no bond)
9	10015	1.29968841094259	0.6057676308549212	214.5523043395925	(8, 1)	tsnet	Unchanged(no bond)
10	10015	8.619370076784172	2.7437200463453553	314.1490360237446	(8, 1)	tsnet	Unchanged(no bond)
11	10015	69.83858245448813	37.745729668545465	185.02379757328288	(6, 6)	tsnet	Bond Breaking
12	10015	16.49769382701969	6.563090138589882	251.370825002326	(6, 6)	tsnet	Unchanged(no bond)
13	10015	7.934130970450282	4.071346340226954	194.87732822081648	(6, 6)	tsnet	Unchanged(no bond)
14	10015	2.9763458145136035	2.120916228888142	140.33302088851985	(6, 6)	tsnet	Unchanged(bond)
15	10015	22.15186213792748	7.6660230443204105	288.9615907734495	(7, 6)	tsnet	Unchanged(no bond)
16	10015	1.112698905820908	1.0314145110750657	107.88086592471129	(6, 1)	tsnet	Unchanged(bond)
17	10015	73.90248370597531	30.65323611005616	241.09194683601686	(6, 1)	tsnet	Unchanged(no bond)
18	10015	19.4810865445457	5.739476580015144	339.422702975718	(6, 1)	tsnet	Unchanged(no bond)
19	10015	9.309634741005368	3.215707071551579	289.50506168192334	(6, 1)	tsnet	Unchanged(no bond)
20	10015	4.929774861407488	2.1531197230631314	228.9596258211853	(6, 1)	tsnet	Unchanged(no bond)
21	10015	8.857793403365477	6.030276886556038	146.88866813252196	(6, 6)	tsnet	Unchanged(bond)
22	10015	18.421848062555934	8.394615190460708	219.44839214893088	(6, 6)	tsnet	Unchanged(no bond)
23	10015	62.45525478338507	35.37930967367854	176.53045059228631	(6, 6)	tsnet	Unchanged(no bond)
24	10015	13.115892564899623	9.050649343934142	144.9165917989084	(7, 6)	tsnet	Unchanged(bond)
25	10015	82.84381618815213	33.66979660824532	246.04786643666478	(6, 1)	tsnet	Unchanged(no bond)
26	10015	3.5260393484242813	3.252756055775234	108.40159200269063	(6, 1)	tsnet	Unchanged(bond)
27	10015	15.497638622024335	6.834305825127422	226.76243964741496	(6, 1)	tsnet	Unchanged(no bond)
28	10015	12.459963096563653	3.8453888126260627	324.02349160772104	(6, 1)	tsnet	Unchanged(no bond)
29	10015	61.04551043811792	24.182922172063865	252.4323156803513	(6, 1)	tsnet	Unchanged(no bond)
30	10015	0.7649601585404397	0.5070575860235926	150.86258042983846	(6, 6)	tsnet	Unchanged(bond)
31	10015	16.67871344166287	7.767985342970637	214.71092832011692	(6, 6)	tsnet	Unchanged(no bond)
32	10015	3.8336114948454236	2.6177352081449556	146.44764233285812	(7, 6)	tsnet	Unchanged(bond)
33	10015	23.639141773961605	6.891545711996246	343.01654174349443	(6, 1)	tsnet	Unchanged(no bond)
34	10015	1.8517380419543983	0.7812590681211873	237.0197182360462	(6, 1)	tsnet	Unchanged(no bond)
35	10015	3.1355920505177215	2.8944885777431852	108.32974345203749	(6, 1)	tsnet	Unchanged(bond)
36	10015	6.639143760305721	2.884954491266504	230.12993031273493	(6, 1)	tsnet	Unchanged(no bond)
37	10015	16.110013502254095	5.368564940788713	300.08044384180107	(6, 1)	tsnet	Unchanged(no bond)
38	10015	5.840000791460986	3.7310187978624123	156.5256330203123	(6, 6)	tsnet	Unchanged(bond)
39	10015	0.22365974522626786	0.09486571277099615	235.76457572840656	(7, 6)	tsnet	Unchanged(no bond)
40	10015	9.219886755344886	3.0549159288999994	301.8049258941388	(6, 1)	tsnet	Unchanged(no bond)
41	10015	15.858209083898878	4.941686189905712	320.90684180416264	(6, 1)	tsnet	Unchanged(no bond)
42	10015	5.397203674049145	2.3129826387842347	233.34389041873908	(6, 1)	tsnet	Unchanged(no bond)
43	10015	1.751633318747503	1.612109945029785	108.65470584980108	(6, 1)	tsnet	Unchanged(bond)
44	10015	8.123189531626407	3.267129760174033	248.63382013923137	(6, 1)	tsnet	Unchanged(no bond)
45	10015	26.846899246596536	13.318012787104708	201.5833719020851	(7, 6)	tsnet	Bond Breaking
46	10015	0.4454877959526815	0.19277259519970455	231.09498292076958	(6, 1)	tsnet	Unchanged(no bond)
47	10015	54.526171381821165	20.27255779098829	268.965425793777	(6, 1)	tsnet	Unchanged(no bond)
48	10015	11.461716187147708	3.558118408189495	322.1285767434553	(6, 1)	tsnet	Unchanged(no bond)
49	10015	6.674699904567705	2.813661968186818	237.2246552726097	(6, 1)	tsnet	Unchanged(no bond)
50	10015	5.579398389306456	5.163322574813558	108.05829596087018	(6, 1)	tsnet	Unchanged(bond)
51	10015	31.095101547686443	8.430641428708	368.8343503947574	(7, 1)	tsnet	Unchanged(no bond)
52	10015	11.83806216507941	5.2349121550612026	226.13678729325324	(7, 1)	tsnet	Unchanged(no bond)
53	10015	9.493821824373327	4.212169486767656	225.39030906039628	(7, 1)	tsnet	Unchanged(no bond)
54	10015	1.7987692984054338	0.5802797378093394	309.98313075623014	(7, 1)	tsnet	Unchanged(no bond)
55	10015	37.70423409625758	15.851094278846231	237.86518099621068	(7, 1)	tsnet	Unchanged(no bond)
56	10015	104.88724407838639	40.594227700877724	258.3797008068675	(1, 1)	tsnet	Unchanged(no bond)
57	10015	32.65769415392788	7.734184455722803	422.2512967060575	(1, 1)	tsnet	Unchanged(no bond)
58	10015	14.234090243039654	3.609209167494913	394.3825248820167	(1, 1)	tsnet	Unchanged(no bond)
59	10015	10.628805081584325	3.5958398238071148	295.5861663028978	(1, 1)	tsnet	Unchanged(no bond)
60	10015	1.110926540376056	0.3875703190290975	286.63870421219	(1, 1)	tsnet	Unchanged(no bond)
61	10015	10.74967158570379	2.5140090819885534	427.59080158934506	(1, 1)	tsnet	Unchanged(no bond)
62	10015	57.009191007437245	17.130191940861533	332.7994876195769	(1, 1)	tsnet	Unchanged(no bond)
63	10015	22.785153372783196	7.861567434503071	289.8296499090381	(1, 1)	tsnet	Unchanged(no bond)
64	10015	9.584504581143083	2.3492173523949718	407.98713543350533	(1, 1)	tsnet	Unchanged(no bond)
65	10015	8.737962518080167	2.8715179669402375	304.2976787427506	(1, 1)	tsnet	Unchanged(no bond)
0	6161	25.25368621855486	18.824811034245577	134.15107419996966	(8, 6)	tsnet	Unchanged(bond)
1	6161	17.04032646261475	5.910862319173237	288.28833328329347	(8, 6)	tsnet	Unchanged(no bond)
2	6161	18.241813350131196	4.614813503252257	395.28820259530335	(8, 6)	tsnet	Unchanged(no bond)
3	6161	53.2465954597253	13.673027188975716	389.4279936973792	(8, 6)	tsnet	Unchanged(no bond)
4	6161	2.8092370839694514	0.9159234937804677	306.7108883051297	(8, 6)	tsnet	Unchanged(no bond)
5	6161	40.12094351835882	41.54704511251467	96.56750175543462	(8, 1)	tsnet	Unchanged(bond)
6	6161	13.598095857124237	6.292277615744476	216.10769084789285	(8, 1)	tsnet	Unchanged(no bond)
7	6161	13.653149611605864	6.718531383500724	203.21628094400333	(8, 1)	tsnet	Unchanged(no bond)
8	6161	47.477436645215796	13.778725774047448	344.5705896450937	(8, 1)	tsnet	Unchanged(no bond)
9	6161	28.1237346757373	6.82704972296299	411.9456546675244	(8, 1)	tsnet	Unchanged(no bond)
10	6161	6.10708659519652	1.2395870490204433	492.6710552536438	(8, 1)	tsnet	Unchanged(no bond)
11	6161	6.8860638018037434	1.3988841171254145	492.25405575080856	(8, 1)	tsnet	Unchanged(no bond)
12	6161	145.70977056974738	38.9383396066289	374.20643006807	(8, 1)	tsnet	Unchanged(no bond)
13	6161	55.669442162128924	22.2172152061496	250.56894685306884	(8, 1)	tsnet	Unchanged(no bond)
14	6161	74.35701810033328	18.905648331790452	393.30583535344607	(8, 1)	tsnet	Unchanged(no bond)
15	6161	4.377287382244255	1.9713643988534664	222.0435442980536	(6, 6)	tsnet	Bond Breaking
16	6161	44.5101771672531	14.74287487638019	301.90975329081573	(6, 6)	tsnet	Unchanged(no bond)
17	6161	58.09864797136983	17.21064147323589	337.5739832923631	(6, 6)	tsnet	Unchanged(no bond)
18	6161	11.621622229000383	3.9664473861676437	292.9982701782191	(6, 6)	tsnet	Unchanged(no bond)
19	6161	73.57180342772716	38.06743002698909	193.26706156829113	(6, 1)	tsnet	Unchanged(no bond)
20	6161	38.9518344940875	31.65805608387582	123.03924912789125	(6, 1)	tsnet	Bond Breaking
21	6161	25.65740100105316	23.39283630165668	109.6805905457309	(6, 1)	tsnet	Unchanged(bond)
22	6161	1.5075512041192063	0.5228210880919155	288.3493490327935	(6, 1)	tsnet	Unchanged(no bond)
23	6161	56.43018312691752	19.065762583618937	295.9765332198232	(6, 1)	tsnet	Unchanged(no bond)
24	6161	23.88148125351499	5.965605543657692	400.319482720484	(6, 1)	tsnet	Unchanged(no bond)
25	6161	22.355142496804792	5.008963841284014	446.3027325642304	(6, 1)	tsnet	Unchanged(no bond)
26	6161	137.53879500771342	42.07315370248321	326.90393494223775	(6, 1)	tsnet	Unchanged(no bond)
27	6161	19.950678784086495	7.0433767682196615	283.2544593398116	(6, 1)	tsnet	Unchanged(no bond)
28	6161	62.59516561203067	16.02256833152188	390.66873872451845	(6, 1)	tsnet	Unchanged(no bond)
29	6161	0.13551123695370038	0.08865031690649228	152.8604089443207	(6, 6)	tsnet	Unchanged(bond)
30	6161	0.5848043485768617	0.2716848111487833	215.25102787457783	(6, 6)	tsnet	Unchanged(no bond)
31	6161	6.508445195004819	4.275544076125035	152.22495848770393	(6, 6)	tsnet	Unchanged(bond)
32	6161	74.55159822564275	23.646448468391743	315.27609029870183	(6, 1)	tsnet	Unchanged(no bond)
33	6161	27.184858551329683	20.548357760284684	132.29698873489468	(6, 1)	tsnet	Bond Formation
34	6161	5.82244054034704	2.4228034593413343	240.31831875995152	(6, 1)	tsnet	Unchanged(no bond)
35	6161	1.2014917104055334	1.0996759453104337	109.25870621516209	(6, 1)	tsnet	Unchanged(bond)
36	6161	4.255939375842344	1.8995729992521175	224.04716099449467	(6, 1)	tsnet	Unchanged(no bond)
37	6161	1.2069034373473286	0.5494884488380107	219.64127542617805	(6, 1)	tsnet	Unchanged(no bond)
38	6161	37.664444109845704	12.39795938328022	303.7955113858467	(6, 1)	tsnet	Unchanged(no bond)
39	6161	31.398154823870872	11.226825894292777	279.67080918064573	(6, 1)	tsnet	Unchanged(no bond)
40	6161	0.3346492724361827	0.14866370936747728	225.10488528775602	(6, 1)	tsnet	Unchanged(no bond)
41	6161	14.363420332331645	6.579735829218289	218.2978269210863	(6, 1)	tsnet	Unchanged(no bond)
42	6161	1.1348320874653872	0.7327648515221961	154.8698856267415	(6, 6)	tsnet	Unchanged(bond)
43	6161	2.3791377742791386	1.0958945562238218	217.09550072746518	(6, 6)	tsnet	Unchanged(no bond)
44	6161	21.698547379395094	5.362417354439543	404.64115239801083	(6, 1)	tsnet	Unchanged(no bond)
45	6161	19.014234795023334	7.969789865078155	238.57887242848741	(6, 1)	tsnet	Unchanged(no bond)
46	6161	56.53156033866469	21.368948728378026	264.55003031380113	(6, 1)	tsnet	Unchanged(no bond)
47	6161	5.233836758886357	2.3003996823069364	227.5185829289303	(6, 1)	tsnet	Unchanged(no bond)
48	6161	1.5801394054340223	1.4463820879445166	109.24771667212714	(6, 1)	tsnet	Unchanged(bond)
49	6161	3.2900853812143804	3.0136038992834084	109.17444664830423	(6, 1)	tsnet	Unchanged(bond)
50	6161	10.057079889809328	4.459892966868157	225.50047645810767	(6, 1)	tsnet	Unchanged(no bond)
51	6161	4.880392038883308	2.202867742195019	221.54721072906102	(6, 1)	tsnet	Unchanged(no bond)
52	6161	39.80462291045836	12.906300569612753	308.41233470245055	(6, 1)	tsnet	Unchanged(no bond)
53	6161	32.324664810164585	11.549785542890026	279.8724243850869	(6, 1)	tsnet	Unchanged(no bond)
54	6161	6.476487966191158	4.184403535121714	154.77684959949192	(6, 6)	tsnet	Unchanged(bond)
55	6161	35.36855322768737	9.779863165898753	361.6467084223981	(6, 1)	tsnet	Unchanged(no bond)
56	6161	47.863913181475624	15.291778341431577	313.0042308538637	(6, 1)	tsnet	Unchanged(no bond)
57	6161	94.58896278342893	33.72704905829167	280.454310188678	(6, 1)	tsnet	Unchanged(no bond)
58	6161	35.869606206841944	11.616952663318864	308.7694961528258	(6, 1)	tsnet	Unchanged(no bond)
59	6161	11.047653375431787	4.874082076217634	226.66120928363492	(6, 1)	tsnet	Unchanged(no bond)
60	6161	5.430162770025371	2.4524176469609973	221.42079986882962	(6, 1)	tsnet	Unchanged(no bond)
61	6161	2.0579616823978464	1.889466436232557	108.9176099100895	(6, 1)	tsnet	Unchanged(bond)
62	6161	0.34983432557165184	0.32086489483790714	109.02854478623449	(6, 1)	tsnet	Unchanged(bond)
63	6161	17.613060721126274	7.7375312759064245	227.63152862426347	(6, 1)	tsnet	Unchanged(no bond)
64	6161	4.893867876252234	2.2134984677603806	221.09199294833272	(6, 1)	tsnet	Unchanged(no bond)
65	6161	29.302682237441104	10.165157826281384	288.2658856676169	(6, 1)	tsnet	Unchanged(no bond)
66	6161	40.84854643009028	16.042899975716505	254.62071378566898	(6, 1)	tsnet	Unchanged(no bond)
67	6161	6.476080427146647	2.266370985755466	285.7467055415876	(6, 1)	tsnet	Unchanged(no bond)
68	6161	2.928951214656772	1.2983050516000938	225.59807581792825	(6, 1)	tsnet	Unchanged(no bond)
69	6161	36.14665346216914	11.78922228021351	306.60761671137567	(6, 1)	tsnet	Unchanged(no bond)
70	6161	25.608307378433626	9.123338566419473	280.690091593124	(6, 1)	tsnet	Unchanged(no bond)
71	6161	15.169835273320453	6.737982204273705	225.1391412654469	(6, 1)	tsnet	Unchanged(no bond)
72	6161	2.3662342233512046	1.0669582347819981	221.77383764554529	(6, 1)	tsnet	Unchanged(no bond)
73	6161	0.07182191386696513	0.06560759451038477	109.47195123210427	(6, 1)	tsnet	Unchanged(bond)
74	6161	1.8694437216212556	1.7120253969124934	109.19485919967391	(6, 1)	tsnet	Unchanged(bond)
75	6161	42.81266661481236	15.457588129583726	276.96860762433386	(1, 1)	tsnet	Unchanged(no bond)
76	6161	24.42845483837548	11.36247136781362	214.99244352398338	(1, 1)	tsnet	Unchanged(no bond)
77	6161	118.42014404040486	30.497336864444986	388.29667182665975	(1, 1)	tsnet	Unchanged(no bond)
78	6161	12.02051300133311	2.808730447573362	427.96961921776375	(1, 1)	tsnet	Unchanged(no bond)
79	6161	45.041033643436904	8.908135361108899	505.6168526589398	(1, 1)	tsnet	Unchanged(no bond)
80	6161	5.518733021323818	1.2075492477984093	457.01929187447325	(1, 1)	tsnet	Unchanged(no bond)
81	6161	142.75935184497368	43.10662333678532	331.1773012922333	(1, 1)	tsnet	Unchanged(no bond)
82	6161	50.402232860574436	24.082366241249716	209.29103210066825	(1, 1)	tsnet	Unchanged(no bond)
83	6161	113.16655192383197	30.07258686159306	376.31133112915427	(1, 1)	tsnet	Unchanged(no bond)
84	6161	12.251756856413976	6.513676605784345	188.09280223605265	(1, 1)	tsnet	Unchanged(no bond)
85	6161	33.72087195247817	19.516521296976762	172.78116032749008	(1, 1)	tsnet	Unchanged(no bond)
86	6161	18.907923776507918	7.40942418715164	255.18749229252285	(1, 1)	tsnet	Unchanged(no bond)
87	6161	13.196701258091181	4.1583534499895745	317.35400602188514	(1, 1)	tsnet	Unchanged(no bond)
88	6161	7.296326571159106	1.7588326046334546	414.83916956836725	(1, 1)	tsnet	Unchanged(no bond)
89	6161	101.93448375425804	29.84520608604038	341.54390980042945	(1, 1)	tsnet	Unchanged(no bond)
90	6161	36.199704609755614	12.76494927344162	283.5867486373147	(1, 1)	tsnet	Unchanged(no bond)
91	6161	29.93103851661747	8.959112769788447	334.08485065116815	(1, 1)	tsnet	Unchanged(no bond)
92	6161	13.695381952181407	4.10969201715314	333.2459438570886	(1, 1)	tsnet	Unchanged(no bond)
93	6161	61.75901304133289	25.553072423628198	241.6891871844972	(1, 1)	tsnet	Unchanged(no bond)
94	6161	33.62738727507435	9.040332745603907	371.97068096223035	(1, 1)	tsnet	Unchanged(no bond)
95	6161	74.42034074725923	19.223216831121434	387.13781049785797	(1, 1)	tsnet	Unchanged(no bond)
96	6161	185.32352849524636	76.04092180853355	243.7155206533132	(1, 1)	tsnet	Unchanged(no bond)
97	6161	43.99511629393644	15.487643672788886	284.0659123068149	(1, 1)	tsnet	Unchanged(no bond)
98	6161	45.63130900789587	11.596767861483807	393.48299071718543	(1, 1)	tsnet	Unchanged(no bond)
99	6161	12.3786779016954	4.16029959228691	297.5429443746107	(1, 1)	tsnet	Unchanged(no bond)
100	6161	2.420447727105879	0.9616387762382096	251.7003044089296	(1, 1)	tsnet	Unchanged(no bond)
101	6161	97.17178336221095	25.52914175726249	380.63082686501855	(1, 1)	tsnet	Unchanged(no bond)
102	6161	5.2565955408951925	1.3641485424223803	385.3389405497453	(1, 1)	tsnet	Unchanged(no bond)
103	6161	15.011201659518347	5.070995035462742	296.0208313070954	(1, 1)	tsnet	Unchanged(no bond)
104	6161	5.331602395919877	2.1471641580217837	248.30902546510308	(1, 1)	tsnet	Unchanged(no bond)
105	6161	4.891487865496114	2.7692580472114297	176.6353218842034	(1, 1)	tsnet	Unchanged(no bond)
106	6161	0.261598847618405	0.08741111328118237	299.2741286532971	(1, 1)	tsnet	Unchanged(no bond)
107	6161	2.446949563460965	0.9828184615845748	248.9726901869351	(1, 1)	tsnet	Unchanged(no bond)
108	6161	97.00103704624179	25.492866859074386	380.50266210727693	(1, 1)	tsnet	Unchanged(no bond)
109	6161	4.031856778265253	1.0512804173540047	383.51867986023547	(1, 1)	tsnet	Unchanged(no bond)
110	6161	1.254574803170394	0.5073301074428562	247.28964135283547	(1, 1)	tsnet	Unchanged(no bond)
111	6161	11.388692384638466	3.720049982840317	306.14353132811993	(1, 1)	tsnet	Unchanged(no bond)
112	6161	13.04708597491091	3.385707026760451	385.357795928219	(1, 1)	tsnet	Unchanged(no bond)
113	6161	83.66186966468536	27.2562017219936	306.9461787743405	(1, 1)	tsnet	Unchanged(no bond)
114	6161	3.649289140729284	2.0678764983346722	176.47519780161795	(1, 1)	tsnet	Unchanged(no bond)
115	6161	3.8369653230539313	1.2840404515099186	298.81966090258277	(1, 1)	tsnet	Unchanged(no bond)
116	6161	1.5242906461920391	0.6180825871883424	246.616015041944	(1, 1)	tsnet	Unchanged(no bond)
117	6161	8.574768614706763	3.414693747051832	251.11384065144992	(1, 1)	tsnet	Unchanged(no bond)
118	6161	9.984862961839358	3.258349943052562	306.4392449045884	(1, 1)	tsnet	Unchanged(no bond)
119	6161	2.4526546478508937	1.397449655864338	175.50933856961737	(1, 1)	tsnet	Unchanged(no bond)
0	3958	9.237086138893691	6.067336561996855	152.2428506232992	(6, 6)	tsnet	Unchanged(bond)
1	3958	10.609327664552959	4.168336568096456	254.52185760992649	(6, 6)	tsnet	Unchanged(no bond)
2	3958	10.481829363412709	3.4647897832869514	302.5242516580294	(7, 6)	tsnet	Unchanged(no bond)
3	3958	49.12169514754119	11.644864586037752	421.83139859297575	(6, 6)	tsnet	Unchanged(no bond)
4	3958	49.357571892508645	10.377436053855336	475.6239560172645	(8, 6)	tsnet	Unchanged(no bond)
5	3958	8.692533520822888	7.967202544850471	109.1039605418495	(6, 1)	tsnet	Unchanged(bond)
6	3958	9.074629079862628	8.30274090066658	109.29678751186947	(6, 1)	tsnet	Unchanged(bond)
7	3958	11.64309051011816	10.672726843742783	109.091993832338	(6, 1)	tsnet	Unchanged(bond)
8	3958	21.04818061071527	9.75771753151261	215.70803359228265	(6, 1)	tsnet	Unchanged(no bond)
9	3958	12.298803080575693	5.705944021867694	215.54370378400586	(6, 1)	tsnet	Unchanged(no bond)
10	3958	16.928866438309154	4.859769666902161	348.34709458772323	(6, 1)	tsnet	Unchanged(no bond)
11	3958	12.224983682040147	4.393798798283379	278.23266934335606	(6, 1)	tsnet	Unchanged(no bond)
12	3958	16.756947901770623	4.656003376494431	359.89982280440614	(6, 1)	tsnet	Unchanged(no bond)
13	3958	76.11969049819135	15.404510223310691	494.1389852369609	(6, 1)	tsnet	Unchanged(no bond)
14	3958	3.8858377550994083	2.547598342082487	152.5294506167327	(6, 6)	tsnet	Unchanged(bond)
15	3958	4.915691121519972	1.988874949685314	247.15938638061422	(7, 6)	tsnet	Unchanged(no bond)
16	3958	38.1409172112118	10.818207570330518	352.56226101461755	(6, 6)	tsnet	Unchanged(no bond)
17	3958	70.36526951689322	15.950796370887794	441.1395386208971	(8, 6)	tsnet	Unchanged(no bond)
18	3958	15.790161999754027	7.277560067846093	216.97054854302795	(6, 1)	tsnet	Unchanged(no bond)
19	3958	18.666426713531827	8.604907428579885	216.92768769985994	(6, 1)	tsnet	Unchanged(no bond)
20	3958	11.678027120743328	5.383984947116035	216.9030418073278	(6, 1)	tsnet	Unchanged(no bond)
21	3958	10.885669677943731	9.950208883681634	109.40141865560487	(6, 1)	tsnet	Unchanged(bond)
22	3958	6.576879922906209	6.010511473453393	109.42296594814425	(6, 1)	tsnet	Unchanged(bond)
23	3958	8.902406392075246	4.1238216483437595	215.87758034227056	(6, 1)	tsnet	Unchanged(no bond)
24	3958	10.94861848089117	5.087137858543706	215.2215800974073	(6, 1)	tsnet	Unchanged(no bond)
25	3958	4.488156838180668	1.2793189919427403	350.8239044716338	(6, 1)	tsnet	Unchanged(no bond)
26	3958	39.826422524464355	10.035939659059945	396.8380029916885	(6, 1)	tsnet	Unchanged(no bond)
27	3958	5.956882222722526	4.121374210720701	144.5363104186759	(7, 6)	tsnet	Unchanged(bond)
28	3958	27.57948165045443	11.156183547053676	247.21251254187288	(6, 6)	tsnet	Unchanged(no bond)
29	3958	51.476297227361954	14.67230771086677	350.8398149885924	(8, 6)	tsnet	Unchanged(no bond)
30	3958	18.608076702005015	5.328830613651349	349.196250568277	(6, 1)	tsnet	Unchanged(no bond)
31	3958	12.227759006119232	4.3570334342211625	280.6441398883824	(6, 1)	tsnet	Unchanged(no bond)
32	3958	12.418424314189913	4.406062326474755	281.84858483665084	(6, 1)	tsnet	Unchanged(no bond)
33	3958	11.057427980173351	5.154861730267918	214.5048414246924	(6, 1)	tsnet	Unchanged(no bond)
34	3958	3.084511715953697	1.4456895223377468	213.35920806605137	(6, 1)	tsnet	Unchanged(no bond)
35	3958	5.630136471751768	5.141500087256263	109.50377081013067	(6, 1)	tsnet	Unchanged(bond)
36	3958	6.250813737600791	5.708351265162678	109.50296236583566	(6, 1)	tsnet	Unchanged(bond)
37	3958	10.2767303610098	3.759065788599622	273.3852222585928	(6, 1)	tsnet	Unchanged(no bond)
38	3958	36.192876086753856	12.565877835338663	288.02505134157565	(6, 1)	tsnet	Unchanged(no bond)
39	3958	26.95550988470099	20.86463074074527	129.19236491476082	(7, 6)	tsnet	Unchanged(bond)
40	3958	19.44739763296419	9.282468837360263	209.50673763311678	(8, 7)	tsnet	Unchanged(no bond)
41	3958	19.17557832923933	4.7699501647075735	402.0079385968785	(7, 1)	tsnet	Unchanged(no bond)
42	3958	10.2527035238126	3.019435030044608	339.5570171834806	(7, 1)	tsnet	Unchanged(no bond)
43	3958	5.705819111375021	2.084782632617744	273.68892190983695	(7, 1)	tsnet	Unchanged(no bond)
44	3958	8.148057598698344	2.9875332625987716	272.735293049443	(7, 1)	tsnet	Unchanged(no bond)
45	3958	8.380280311086041	2.4731213292320837	338.8543947291158	(7, 1)	tsnet	Unchanged(no bond)
46	3958	8.876301790801211	4.264468216251037	208.14557268771284	(7, 1)	tsnet	Unchanged(no bond)
47	3958	9.671021087382714	4.664189603830701	207.3462253644213	(7, 1)	tsnet	Unchanged(no bond)
48	3958	8.870253895949087	6.630628367327147	133.7769726268756	(7, 1)	tsnet	Bond Breaking
49	3958	76.78646609582391	35.89453002109113	213.92247245110957	(7, 1)	tsnet	Unchanged(no bond)
50	3958	34.046849381001955	26.606909158131547	127.96243704465246	(8, 6)	tsnet	Unchanged(bond)
51	3958	59.71419371729869	11.614919219958816	514.1163066781141	(6, 1)	tsnet	Unchanged(no bond)
52	3958	44.480389519789654	9.511868582868527	467.630404397109	(6, 1)	tsnet	Unchanged(no bond)
53	3958	43.62111751412105	11.412589720001028	382.21927348946286	(6, 1)	tsnet	Unchanged(no bond)
54	3958	39.970897595530005	11.47938916166539	348.1970776721291	(6, 1)	tsnet	Unchanged(no bond)
55	3958	37.76194603059171	8.577284080205615	440.25527984712005	(6, 1)	tsnet	Unchanged(no bond)
56	3958	17.615097293878357	6.71873452713527	262.1787960624941	(6, 1)	tsnet	Unchanged(no bond)
57	3958	24.547702250279002	7.785227691443904	315.31129497031077	(6, 1)	tsnet	Unchanged(no bond)
58	3958	50.90476332852223	32.7076360917873	155.63571511456348	(6, 1)	tsnet	Unchanged(no bond)
59	3958	61.51515915883863	56.46513637429398	108.94361212743604	(6, 1)	tsnet	Unchanged(bond)
60	3958	68.92223653534843	12.193285852644067	565.2474432919403	(8, 1)	tsnet	Unchanged(no bond)
61	3958	29.744329053183804	5.723575886804789	519.6808715641702	(8, 1)	tsnet	Unchanged(no bond)
62	3958	25.40969744286601	6.212057094976024	409.03837576470437	(8, 1)	tsnet	Unchanged(no bond)
63	3958	93.25947642436789	21.477552652616566	434.21835780254173	(8, 1)	tsnet	Unchanged(no bond)
64	3958	79.4820985127318	14.729880293058088	539.5977219868529	(8, 1)	tsnet	Unchanged(no bond)
65	3958	71.61161170865017	18.589424465254066	385.2276967611404	(8, 1)	tsnet	Unchanged(no bond)
66	3958	26.504738309523646	6.521624462735572	406.41313312306124	(8, 1)	tsnet	Unchanged(no bond)
67	3958	25.552223007536014	19.481891170669478	131.15884276165954	(8, 1)	tsnet	Bond Formation
68	3958	111.86585742935495	53.62691854793442	208.6001964281495	(8, 1)	tsnet	Unchanged(no bond)
69	3958	16.226164437301293	9.196161236018956	176.44497547245754	(1, 1)	tsnet	Unchanged(no bond)
70	3958	17.07864671410091	9.687709716129037	176.29189162910944	(1, 1)	tsnet	Unchanged(no bond)
71	3958	25.982617016022047	10.391266055029524	250.04284250277743	(1, 1)	tsnet	Unchanged(no bond)
72	3958	18.059738567496233	7.234032454176396	249.64967577757923	(1, 1)	tsnet	Unchanged(no bond)
73	3958	24.501861240613287	5.684644367898207	431.018365528333	(1, 1)	tsnet	Unchanged(no bond)
74	3958	20.035825666587705	5.304780375531999	377.69378274361407	(1, 1)	tsnet	Unchanged(no bond)
75	3958	9.221738728658302	2.029559206609065	454.371505823954	(1, 1)	tsnet	Unchanged(no bond)
76	3958	80.11013709492447	13.782302861067874	581.2536402840113	(1, 1)	tsnet	Unchanged(no bond)
77	3958	15.309963565412765	8.675747440977688	176.46852527195574	(1, 1)	tsnet	Unchanged(no bond)
78	3958	30.806065332612764	10.031034233922297	307.1075685140703	(1, 1)	tsnet	Unchanged(no bond)
79	3958	21.140394409745156	8.406946091684393	251.4634229741983	(1, 1)	tsnet	Unchanged(no bond)
80	3958	19.616682796959406	5.180058830865642	378.6961391263051	(1, 1)	tsnet	Unchanged(no bond)
81	3958	9.39358628871454	3.6159570225298707	259.78146947505485	(1, 1)	tsnet	Unchanged(no bond)
82	3958	19.841336094273654	5.02362663841583	394.9604045520887	(1, 1)	tsnet	Unchanged(no bond)
83	3958	78.84121565102964	14.509089191156244	543.391901533598	(1, 1)	tsnet	Unchanged(no bond)
84	3958	17.720286224975588	7.043810771883723	251.57243428100585	(1, 1)	tsnet	Unchanged(no bond)
85	3958	18.951054649978705	6.174934428967864	306.9029293829499	(1, 1)	tsnet	Unchanged(no bond)
86	3958	17.94793807545707	4.691227983025816	382.58507453480763	(1, 1)	tsnet	Unchanged(no bond)
87	3958	16.69417090366632	5.2857839870249705	315.8315009589031	(1, 1)	tsnet	Unchanged(no bond)
88	3958	31.990495537139154	10.982633964860131	291.2825433269966	(1, 1)	tsnet	Unchanged(no bond)
89	3958	85.83895114166316	18.290529697275613	469.3081751177984	(1, 1)	tsnet	Unchanged(no bond)
90	3958	15.72554447574368	8.95437033965757	175.61865188998928	(1, 1)	tsnet	Unchanged(no bond)
91	3958	11.25623333669723	4.534433739547079	248.2390080711943	(1, 1)	tsnet	Unchanged(no bond)
92	3958	19.760142088967036	6.479107251532971	304.982481719094	(1, 1)	tsnet	Unchanged(no bond)
93	3958	1.1545180407264155	0.3156391600544987	365.771484288285	(1, 1)	tsnet	Unchanged(no bond)
94	3958	28.175478700884682	7.413909344415165	380.035382036456	(1, 1)	tsnet	Unchanged(no bond)
95	3958	5.81494306459307	2.395354928559635	242.75914167299152	(1, 1)	tsnet	Unchanged(no bond)
96	3958	7.002760244525952	2.8325123016574043	247.2278846036568	(1, 1)	tsnet	Unchanged(no bond)
97	3958	2.7977197305594004	0.6181487848155938	452.59649444979766	(1, 1)	tsnet	Unchanged(no bond)
98	3958	26.822538908111504	5.724986299682579	468.5170846539611	(1, 1)	tsnet	Unchanged(no bond)
99	3958	9.236287409050249	5.2462016969959935	176.0566585600207	(1, 1)	tsnet	Unchanged(no bond)
100	3958	25.612569752082948	7.51003435916721	341.04464143787396	(1, 1)	tsnet	Unchanged(no bond)
101	3958	6.8070903356190815	2.6317389048298905	258.6537107889537	(1, 1)	tsnet	Unchanged(no bond)
102	3958	8.82278380590562	2.786524567199986	316.62321982580306	(1, 1)	tsnet	Unchanged(no bond)
103	3958	45.359082411300065	12.551722438363624	361.3773538575281	(1, 1)	tsnet	Unchanged(no bond)
104	3958	150.7393172050215	56.98945976079347	264.50385358578933	(1, 1)	tsnet	Unchanged(no bond)
0	2245	15.982514072730059	11.444090092533985	139.65735976822566	(8, 6)	tsnet	Unchanged(bond)
1	2245	32.920113562779505	13.380181354869142	246.03637790604122	(8, 6)	tsnet	Unchanged(no bond)
2	2245	34.998729157488825	13.229779817781953	264.5450615168028	(8, 8)	tsnet	Unchanged(no bond)
3	2245	12.973040488566001	3.692565334313996	351.32866487184657	(8, 6)	tsnet	Unchanged(no bond)
4	2245	18.439092445339345	4.088722843936592	450.9743787765845	(8, 6)	tsnet	Unchanged(no bond)
5	2245	22.08976475891825	22.950187285897215	96.25091283020731	(8, 1)	tsnet	Unchanged(bond)
6	2245	20.316679820809647	9.739118750782415	208.60901628473786	(8, 1)	tsnet	Unchanged(no bond)
7	2245	18.45596247047272	9.064537286941162	203.60622816413726	(8, 1)	tsnet	Unchanged(no bond)
8	2245	5.289586538523849	0.966158666590107	547.4863209779556	(8, 1)	tsnet	Unchanged(no bond)
9	2245	20.07564262282706	13.467383662330256	149.06861738097524	(6, 6)	tsnet	Unchanged(bond)
10	2245	30.59383786392842	12.906330549731923	237.0452061958376	(8, 6)	tsnet	Unchanged(no bond)
11	2245	3.8376925181005994	1.3414578944599347	286.0837104131128	(6, 6)	tsnet	Unchanged(no bond)
12	2245	1.565608833811405	0.40405842593687097	387.47090354106655	(6, 6)	tsnet	Unchanged(no bond)
13	2245	26.77126125490441	13.850872477483259	193.28212932741417	(6, 1)	tsnet	Unchanged(no bond)
14	2245	7.023441593820512	6.370138183388663	110.25571803348726	(6, 1)	tsnet	Unchanged(bond)
15	2245	7.640275115570727	6.975882348102109	109.52413951834173	(6, 1)	tsnet	Unchanged(bond)
16	2245	12.395512740865922	2.5736616849389287	481.62945477272626	(6, 1)	tsnet	Unchanged(no bond)
17	2245	19.587915913475417	14.40135999977187	136.01434804619637	(8, 6)	tsnet	Unchanged(bond)
18	2245	2.2965168641745137	1.4046496282352041	163.4939288781821	(6, 6)	tsnet	Bond Breaking
19	2245	15.093950223436758	5.439898116630897	277.4675168509392	(6, 6)	tsnet	Unchanged(no bond)
20	2245	33.28569005064645	13.514937310928744	246.288157206103	(6, 1)	tsnet	Unchanged(no bond)
21	2245	25.259969192904475	12.210222537741897	206.8755840839567	(6, 1)	tsnet	Unchanged(no bond)
22	2245	23.56248229393767	11.265696119933608	209.1524752939682	(6, 1)	tsnet	Unchanged(no bond)
23	2245	33.4489844381157	8.857135920308048	377.6501200734917	(6, 1)	tsnet	Unchanged(no bond)
24	2245	24.800907239509606	17.78543774652834	139.4450200943222	(8, 6)	tsnet	Bond Formation
25	2245	12.556866654959409	4.96160115117672	253.08093642273835	(8, 6)	tsnet	Unchanged(no bond)
26	2245	24.6381081080977	11.419963656110097	215.74594149356523	(8, 1)	tsnet	Unchanged(no bond)
27	2245	36.2329690334358	11.926799362976595	303.79457162590404	(8, 1)	tsnet	Unchanged(no bond)
28	2245	39.40163711783558	12.591857533537695	312.9136190819469	(8, 1)	tsnet	Unchanged(no bond)
29	2245	10.942321806187216	3.047702184294314	359.0351400663801	(8, 1)	tsnet	Unchanged(no bond)
30	2245	16.004100260451494	13.16588621113531	121.55733388395613	(6, 6)	tsnet	Unchanged(bond)
31	2245	34.43746900293863	11.114014839718779	309.8562445667025	(6, 1)	tsnet	Unchanged(no bond)
32	2245	17.915630495768696	5.8324486781443206	307.1716783878983	(6, 1)	tsnet	Unchanged(no bond)
33	2245	35.9949686580304	9.790197769425399	367.66334558063784	(6, 1)	tsnet	Unchanged(no bond)
34	2245	37.911604568138024	16.68795037227285	227.17951409496297	(6, 1)	tsnet	Unchanged(no bond)
35	2245	46.14144889399796	11.441843144847057	403.26937111332626	(6, 1)	tsnet	Unchanged(no bond)
36	2245	32.87025043300291	8.603178292708453	382.0710127658496	(6, 1)	tsnet	Unchanged(no bond)
37	2245	51.334183190117685	10.84751160805465	473.23464629436575	(6, 1)	tsnet	Unchanged(no bond)
38	2245	22.656069431575098	21.295645049796107	106.38827506092386	(6, 1)	tsnet	Unchanged(bond)
39	2245	27.17296664392319	10.587109529537395	256.66086260949936	(1, 1)	tsnet	Unchanged(no bond)
40	2245	37.45538206810801	13.468196336417224	278.1024357866749	(1, 1)	tsnet	Unchanged(no bond)
41	2245	33.334031679098516	6.670724068090552	499.70634879880674	(1, 1)	tsnet	Unchanged(no bond)
42	2245	6.335770718399258	3.613095872834539	175.35573207551596	(1, 1)	tsnet	Unchanged(no bond)
43	2245	29.803924657744574	6.4711093047881185	460.56901922042925	(1, 1)	tsnet	Unchanged(no bond)
44	2245	69.68306613631637	12.29845898004585	566.5999801225224	(1, 1)	tsnet	Unchanged(no bond)
0	1214	21.979476703974154	14.940089400909546	147.11743761477126	(6, 6)	tsnet	Unchanged(bond)
1	1214	12.781749994516245	3.7136275277713295	344.18502929902064	(6, 6)	tsnet	Unchanged(no bond)
2	1214	0.10469403483854833	0.025405397621120318	412.09366765239224	(6, 6)	tsnet	Unchanged(no bond)
3	1214	2.530191579248653	0.8042876312181129	314.58790127315734	(6, 6)	tsnet	Unchanged(no bond)
4	1214	26.35402852742206	9.871652005474273	266.9667499705983	(8, 6)	tsnet	Unchanged(no bond)
5	1214	4.274982667569116	3.9273268217219743	108.8522259956636	(6, 1)	tsnet	Unchanged(bond)
6	1214	10.507742050095747	9.559257061450149	109.9221621779644	(6, 1)	tsnet	Unchanged(bond)
7	1214	6.850249860968405	6.294831565372223	108.82340202161294	(6, 1)	tsnet	Unchanged(bond)
8	1214	30.22814732418415	13.774767715858838	219.44578629360555	(6, 1)	tsnet	Unchanged(no bond)
9	1214	25.173680164792334	11.462739893884722	219.61311516998032	(6, 1)	tsnet	Unchanged(no bond)
10	1214	24.89414340161824	6.018041219725427	413.65857249402546	(6, 1)	tsnet	Unchanged(no bond)
11	1214	16.1156295114651	3.9494210372266614	408.05042965947536	(6, 1)	tsnet	Unchanged(no bond)
[truncated: 105,466 more rows]
