# Supplementary material for: Prediction of transition state structures of gas-phase chemical reactions via machine learning
Source: Nat Commun. 2023 Mar 1;14:1168. doi: 10.1038/s41467-023-36823-3 (PMC9977841; doi:10.1038/s41467-023-36823-3)
Supplement: Supplementary file 5 — Supplementary Data 2 [file 41467_2023_36823_MOESM5_ESM.csv]

	Reaction Index	Absolute Error	Absolute Percentage Error	True Distance (pm)	Atomic numbers	model	BondChange
0	6069	6.87609602421051	4.516467421669692	152.24500438593859	('C', 'C')	tsgen	Unchanged(bond)
1	6069	4.976454098030736	1.9700444019388093	252.6061896439077	('C', 'C')	tsgen	Unchanged(no bond)
2	6069	26.995522663250384	6.907755037834782	390.80023126749523	('C', 'C')	tsgen	Unchanged(no bond)
3	6069	21.56522003860477	5.017576785570366	429.79352305324767	('O', 'C')	tsgen	Unchanged(no bond)
4	6069	4.051032335671501	0.870063822827164	465.6017443074665	('N', 'C')	tsgen	Unchanged(no bond)
5	6069	1.2895264365214487	1.1835935278185978	108.95010881802376	('H', 'C')	tsgen	Unchanged(bond)
6	6069	1.2587576313629834	1.1530708685293847	109.1656779924022	('H', 'C')	tsgen	Unchanged(bond)
7	6069	0.5206443721522458	0.4768709328148546	109.17930541058712	('H', 'C')	tsgen	Unchanged(bond)
8	6069	1.7872702938904972	0.8183178260521888	218.40784069349027	('H', 'C')	tsgen	Unchanged(no bond)
9	6069	1.19881465269418	0.55401267578952	216.38758553416793	('H', 'C')	tsgen	Unchanged(no bond)
10	6069	13.226407740541601	4.819288976110787	274.44728477800146	('H', 'C')	tsgen	Unchanged(no bond)
11	6069	43.573520569295624	15.21944784189383	286.3015861150555	('H', 'C')	tsgen	Unchanged(no bond)
12	6069	9.747983256636061	1.741660937068285	559.6946598024249	('H', 'C')	tsgen	Unchanged(no bond)
13	6069	45.11494008113615	12.83266059227421	351.5634170851303	('H', 'C')	tsgen	Unchanged(no bond)
14	6069	2.222183596116789	1.4978408307171236	148.35912805587432	('C', 'C')	tsgen	Unchanged(bond)
15	6069	0.5270239341044647	0.20389132048893271	258.48277054690595	('C', 'C')	tsgen	Unchanged(no bond)
16	6069	23.191743616621796	7.934289684919817	292.29766667961246	('O', 'C')	tsgen	Unchanged(no bond)
17	6069	37.138311845855696	10.798225988674467	343.92975183893697	('N', 'C')	tsgen	Unchanged(no bond)
18	6069	4.0757846708437295	1.8889689809440673	215.76768660365917	('H', 'C')	tsgen	Unchanged(no bond)
19	6069	4.378914804160994	2.0167390249038166	217.1284806852902	('H', 'C')	tsgen	Unchanged(no bond)
20	6069	1.7440122781918532	0.8029009680653806	217.2138716427401	('H', 'C')	tsgen	Unchanged(no bond)
21	6069	4.956379203030803	4.539472759206887	109.18402788029408	('H', 'C')	tsgen	Unchanged(bond)
22	6069	4.488045578884403	4.09450159412275	109.61152354480814	('H', 'C')	tsgen	Unchanged(bond)
23	6069	2.3269820618782244	1.055180935025755	220.52919879768552	('H', 'C')	tsgen	Unchanged(no bond)
24	6069	70.03332697781816	28.769976559742155	243.4250401017561	('H', 'C')	tsgen	Unchanged(no bond)
25	6069	27.509206345867643	6.4102997297826	429.1407189286077	('H', 'C')	tsgen	Unchanged(no bond)
26	6069	81.16929713375112	29.1794012751631	278.1732783627769	('H', 'C')	tsgen	Unchanged(no bond)
27	6069	4.148559018404452	2.8108771425812784	147.58948214274338	('C', 'C')	tsgen	Unchanged(bond)
28	6069	10.17474768212554	4.8285491882465	210.72059712869003	('O', 'C')	tsgen	Bond Formation
29	6069	11.432010038877571	4.808204263734471	237.7604904413623	('N', 'C')	tsgen	Unchanged(no bond)
30	6069	2.7295527383838447	0.7900063196466937	345.5102409313073	('H', 'C')	tsgen	Unchanged(no bond)
31	6069	6.736349471610481	2.4205293286951868	278.3006754659645	('H', 'C')	tsgen	Unchanged(no bond)
32	6069	11.66649214350195	4.106867025471277	284.072799804449	('H', 'C')	tsgen	Unchanged(no bond)
33	6069	6.827672899340076	3.2281446445656177	211.50455295843207	('H', 'C')	tsgen	Unchanged(no bond)
34	6069	15.596471828771152	7.652101665444308	203.8194539312301	('H', 'C')	tsgen	Unchanged(no bond)
35	6069	2.987825012626133	2.742902790279904	108.92930741892006	('H', 'C')	tsgen	Unchanged(bond)
36	6069	68.46533421693873	40.24486685902004	170.1219051283646	('H', 'C')	tsgen	Bond Breaking
37	6069	3.3598302249668865	1.0268592595386554	327.19481211830157	('H', 'C')	tsgen	Unchanged(no bond)
38	6069	72.81101477988392	39.200593583176314	185.7395720944699	('H', 'C')	tsgen	Unchanged(no bond)
39	6069	10.077708001610297	8.013032320295862	125.76647140290333	('O', 'C')	tsgen	Unchanged(bond)
40	6069	5.189096796229697	4.042637370363673	128.35919526867903	('N', 'C')	tsgen	Unchanged(bond)
41	6069	18.09020258307852	3.8264730885067038	472.7644011770194	('H', 'C')	tsgen	Unchanged(no bond)
42	6069	18.98673433163216	4.48681856120531	423.16697394003126	('H', 'C')	tsgen	Unchanged(no bond)
43	6069	62.323616380904355	14.869997740450655	419.1232404250221	('H', 'C')	tsgen	Unchanged(no bond)
44	6069	0.35386699015678147	0.12792846045215037	276.6131859213141	('H', 'C')	tsgen	Unchanged(no bond)
45	6069	51.41163213947686	18.088071295848252	284.2294863757937	('H', 'C')	tsgen	Unchanged(no bond)
46	6069	1.6459942550563156	0.7560966059979118	217.69628933645305	('H', 'C')	tsgen	Unchanged(no bond)
47	6069	42.129889453999155	17.11038087277078	246.22414759360547	('H', 'C')	tsgen	Unchanged(no bond)
48	6069	5.930306452619738	3.0736478302432335	192.940336048533	('H', 'C')	tsgen	Unchanged(no bond)
49	6069	20.93570271372456	10.170376950366812	205.84982066932608	('H', 'C')	tsgen	Unchanged(no bond)
50	6069	17.855112234096104	7.462672203054163	239.25896446032758	('O', 'N')	tsgen	Unchanged(no bond)
51	6069	18.927472140789714	3.7833489779959746	500.2835384965075	('O', 'H')	tsgen	Unchanged(no bond)
52	6069	13.043981095791324	2.9217668669190697	446.44154341944045	('O', 'H')	tsgen	Unchanged(no bond)
53	6069	66.52081508761975	13.726730612382282	484.6078572243142	('O', 'H')	tsgen	Unchanged(no bond)
54	6069	66.54735830269094	20.44325000274709	325.5224012510171	('O', 'H')	tsgen	Unchanged(no bond)
55	6069	55.7447294211189	20.75557737675907	268.5771077779735	('O', 'H')	tsgen	Unchanged(no bond)
56	6069	16.077381298842575	6.237099640747754	257.77015319439545	('O', 'H')	tsgen	Unchanged(no bond)
57	6069	51.71153191249056	14.574066945384722	354.8188169182689	('O', 'H')	tsgen	Unchanged(no bond)
58	6069	19.546473914440377	7.327824095077089	266.7432195536996	('O', 'H')	tsgen	Unchanged(no bond)
59	6069	39.56445322173483	12.085237151529862	327.37837682172744	('O', 'H')	tsgen	Unchanged(no bond)
60	6069	12.314555142789452	2.2446538744301825	548.6171067650939	('N', 'H')	tsgen	Unchanged(no bond)
61	6069	21.6527218513324	4.239591674755734	510.7265867196971	('N', 'H')	tsgen	Unchanged(no bond)
62	6069	31.9673209888518	6.8407135898644835	467.30974143130413	('N', 'H')	tsgen	Unchanged(no bond)
63	6069	71.03820465678888	21.326942110700013	333.09137469430306	('N', 'H')	tsgen	Unchanged(no bond)
64	6069	68.23876684705556	17.39053439141172	392.3902814668832	('N', 'H')	tsgen	Unchanged(no bond)
65	6069	16.284938249008274	5.340982728127428	304.90527825986516	('N', 'H')	tsgen	Unchanged(no bond)
66	6069	38.41070295153912	15.410567787641384	249.24910931797638	('N', 'H')	tsgen	Unchanged(no bond)
67	6069	4.950374214935238	4.888428304285469	101.26719482815088	('N', 'H')	tsgen	Unchanged(bond)
68	6069	29.76049260400928	16.920502624645277	175.8842113866176	('N', 'H')	tsgen	Bond Breaking
69	6069	0.027884256128207774	0.015804656475702315	176.43063720541053	('H', 'H')	tsgen	Unchanged(no bond)
70	6069	1.040072022298122	0.5905485778367545	176.1196388124449	('H', 'H')	tsgen	Unchanged(no bond)
71	6069	2.4920736413905242	0.9904051056638141	251.62164725718213	('H', 'H')	tsgen	Unchanged(no bond)
72	6069	3.605170128403401	1.4399378522374975	250.36984219849364	('H', 'H')	tsgen	Unchanged(no bond)
73	6069	7.983096696240022	2.1178914807014637	376.9360597076462	('H', 'H')	tsgen	Unchanged(no bond)
74	6069	40.22635216576318	10.500250039522115	383.0989930178268	('H', 'H')	tsgen	Unchanged(no bond)
75	6069	7.175540540974978	1.1241669061680721	638.298503683418	('H', 'H')	tsgen	Unchanged(no bond)
76	6069	49.603382584909724	11.178474193716061	443.7401896297626	('H', 'H')	tsgen	Unchanged(no bond)
77	6069	4.569830710823686	2.584097540584891	176.84435819668553	('H', 'H')	tsgen	Unchanged(no bond)
78	6069	1.6004524115587504	0.5179225124312314	309.01387237367	('H', 'H')	tsgen	Unchanged(no bond)
79	6069	3.993126359855159	1.588389047564554	251.39473014988002	('H', 'H')	tsgen	Unchanged(no bond)
80	6069	12.63873826651305	4.904945869167625	257.67334856761346	('H', 'H')	tsgen	Unchanged(no bond)
81	6069	45.48019261600969	13.78026803380009	330.03851960249517	('H', 'H')	tsgen	Unchanged(no bond)
82	6069	22.291913165657196	3.6902667244987426	604.0732236959147	('H', 'H')	tsgen	Unchanged(no bond)
83	6069	35.954980744010314	9.002299681181656	399.3977318836691	('H', 'H')	tsgen	Unchanged(no bond)
84	6069	0.7356727427873633	0.2882784711711914	255.1951728474691	('H', 'H')	tsgen	Unchanged(no bond)
85	6069	0.12517119294774837	0.04066266078136912	307.828338191532	('H', 'H')	tsgen	Unchanged(no bond)
86	6069	24.6196798769879	8.106664221924763	303.69680059528173	('H', 'H')	tsgen	Unchanged(no bond)
87	6069	15.929893493990921	6.4088554251074275	248.56066235452482	('H', 'H')	tsgen	Unchanged(no bond)
88	6069	42.59320095082639	7.519506233719382	566.436141243259	('H', 'H')	tsgen	Unchanged(no bond)
89	6069	17.83889996957373	5.530740763273605	322.54088074478864	('H', 'H')	tsgen	Unchanged(no bond)
90	6069	0.7226353082418813	0.41264706792823447	175.12188124103147	('H', 'H')	tsgen	Unchanged(no bond)
91	6069	1.0217922356241527	0.3329302026908687	306.90884376534143	('H', 'H')	tsgen	Unchanged(no bond)
92	6069	67.33783127722685	25.45663905100033	264.5197236851295	('H', 'H')	tsgen	Unchanged(no bond)
93	6069	56.09912932980308	13.648019815564513	411.04226171936205	('H', 'H')	tsgen	Unchanged(no bond)
94	6069	96.02629677646766	34.15625467701317	281.13825032781597	('H', 'H')	tsgen	Unchanged(no bond)
95	6069	14.289779303690464	5.478618779068685	260.82813716269555	('H', 'H')	tsgen	Unchanged(no bond)
96	6069	80.88038992451834	23.748246266990662	340.5741586777277	('H', 'H')	tsgen	Unchanged(no bond)
97	6069	68.0510645146601	14.704643267505071	462.78623205394007	('H', 'H')	tsgen	Unchanged(no bond)
98	6069	95.43687024878662	26.09294559473745	365.75736496394177	('H', 'H')	tsgen	Unchanged(no bond)
99	6069	100.68589216191475	48.6913019065556	206.784144640747	('H', 'H')	tsgen	Unchanged(no bond)
100	6069	21.209545107012005	5.433813104009615	390.32525964798947	('H', 'H')	tsgen	Unchanged(no bond)
101	6069	79.63124729149627	33.33090221746461	238.9111664963313	('H', 'H')	tsgen	Unchanged(no bond)
102	6069	59.09016076372793	16.893236464559774	349.7859092169392	('H', 'H')	tsgen	Unchanged(no bond)
103	6069	2.298741113082825	2.810345476986133	81.79567714742451	('H', 'H')	tsgen	Bond Formation
104	6069	54.866068137560035	20.017721934840196	274.08747267124045	('H', 'H')	tsgen	Unchanged(no bond)
0	1567	0.2030942364148025	0.1409066284196897	144.13391243021394	('C', 'C')	tsgen	Unchanged(bond)
1	1567	8.962924264556626	4.232416119804229	211.76850316341788	('C', 'C')	tsgen	Bond Formation
2	1567	4.000330329178592	1.5886615896395395	251.80506378871095	('C', 'C')	tsgen	Unchanged(no bond)
3	1567	4.426389425137289	1.9252373458421834	229.91396020322844	('O', 'C')	tsgen	Unchanged(no bond)
4	1567	0.5345621808464651	0.4917572370780161	108.7044867957191	('H', 'C')	tsgen	Unchanged(bond)
5	1567	40.13676136290869	21.294677033689567	188.4826020108674	('H', 'C')	tsgen	Bond Breaking
6	1567	7.9457813948552	7.3447085314264635	108.18375379849141	('H', 'C')	tsgen	Unchanged(bond)
7	1567	1.8904465931160797	0.7627485697775376	247.84662574555142	('H', 'C')	tsgen	Unchanged(no bond)
8	1567	18.888416666265773	6.2361976182256535	302.88354896039965	('H', 'C')	tsgen	Unchanged(no bond)
9	1567	4.328122781931887	1.8223871026511729	237.49744363507722	('H', 'C')	tsgen	Unchanged(no bond)
10	1567	5.355326580091857	1.9452578750546667	275.30162703705076	('H', 'C')	tsgen	Unchanged(no bond)
11	1567	7.206263958824621	2.110727466005962	341.41138895874235	('H', 'C')	tsgen	Unchanged(no bond)
12	1567	11.129929606826172	3.847901722693725	289.2467222118828	('H', 'C')	tsgen	Unchanged(no bond)
13	1567	43.60409605687736	20.76576611960925	209.9806759149701	('H', 'C')	tsgen	Unchanged(no bond)
14	1567	28.364242781732596	16.815489675695616	168.67925542917163	('C', 'C')	tsgen	Bond Breaking
15	1567	3.212242847423963	2.1101901678670334	152.22527790805117	('C', 'C')	tsgen	Unchanged(bond)
16	1567	6.208239053098996	4.777990957164739	129.9340896363472	('O', 'C')	tsgen	Unchanged(bond)
17	1567	6.624394097229835	2.978405334897652	222.41412273918962	('H', 'C')	tsgen	Unchanged(no bond)
18	1567	4.687578092989986	2.050484153836927	228.6083549691642	('H', 'C')	tsgen	Unchanged(no bond)
19	1567	5.900045068073068	2.7298416041382634	216.1314070065084	('H', 'C')	tsgen	Unchanged(no bond)
20	1567	16.776560136177743	7.324491316747142	229.0474438520917	('H', 'C')	tsgen	Unchanged(no bond)
21	1567	22.30066695081092	10.467142199309455	213.0540172873753	('H', 'C')	tsgen	Unchanged(no bond)
22	1567	46.216781696240396	19.20655122699751	240.6302992662014	('H', 'C')	tsgen	Unchanged(no bond)
23	1567	9.751341848981054	4.432754340658715	219.98380915311424	('H', 'C')	tsgen	Unchanged(no bond)
24	1567	7.607512734546917	3.5517323838114763	214.19160883915063	('H', 'C')	tsgen	Unchanged(no bond)
25	1567	3.0232418198575584	1.4191805564096887	213.02728579553693	('H', 'C')	tsgen	Unchanged(no bond)
26	1567	13.04119346923629	6.5726152302578695	198.41711422873954	('H', 'C')	tsgen	Unchanged(no bond)
27	1567	54.24823319743499	20.789025617719144	260.946492610974	('C', 'C')	tsgen	Unchanged(no bond)
28	1567	13.19143726529246	5.3286992027407045	247.5545487444238	('O', 'C')	tsgen	Unchanged(no bond)
29	1567	8.365975993858132	3.1858685186441833	262.5963985926971	('H', 'C')	tsgen	Unchanged(no bond)
30	1567	20.068730780811393	5.469902485167148	366.89375789115445	('H', 'C')	tsgen	Unchanged(no bond)
31	1567	4.2018565664393215	1.7008847208239994	247.03946804835292	('H', 'C')	tsgen	Unchanged(no bond)
32	1567	4.183496773682127	3.8546183610681775	108.53206158969296	('H', 'C')	tsgen	Unchanged(bond)
33	1567	4.24283582129763	3.8993280149928276	108.8094103646583	('H', 'C')	tsgen	Unchanged(bond)
34	1567	4.858290156113321	4.463234835146891	108.85132276382737	('H', 'C')	tsgen	Unchanged(bond)
35	1567	31.83520183521269	11.474216852772196	277.44988824680644	('H', 'C')	tsgen	Unchanged(no bond)
36	1567	85.08899215646935	29.174938812683525	291.650970385164	('H', 'C')	tsgen	Unchanged(no bond)
37	1567	37.476283063409575	10.531867249154885	355.83702468730615	('H', 'C')	tsgen	Unchanged(no bond)
38	1567	15.016195661105147	4.373718185457388	343.32791973278006	('H', 'C')	tsgen	Unchanged(no bond)
39	1567	5.773163751292376	2.397683023535087	240.78094120967503	('O', 'C')	tsgen	Unchanged(no bond)
40	1567	5.880659790165588	2.117979384383308	277.65425072245733	('H', 'C')	tsgen	Unchanged(no bond)
41	1567	35.382485198669	11.31690885350648	312.65149924491914	('H', 'C')	tsgen	Unchanged(no bond)
42	1567	0.13991007261733301	0.04001893214108665	349.6097100344417	('H', 'C')	tsgen	Unchanged(no bond)
43	1567	33.98690751657591	9.638034455007586	352.63318133208685	('H', 'C')	tsgen	Unchanged(no bond)
44	1567	53.50953619258667	20.567039398855865	260.17131175215906	('H', 'C')	tsgen	Unchanged(no bond)
45	1567	90.01692919784344	29.973515025264437	300.32156429424066	('H', 'C')	tsgen	Unchanged(no bond)
46	1567	3.5831715249164953	3.2795569065133146	109.2577938745381	('H', 'C')	tsgen	Unchanged(bond)
47	1567	0.5986276045771843	0.5490461034599201	109.03048046508606	('H', 'C')	tsgen	Unchanged(bond)
48	1567	1.716822474506552	1.572766892788779	109.15937271939507	('H', 'C')	tsgen	Unchanged(bond)
49	1567	33.73033530767846	11.511138645769606	293.02344751163696	('H', 'C')	tsgen	Unchanged(no bond)
50	1567	8.914285310209014	2.704335143865102	329.62945921963274	('O', 'H')	tsgen	Unchanged(no bond)
51	1567	51.522162429227	22.711583745657244	226.85411553070898	('O', 'H')	tsgen	Unchanged(no bond)
52	1567	7.471873774313442	2.9199684017902996	255.88885721271043	('O', 'H')	tsgen	Unchanged(no bond)
53	1567	0.5259428168318703	0.20050031356165154	262.31520913315126	('O', 'H')	tsgen	Unchanged(no bond)
54	1567	27.40036597112363	10.07241363501302	272.03376433902986	('O', 'H')	tsgen	Unchanged(no bond)
55	1567	20.919209214013534	6.085571094992181	343.75096252228417	('O', 'H')	tsgen	Unchanged(no bond)
56	1567	19.148880745058115	5.735143845044951	333.88666897347946	('O', 'H')	tsgen	Unchanged(no bond)
57	1567	10.9768216861589	4.124662030247698	266.1265724479178	('O', 'H')	tsgen	Unchanged(no bond)
58	1567	10.567000947234773	3.90512203373547	270.5933606158484	('O', 'H')	tsgen	Unchanged(no bond)
59	1567	39.83699938585439	25.635697638715314	155.3965877866031	('O', 'H')	tsgen	Bond Breaking
60	1567	70.10468975179035	27.370094207698354	256.13609226113687	('H', 'H')	tsgen	Unchanged(no bond)
61	1567	9.70679965394481	5.240685154314853	185.22004982407378	('H', 'H')	tsgen	Unchanged(no bond)
62	1567	5.102829589670854	1.6124162075438053	316.47099339468923	('H', 'H')	tsgen	Unchanged(no bond)
63	1567	31.693800140137498	9.008217779778775	351.8320817163441	('H', 'H')	tsgen	Unchanged(no bond)
64	1567	13.482229306903992	5.571127532965869	242.0018071229925	('H', 'H')	tsgen	Unchanged(no bond)
65	1567	3.7271005907542065	1.4373600111707379	259.30181456199426	('H', 'H')	tsgen	Unchanged(no bond)
66	1567	0.5470484039100665	0.14466965473370896	378.13624765816263	('H', 'H')	tsgen	Unchanged(no bond)
67	1567	30.686947507043882	9.850478212187912	311.52748979308626	('H', 'H')	tsgen	Unchanged(no bond)
68	1567	58.313810955526655	19.51715484886652	298.7823348591882	('H', 'H')	tsgen	Unchanged(no bond)
69	1567	2.3825791169207022	1.1484028229004843	207.46893593513627	('H', 'H')	tsgen	Unchanged(no bond)
70	1567	59.1434864391629	15.342152945298668	385.4966551958822	('H', 'H')	tsgen	Unchanged(no bond)
71	1567	13.564525509075498	3.1101676171043477	436.1348704962868	('H', 'H')	tsgen	Unchanged(no bond)
72	1567	2.3531778624652055	0.5617055068322119	418.93444764965204	('H', 'H')	tsgen	Unchanged(no bond)
73	1567	52.73153683718017	14.08331862421498	374.4255046996744	('H', 'H')	tsgen	Unchanged(no bond)
74	1567	2.0114863365091384	0.5085508093678097	395.53301252428633	('H', 'H')	tsgen	Unchanged(no bond)
75	1567	60.630857391163495	21.19198960816328	286.10271386603614	('H', 'H')	tsgen	Unchanged(no bond)
76	1567	2.1491316998969	2.530136224843664	84.94134342626923	('H', 'H')	tsgen	Bond Formation
77	1567	13.981902282479952	5.971663000890807	234.13749704888303	('H', 'H')	tsgen	Unchanged(no bond)
78	1567	6.718017409372656	1.9323082869180477	347.6679914304781	('H', 'H')	tsgen	Unchanged(no bond)
79	1567	13.40943512643138	4.790710600948659	279.9049294227048	('H', 'H')	tsgen	Unchanged(no bond)
80	1567	0.46570708814184236	0.12245372944242768	380.31270281628883	('H', 'H')	tsgen	Unchanged(no bond)
81	1567	7.009472203970368	1.6355382489785728	428.5728082695668	('H', 'H')	tsgen	Unchanged(no bond)
82	1567	22.534875285728795	5.847652823612607	385.3661625521577	('H', 'H')	tsgen	Unchanged(no bond)
83	1567	23.73013104829038	10.482650304453559	226.37529974846746	('H', 'H')	tsgen	Unchanged(no bond)
84	1567	0.07471390225539665	0.04211164340013713	177.41863347739442	('H', 'H')	tsgen	Unchanged(no bond)
85	1567	9.687230417564386	5.377600477144408	180.14038898457662	('H', 'H')	tsgen	Unchanged(no bond)
86	1567	18.27467456597094	4.787412355671526	381.7234281964743	('H', 'H')	tsgen	Unchanged(no bond)
87	1567	57.41903891762976	15.1283739847451	379.5453429134488	('H', 'H')	tsgen	Unchanged(no bond)
88	1567	21.669923799697255	4.953437577129104	437.4724312616984	('H', 'H')	tsgen	Unchanged(no bond)
89	1567	52.69312881509567	14.77704504887967	356.58772535914164	('H', 'H')	tsgen	Unchanged(no bond)
90	1567	5.5716029918730925	3.1596441834338975	176.33640588662362	('H', 'H')	tsgen	Unchanged(no bond)
91	1567	8.132056340987592	2.8769646912100955	282.660971329722	('H', 'H')	tsgen	Unchanged(no bond)
92	1567	107.31388306804175	43.24431253862958	248.1572182981974	('H', 'H')	tsgen	Unchanged(no bond)
93	1567	45.02938077818857	12.362944992756809	364.22859443741226	('H', 'H')	tsgen	Unchanged(no bond)
94	1567	8.7621167709103	2.1998406263408707	398.30688941702397	('H', 'H')	tsgen	Unchanged(no bond)
95	1567	86.3808588045019	31.38012872500433	275.27248075203676	('H', 'H')	tsgen	Unchanged(no bond)
96	1567	121.72049296051087	35.365105855837776	344.18246464945406	('H', 'H')	tsgen	Unchanged(no bond)
97	1567	62.81193683968973	15.855092282406854	396.16254337029113	('H', 'H')	tsgen	Unchanged(no bond)
98	1567	4.676562904691561	1.1279616427119257	414.6030084363362	('H', 'H')	tsgen	Unchanged(no bond)
99	1567	1.516353804170878	0.8522928097395062	177.91465407696384	('H', 'H')	tsgen	Unchanged(no bond)
100	1567	1.6138511681024204	0.907123047636447	177.90873821444487	('H', 'H')	tsgen	Unchanged(no bond)
101	1567	36.92951437753727	9.874881767021028	373.9742434270973	('H', 'H')	tsgen	Unchanged(no bond)
102	1567	3.9742228884285247	2.2539910864415535	176.31937021999298	('H', 'H')	tsgen	Unchanged(no bond)
103	1567	4.013734287807624	1.1239127199308392	357.1215288011522	('H', 'H')	tsgen	Unchanged(no bond)
104	1567	69.15359378997535	25.17473648298982	274.6944097575812	('H', 'H')	tsgen	Unchanged(no bond)
0	6687	0.3580560507296715	0.23848501529263097	150.1377561564285	('C', 'C')	tsgen	Unchanged(bond)
1	6687	1.5591906378435105	0.6354608645747719	245.36375483750143	('O', 'C')	tsgen	Unchanged(no bond)
2	6687	2.9868705085273284	1.1707379798995547	255.12715567522562	('C', 'C')	tsgen	Unchanged(no bond)
3	6687	0.4519817958156924	0.14261460206004367	316.9253283232518	('C', 'C')	tsgen	Unchanged(no bond)
4	6687	5.9594509372822735	2.26278399873519	263.36808730366573	('C', 'C')	tsgen	Unchanged(no bond)
5	6687	2.179253041070117	0.6170604917022674	353.1668402652507	('O', 'C')	tsgen	Unchanged(no bond)
6	6687	2.6496671823893703	2.4275112114122965	109.15159402488716	('H', 'C')	tsgen	Unchanged(bond)
7	6687	1.459117052027814	1.339350966410106	108.94209871955518	('H', 'C')	tsgen	Unchanged(bond)
8	6687	2.047209413086448	1.8776588384514257	109.0298925003254	('H', 'C')	tsgen	Unchanged(bond)
9	6687	13.45447396112971	4.370845128609716	307.8231684088364	('H', 'C')	tsgen	Unchanged(no bond)
10	6687	2.65794954303038	0.7572855689536483	350.9837836607536	('H', 'C')	tsgen	Unchanged(no bond)
11	6687	8.362592990964846	2.938295230157771	284.60696886867345	('H', 'C')	tsgen	Unchanged(no bond)
12	6687	4.270601386525907	1.0135180452142865	421.3641194343985	('H', 'C')	tsgen	Unchanged(no bond)
13	6687	18.76640103172584	6.490236536488197	289.14818321675773	('H', 'C')	tsgen	Unchanged(no bond)
14	6687	2.715805939034688	1.8981427982778485	143.07700882666416	('O', 'C')	tsgen	Unchanged(bond)
15	6687	0.0719913191141952	0.05007331237247539	143.77183314473086	('C', 'C')	tsgen	Unchanged(bond)
16	6687	11.613820297757638	4.70955898999132	246.6010155608868	('C', 'C')	tsgen	Unchanged(no bond)
17	6687	7.952884999559706	5.131225382995304	154.98997619389866	('C', 'C')	tsgen	Unchanged(bond)
18	6687	3.1940189071691716	1.3689178972868654	233.3243588603506	('O', 'C')	tsgen	Unchanged(no bond)
19	6687	1.3954374439336004	0.6491082223791952	214.97762558281318	('H', 'C')	tsgen	Unchanged(no bond)
20	6687	0.7090451051900093	0.3337589782367831	212.44225666552165	('H', 'C')	tsgen	Unchanged(no bond)
21	6687	8.922799051612573	4.164819670151067	214.2421463181604	('H', 'C')	tsgen	Unchanged(no bond)
22	6687	12.790001311788291	6.8775336179761055	185.96784868282597	('H', 'C')	tsgen	Unchanged(no bond)
23	6687	5.495448526640612	2.547129213915374	215.75067713950665	('H', 'C')	tsgen	Unchanged(no bond)
24	6687	7.751612191018387	3.4656710685667234	223.66843354883574	('H', 'C')	tsgen	Unchanged(no bond)
25	6687	11.858995662763405	3.4114759579353637	347.6206723713952	('H', 'C')	tsgen	Unchanged(no bond)
26	6687	9.611661382684655	3.6481540730163258	263.4664323466375	('H', 'C')	tsgen	Unchanged(no bond)
27	6687	0.5622543907539024	0.28062857472927244	200.35535985468323	('O', 'C')	tsgen	Bond Formation
28	6687	11.34249269168861	3.126531626404479	362.78195927710834	('O', 'C')	tsgen	Unchanged(no bond)
29	6687	8.141205201814028	3.406168614400016	239.01356989187312	('O', 'C')	tsgen	Unchanged(no bond)
30	6687	1.7997844282532593	0.7379111019975433	243.90260878054272	('O', 'O')	tsgen	Unchanged(no bond)
31	6687	5.180766665535508	1.9300781520497894	268.42263667061405	('O', 'H')	tsgen	Unchanged(no bond)
32	6687	5.338923669561213	1.9295512083608235	276.6925099695432	('O', 'H')	tsgen	Unchanged(no bond)
33	6687	6.836585988397781	2.0200097974440663	338.4432093868141	('O', 'H')	tsgen	Unchanged(no bond)
34	6687	13.978395406601752	13.57113635437068	103.00092078951009	('O', 'H')	tsgen	Bond Breaking
35	6687	3.5830921711347052	1.5061281745813655	237.90087932792576	('O', 'H')	tsgen	Unchanged(no bond)
36	6687	12.26580619601294	4.482091591743729	273.66255117604607	('O', 'H')	tsgen	Unchanged(no bond)
37	6687	16.652936732493906	3.7006319100057987	450.0025167990246	('O', 'H')	tsgen	Unchanged(no bond)
38	6687	8.594244163792641	2.144874739017046	400.6874624170927	('O', 'H')	tsgen	Unchanged(no bond)
39	6687	15.482023856897875	5.282397440433746	293.0870694884068	('C', 'C')	tsgen	Bond Breaking
40	6687	4.234581031700291	1.8035345819158297	234.79344805254846	('C', 'C')	tsgen	Unchanged(no bond)
41	6687	0.5211171249962732	0.17134260164034348	304.1375116330517	('O', 'C')	tsgen	Unchanged(no bond)
42	6687	0.7181774602606161	0.2563804112391948	280.12181460719296	('H', 'C')	tsgen	Unchanged(no bond)
43	6687	0.3297778247779437	0.09598084852812301	343.5871112155428	('H', 'C')	tsgen	Unchanged(no bond)
44	6687	4.413715781649019	1.50910610278681	292.47219751469925	('H', 'C')	tsgen	Unchanged(no bond)
45	6687	1.9538619069851215	0.7868178895465641	248.3245402708261	('H', 'C')	tsgen	Unchanged(no bond)
46	6687	6.407185856150277	5.92138327780547	108.20420762435177	('H', 'C')	tsgen	Unchanged(bond)
47	6687	1.891174073097357	1.7367052217701122	108.89436211689423	('H', 'C')	tsgen	Unchanged(bond)
48	6687	21.080334375895493	5.454938322754706	386.4449628689857	('H', 'C')	tsgen	Unchanged(no bond)
49	6687	19.194640491816095	6.341207964602669	302.69690883760194	('H', 'C')	tsgen	Unchanged(no bond)
50	6687	1.1057950993453858	0.8080526257621392	136.84691616494925	('C', 'C')	tsgen	Unchanged(bond)
51	6687	6.279149505340698	2.6191076012485737	239.74385406492345	('O', 'C')	tsgen	Unchanged(no bond)
52	6687	2.525719697411777	0.608748651867361	414.90353853992605	('H', 'C')	tsgen	Unchanged(no bond)
53	6687	5.881707181348839	1.6663409048283049	352.97142165245435	('H', 'C')	tsgen	Unchanged(no bond)
54	6687	2.6792747144207762	0.9107532164354875	294.1822950575943	('H', 'C')	tsgen	Unchanged(no bond)
55	6687	11.4028147579198	3.357624208060165	339.60961832913597	('H', 'C')	tsgen	Unchanged(no bond)
56	6687	5.059348098407224	1.6584934840135637	305.0568571522857	('H', 'C')	tsgen	Unchanged(no bond)
57	6687	8.724220040312503	2.3287762735600834	374.62680032270663	('H', 'C')	tsgen	Unchanged(no bond)
58	6687	3.9361135092733424	3.639376846530088	108.15350196630979	('H', 'C')	tsgen	Unchanged(bond)
59	6687	6.10238177802187	5.642192672528445	108.1562103990894	('H', 'C')	tsgen	Unchanged(bond)
60	6687	1.776812112947579	1.413018235023882	125.74587283493537	('O', 'C')	tsgen	Unchanged(bond)
61	6687	7.038133861734952	1.9787297699464783	355.6894917452686	('H', 'C')	tsgen	Unchanged(no bond)
62	6687	5.174535178482698	1.7933370760504206	288.54225162616405	('H', 'C')	tsgen	Unchanged(no bond)
63	6687	9.508578659713462	3.270776701188244	290.7131708581353	('H', 'C')	tsgen	Unchanged(no bond)
64	6687	5.245361560290629	2.561345025401663	204.78933951774286	('H', 'C')	tsgen	Unchanged(no bond)
65	6687	17.650338779491115	7.1419027955982015	247.1377626473665	('H', 'C')	tsgen	Unchanged(no bond)
66	6687	4.71885954203457	1.406639107457205	335.4705209756963	('H', 'C')	tsgen	Unchanged(no bond)
67	6687	2.754895082033615	1.2905277785064915	213.47042101037252	('H', 'C')	tsgen	Unchanged(no bond)
68	6687	0.6199240290771346	0.2916874116785503	212.53026502230838	('H', 'C')	tsgen	Unchanged(no bond)
69	6687	1.0575911772898294	0.2428320326484676	435.5237510286942	('O', 'H')	tsgen	Unchanged(no bond)
70	6687	1.9667389075208153	0.5516772648017716	356.50171449923766	('O', 'H')	tsgen	Unchanged(no bond)
71	6687	3.4326992752162777	0.852804366618351	402.51896092277957	('O', 'H')	tsgen	Unchanged(no bond)
72	6687	5.843908714506796	3.6343612174791406	160.79603442830697	('O', 'H')	tsgen	Bond Formation
73	6687	19.539126408975882	6.861655073505246	284.75821357476667	('O', 'H')	tsgen	Unchanged(no bond)
74	6687	0.4880096665139888	0.11839201343378505	412.19813090426544	('O', 'H')	tsgen	Unchanged(no bond)
75	6687	17.842130527171783	6.460972210015658	276.15241092529857	('O', 'H')	tsgen	Unchanged(no bond)
76	6687	8.722089862077365	2.624590911806754	332.3218800629438	('O', 'H')	tsgen	Unchanged(no bond)
77	6687	0.08060255217989809	0.045460029887583533	177.30422170688672	('H', 'H')	tsgen	Unchanged(no bond)
78	6687	3.128642511837665	1.7609972259499123	177.66311415681088	('H', 'H')	tsgen	Unchanged(no bond)
79	6687	11.659343835713987	3.2825292771520562	355.19390236268384	('H', 'H')	tsgen	Unchanged(no bond)
80	6687	9.343638593148551	2.4310596136107514	384.344281022004	('H', 'H')	tsgen	Unchanged(no bond)
81	6687	16.85193531952658	6.154342421717283	273.8218669806202	('H', 'H')	tsgen	Unchanged(no bond)
82	6687	1.1953365595161358	0.22909124301306832	521.7731344920718	('H', 'H')	tsgen	Unchanged(no bond)
83	6687	24.109495853560638	6.330044626026189	380.87402661323495	('H', 'H')	tsgen	Unchanged(no bond)
84	6687	3.2464703051394483	1.8374934036170985	176.67929031738475	('H', 'H')	tsgen	Unchanged(no bond)
85	6687	11.978824325118609	3.7344765918588485	320.7631385675953	('H', 'H')	tsgen	Unchanged(no bond)
86	6687	2.4007794293239293	0.5611540076397162	427.8289732656293	('H', 'H')	tsgen	Unchanged(no bond)
87	6687	12.163898639602122	3.143607154140557	386.9407989983932	('H', 'H')	tsgen	Unchanged(no bond)
88	6687	12.099851672151996	2.7135215247092113	445.9095519225206	('H', 'H')	tsgen	Unchanged(no bond)
89	6687	14.290524399640825	4.212258988870437	339.2603455152928	('H', 'H')	tsgen	Unchanged(no bond)
90	6687	5.59700353117365	1.4321940956356178	390.799232326793	('H', 'H')	tsgen	Unchanged(no bond)
91	6687	1.412131618625878	0.36482774082755187	387.0680489983271	('H', 'H')	tsgen	Unchanged(no bond)
92	6687	9.645941388592494	3.1208684780707623	309.07875344222634	('H', 'H')	tsgen	Unchanged(no bond)
93	6687	5.585097404151185	1.413945982186656	395.00076201736346	('H', 'H')	tsgen	Unchanged(no bond)
94	6687	18.515637893588767	7.985293728370987	231.87171973154187	('H', 'H')	tsgen	Unchanged(no bond)
95	6687	1.2088042929103704	0.4860414375200272	248.7039580571897	('H', 'H')	tsgen	Unchanged(no bond)
96	6687	2.5634653688979547	0.747917725395474	342.7469736116335	('H', 'H')	tsgen	Unchanged(no bond)
97	6687	23.88356610041655	5.850148069558447	408.25575381067614	('H', 'H')	tsgen	Unchanged(no bond)
98	6687	4.086125195195667	1.0133825568295132	403.21645243032316	('H', 'H')	tsgen	Unchanged(no bond)
99	6687	9.882296845659933	5.2926788705053625	186.71635078280005	('H', 'H')	tsgen	Unchanged(no bond)
100	6687	3.49594333682246	0.9285519079870547	376.49412022652353	('H', 'H')	tsgen	Unchanged(no bond)
101	6687	32.3941417428566	9.470378460807261	342.0575204773316	('H', 'H')	tsgen	Unchanged(no bond)
102	6687	10.92717322426271	2.3222346530886058	470.545610441624	('H', 'H')	tsgen	Unchanged(no bond)
103	6687	30.405203783535086	8.506621852772922	357.42982713665396	('H', 'H')	tsgen	Unchanged(no bond)
104	6687	9.908540877337835	5.334520029136894	185.74381243706753	('H', 'H')	tsgen	Unchanged(no bond)
0	6357	6.203409248749825	4.081801783930877	151.97722910434388	('C', 'C')	tsgen	Unchanged(bond)
1	6357	4.384059101155469	1.7177223163613382	255.2251350172971	('C', 'C')	tsgen	Unchanged(no bond)
2	6357	27.75489278658703	8.64941224495872	320.8876164130559	('O', 'C')	tsgen	Unchanged(no bond)
3	6357	8.182861386723994	2.1262005739496708	384.85839421646637	('C', 'C')	tsgen	Unchanged(no bond)
4	6357	29.42346409037553	6.148779076329796	478.5253092543761	('C', 'C')	tsgen	Unchanged(no bond)
5	6357	0.1707848809970436	0.03854117238872944	443.12321191087074	('O', 'C')	tsgen	Unchanged(no bond)
6	6357	2.32029138367964	2.1283410278619055	109.01877816125007	('H', 'C')	tsgen	Unchanged(bond)
7	6357	2.3184006487232622	2.126204213153794	109.03941561118361	('H', 'C')	tsgen	Unchanged(bond)
8	6357	3.6102640678636444	3.306337397710155	109.1922460897057	('H', 'C')	tsgen	Unchanged(bond)
9	6357	0.9832068018091444	0.45651029474171534	215.37450811825042	('H', 'C')	tsgen	Unchanged(no bond)
10	6357	2.3553278325954885	1.0737156878424967	219.36233765273917	('H', 'C')	tsgen	Unchanged(no bond)
11	6357	3.6471419259487714	1.3378024104048374	272.6218683404148	('H', 'C')	tsgen	Unchanged(no bond)
12	6357	141.82365465968786	49.53284750850974	286.3224340884553	('H', 'C')	tsgen	Unchanged(no bond)
13	6357	3.483170175165906	0.7523660761148546	462.9621517696091	('H', 'C')	tsgen	Unchanged(no bond)
14	6357	8.591642223748241	2.100098284133595	409.106673180906	('H', 'C')	tsgen	Unchanged(no bond)
15	6357	46.963789968388966	9.088800798813821	516.7215236416911	('H', 'C')	tsgen	Unchanged(no bond)
16	6357	3.5698862579252477	0.634658378506453	562.4894240467275	('H', 'C')	tsgen	Unchanged(no bond)
17	6357	30.073103068581062	8.234221599472468	365.2209587182804	('H', 'C')	tsgen	Unchanged(no bond)
18	6357	8.512442519293328	5.735408613790679	148.41911174079775	('C', 'C')	tsgen	Unchanged(bond)
19	6357	82.91015141192379	30.02772611882609	276.1119875805138	('O', 'C')	tsgen	Unchanged(no bond)
20	6357	0.14854711015219735	0.059526263988926936	249.5488549051727	('C', 'C')	tsgen	Unchanged(no bond)
21	6357	16.296603132177534	4.660831617887779	349.6501154350415	('C', 'C')	tsgen	Unchanged(no bond)
22	6357	62.57467690136416	19.07210319499932	328.0953141957158	('O', 'C')	tsgen	Unchanged(no bond)
23	6357	2.264155950514324	1.0475366672850526	216.14097350715537	('H', 'C')	tsgen	Unchanged(no bond)
24	6357	1.8040670056307828	0.8280687605019834	217.86439625341495	('H', 'C')	tsgen	Unchanged(no bond)
25	6357	2.3037792126980428	1.0635691594618892	216.60831288711262	('H', 'C')	tsgen	Unchanged(no bond)
26	6357	0.529244666521711	0.4827627776668943	109.6283083545619	('H', 'C')	tsgen	Unchanged(bond)
27	6357	6.043213687549875	5.496170242844448	109.95317503888515	('H', 'C')	tsgen	Unchanged(bond)
28	6357	3.4834421127308612	1.5698622112617577	221.89476807210275	('H', 'C')	tsgen	Unchanged(no bond)
29	6357	155.94929850303893	55.16726862408118	282.68446561257736	('H', 'C')	tsgen	Unchanged(no bond)
30	6357	2.105582340763368	0.6176290317690498	340.91375768597436	('H', 'C')	tsgen	Unchanged(no bond)
31	6357	12.115853796200149	4.661360057784041	259.9210025830936	('H', 'C')	tsgen	Unchanged(no bond)
32	6357	19.260791216191066	4.748869066169086	405.58690812102657	('H', 'C')	tsgen	Unchanged(no bond)
33	6357	36.82223326466634	8.73265339039924	421.66145406789013	('H', 'C')	tsgen	Unchanged(no bond)
34	6357	78.62247410934309	27.452181502523576	286.3979101337197	('H', 'C')	tsgen	Unchanged(no bond)
35	6357	76.09264322021465	34.89244488056603	218.07770559120607	('O', 'C')	tsgen	Bond Breaking
36	6357	6.026294956900169	4.279288785412873	140.8246851075451	('C', 'C')	tsgen	Unchanged(bond)
37	6357	12.85372005612797	4.869192468858449	263.9805293862504	('C', 'C')	tsgen	Unchanged(no bond)
38	6357	31.25451428481547	10.711563084589267	291.7829455701135	('O', 'C')	tsgen	Unchanged(no bond)
39	6357	0.6468337061877438	0.18598182522413326	347.7940413845394	('H', 'C')	tsgen	Unchanged(no bond)
40	6357	12.431255632594329	4.343939197985285	286.1747152989603	('H', 'C')	tsgen	Unchanged(no bond)
41	6357	5.149839865725969	1.8180317023453938	283.2645799895733	('H', 'C')	tsgen	Unchanged(no bond)
42	6357	15.15974453220994	7.284907843359512	208.0979589333949	('H', 'C')	tsgen	Unchanged(no bond)
43	6357	12.26655073466647	5.907260498177182	207.65210436295453	('H', 'C')	tsgen	Unchanged(no bond)
44	6357	15.4053742539074	14.233327840135532	108.2345213075673	('H', 'C')	tsgen	Unchanged(bond)
45	6357	90.87036165818941	33.61580369536355	270.3203602736491	('H', 'C')	tsgen	Unchanged(no bond)
46	6357	1.8040060644921585	0.8537473406496542	211.3044431997188	('H', 'C')	tsgen	Unchanged(no bond)
47	6357	0.007783298928432103	0.0037300993217406334	208.66197538139716	('H', 'C')	tsgen	Unchanged(no bond)
48	6357	15.518875450807457	5.3144750709392286	292.01144503750214	('H', 'C')	tsgen	Unchanged(no bond)
49	6357	5.2248662085232045	1.5263450865671995	342.3122499954517	('H', 'C')	tsgen	Unchanged(no bond)
50	6357	10.302154772282845	4.257044548212634	242.00251267298376	('H', 'C')	tsgen	Unchanged(no bond)
51	6357	68.26064222037198	23.61696770460892	289.032203770388	('O', 'C')	tsgen	Unchanged(no bond)
52	6357	27.343275530438007	10.12808195214796	269.97486453631086	('O', 'C')	tsgen	Unchanged(no bond)
53	6357	43.51545140828637	18.03887617268603	241.23149907850836	('O', 'O')	tsgen	Unchanged(no bond)
54	6357	27.0976732694427	6.6504927346307525	407.453618110707	('O', 'H')	tsgen	Unchanged(no bond)
55	6357	4.166140504080129	1.5312156118083173	272.0805921747394	('O', 'H')	tsgen	Unchanged(no bond)
56	6357	21.08267712442626	5.5491962219252216	379.9230786096063	('O', 'H')	tsgen	Unchanged(no bond)
57	6357	86.55786734020201	22.870555325222956	378.4685859583875	('O', 'H')	tsgen	Unchanged(no bond)
58	6357	102.91839420392739	38.180592734338134	269.5568267366541	('O', 'H')	tsgen	Unchanged(no bond)
59	6357	144.2853434427257	62.555943977586594	230.65009376954205	('O', 'H')	tsgen	Unchanged(no bond)
60	6357	14.030929798458846	14.638068665985754	95.85232942008459	('O', 'H')	tsgen	Unchanged(bond)
61	6357	84.354772198154	24.10449362968613	349.9545499444387	('O', 'H')	tsgen	Unchanged(no bond)
62	6357	37.35867001722015	10.127426366972776	368.88611838297834	('O', 'H')	tsgen	Unchanged(no bond)
63	6357	4.64041790035119	1.7913497475976112	259.04589020510815	('O', 'H')	tsgen	Unchanged(no bond)
64	6357	21.603303390824678	5.690787337404555	379.61888417143837	('O', 'H')	tsgen	Unchanged(no bond)
65	6357	18.41994363399624	17.25742168483149	106.73635940753859	('O', 'H')	tsgen	Bond Formation
66	6357	26.983096416878595	15.114915013578614	178.5196700916816	('C', 'C')	tsgen	Bond Breaking
67	6357	3.5995828348518	1.40267789698227	256.6221969132019	('O', 'C')	tsgen	Unchanged(no bond)
68	6357	2.5626755438013404	0.5511055609912816	465.00629374739367	('H', 'C')	tsgen	Unchanged(no bond)
69	6357	23.09419024434174	5.497618615412784	420.07625228123857	('H', 'C')	tsgen	Unchanged(no bond)
70	6357	6.593732129859742	1.5865100230230262	415.61238404883636	('H', 'C')	tsgen	Unchanged(no bond)
71	6357	22.595423337666134	8.355157493492895	270.4368332405911	('H', 'C')	tsgen	Unchanged(no bond)
72	6357	4.246536400229406	1.5726841164559957	270.0183943994341	('H', 'C')	tsgen	Unchanged(no bond)
73	6357	6.8305048901133425	3.158261695007694	216.27418971994663	('H', 'C')	tsgen	Unchanged(no bond)
74	6357	44.876480867308864	12.318649669433373	364.2970785885907	('H', 'C')	tsgen	Unchanged(no bond)
75	6357	1.2894876737244543	1.187319912195324	108.60490592971061	('H', 'C')	tsgen	Unchanged(bond)
76	6357	7.845537592974128	7.220634542465551	108.65440629675183	('H', 'C')	tsgen	Unchanged(bond)
77	6357	42.282008836780975	18.905552069295716	223.64863338453196	('H', 'C')	tsgen	Unchanged(no bond)
78	6357	23.743615251436978	10.620103553221226	223.572351554286	('H', 'C')	tsgen	Unchanged(no bond)
79	6357	9.312146850614766	3.448538379118872	270.0317011694123	('H', 'C')	tsgen	Unchanged(no bond)
80	6357	25.207843235383987	19.469277179633785	129.4749825728155	('O', 'C')	tsgen	Unchanged(bond)
81	6357	12.05234588265407	2.1862161372958226	551.2879388751504	('H', 'C')	tsgen	Unchanged(no bond)
82	6357	65.78440619146618	13.614669407021632	483.1876869337607	('H', 'C')	tsgen	Unchanged(no bond)
83	6357	37.16544557002672	6.932464707057363	536.1072452657666	('H', 'C')	tsgen	Unchanged(no bond)
84	6357	52.49030715051441	13.223119960576987	396.9585642950184	('H', 'C')	tsgen	Unchanged(no bond)
85	6357	49.68054582947312	15.757132575396762	315.28925451223586	('H', 'C')	tsgen	Unchanged(no bond)
86	6357	12.712477459307259	3.805247636677836	334.07753379240944	('H', 'C')	tsgen	Unchanged(no bond)
87	6357	90.66988084254652	25.751640389789777	352.09361217429887	('H', 'C')	tsgen	Unchanged(no bond)
88	6357	32.33396284197765	14.0882376557275	229.51034495668407	('H', 'C')	tsgen	Unchanged(no bond)
89	6357	12.132112623628988	5.444701533066866	222.82419981973317	('H', 'C')	tsgen	Unchanged(no bond)
90	6357	7.391207367952779	6.711882748310771	110.12122298788636	('H', 'C')	tsgen	Unchanged(bond)
91	6357	11.992251718111536	10.912314957413829	109.8964955182493	('H', 'C')	tsgen	Unchanged(bond)
92	6357	53.838358737497025	26.94203325412556	199.8303477309119	('H', 'C')	tsgen	Unchanged(no bond)
93	6357	42.96223297283133	8.592639793417181	499.9887578872407	('O', 'H')	tsgen	Unchanged(no bond)
94	6357	35.325911682739175	8.100346969634357	436.1036856219229	('O', 'H')	tsgen	Unchanged(no bond)
95	6357	44.209310044587546	8.465591516985729	522.2235204224545	('O', 'H')	tsgen	Unchanged(no bond)
96	6357	87.53902132328606	22.41991209531882	390.4521166323566	('O', 'H')	tsgen	Unchanged(no bond)
97	6357	152.1514622599648	58.702564411987844	259.1904864532519	('O', 'H')	tsgen	Unchanged(no bond)
98	6357	39.33009846662059	10.575781262237651	371.8883502919483	('O', 'H')	tsgen	Unchanged(no bond)
99	6357	94.28187411641149	31.775151686380116	296.715732617018	('O', 'H')	tsgen	Unchanged(no bond)
100	6357	43.68694902097205	12.952617492862176	337.28278508221763	('O', 'H')	tsgen	Unchanged(no bond)
101	6357	30.84588754105515	10.958097228225705	281.48944929602163	('O', 'H')	tsgen	Unchanged(no bond)
102	6357	18.213749237417275	8.912337937148592	204.365558912419	('O', 'H')	tsgen	Unchanged(no bond)
103	6357	16.41137754535984	8.047622292054553	203.92827781645332	('O', 'H')	tsgen	Unchanged(no bond)
104	6357	64.82032205991457	46.72342722580298	138.73195077632832	('O', 'H')	tsgen	Bond Breaking
105	6357	0.5910716377021341	0.33598097227261525	175.9241404964261	('H', 'H')	tsgen	Unchanged(no bond)
106	6357	2.945032712981366	1.6711516812595275	176.227732407972	('H', 'H')	tsgen	Unchanged(no bond)
107	6357	1.2543011802996773	0.5051113766041332	248.32170455798317	('H', 'H')	tsgen	Unchanged(no bond)
108	6357	3.6494641062771116	1.4404650798553453	253.3531813658127	('H', 'H')	tsgen	Unchanged(no bond)
109	6357	4.224839652779933	1.1159493107885765	378.58705695104413	('H', 'H')	tsgen	Unchanged(no bond)
110	6357	152.7396107439247	42.307690652182615	361.0209122488348	('H', 'H')	tsgen	Unchanged(no bond)
111	6357	1.7579169363528102	0.31903039543382583	551.018636942837	('H', 'H')	tsgen	Unchanged(no bond)
112	6357	17.489334852555594	3.7276491098722504	469.1786790295551	('H', 'H')	tsgen	Unchanged(no bond)
113	6357	56.65216160613946	9.4057349758301	602.3150955424368	('H', 'H')	tsgen	Unchanged(no bond)
114	6357	19.80818187139608	3.152079344381622	628.4163470282843	('H', 'H')	tsgen	Unchanged(no bond)
115	6357	56.981938619704664	13.049873879264048	436.6474277598013	('H', 'H')	tsgen	Unchanged(no bond)
116	6357	3.2847494063361404	1.8665214395958314	175.9824096661545	('H', 'H')	tsgen	Unchanged(no bond)
117	6357	2.224182313142764	0.7230357386434316	307.6172026179234	('H', 'H')	tsgen	Unchanged(no bond)
118	6357	1.456936779641227	0.5658720015397273	257.4675502016231	('H', 'H')	tsgen	Unchanged(no bond)
119	6357	35.12542467172817	12.290434956082457	285.7948054502727	('H', 'H')	tsgen	Unchanged(no bond)
120	6357	131.22046524929556	61.62374950840185	212.93813877944058	('H', 'H')	tsgen	Unchanged(no bond)
121	6357	9.449014747202877	1.907294511996855	495.41456171392053	('H', 'H')	tsgen	Unchanged(no bond)
122	6357	23.027486895127947	4.969817897673994	463.3466933648699	('H', 'H')	tsgen	Unchanged(no bond)
123	6357	76.46818961795975	15.11140638296546	506.0296022755338	('H', 'H')	tsgen	Unchanged(no bond)
124	6357	43.7609888922319	7.549479479659247	579.6557101736382	('H', 'H')	tsgen	Unchanged(no bond)
125	6357	8.385932170009536	2.520654442532107	332.68868705325207	('H', 'H')	tsgen	Unchanged(no bond)
126	6357	7.155573981413488	2.846953357645309	251.34145461841365	('H', 'H')	tsgen	Unchanged(no bond)
127	6357	3.8797912737638995	1.2526534434668062	309.72582991719605	('H', 'H')	tsgen	Unchanged(no bond)
128	6357	12.809013165857586	4.7859081179709495	267.6401813432252	('H', 'H')	tsgen	Unchanged(no bond)
129	6357	119.51253591353948	33.606125194095505	355.627241234397	('H', 'H')	tsgen	Unchanged(no bond)
130	6357	1.8205218910238408	0.3841014276033347	473.9690509309722	('H', 'H')	tsgen	Unchanged(no bond)
131	6357	19.95923951302192	4.4737255200003645	446.1435871242341	('H', 'H')	tsgen	Unchanged(no bond)
132	6357	25.74823152778354	4.573760002510468	562.9554570779998	('H', 'H')	tsgen	Unchanged(no bond)
133	6357	13.692661913320059	2.218541444549001	617.1920721590842	('H', 'H')	tsgen	Unchanged(no bond)
134	6357	5.4352467783604475	1.2354577656681809	439.9378861341218	('H', 'H')	tsgen	Unchanged(no bond)
135	6357	5.323311487740967	3.0638098467039487	173.74810298582312	('H', 'H')	tsgen	Unchanged(no bond)
136	6357	42.929323400397834	15.160720509534057	283.1614986464598	('H', 'H')	tsgen	Unchanged(no bond)
137	6357	151.8383416831012	38.74084421312236	391.9334871687445	('H', 'H')	tsgen	Unchanged(no bond)
138	6357	6.481728974020617	1.8303651341909946	354.12218321594537	('H', 'H')	tsgen	Unchanged(no bond)
139	6357	63.911910110387595	26.30509604396845	242.96398691553946	('H', 'H')	tsgen	Unchanged(no bond)
140	6357	10.56116001968359	2.272207478415456	464.7973444330229	('H', 'H')	tsgen	Unchanged(no bond)
141	6357	81.53366233931037	18.293568499734608	445.6957774011845	('H', 'H')	tsgen	Unchanged(no bond)
142	6357	82.76594886359554	21.892188845632667	378.06155175802235	('H', 'H')	tsgen	Unchanged(no bond)
143	6357	11.057697205392003	3.7087617060997626	298.15065193338035	('H', 'H')	tsgen	Unchanged(no bond)
144	6357	178.58093388564052	65.79238353089055	271.4310142021135	('H', 'H')	tsgen	Unchanged(no bond)
145	6357	0.0009979113764213565	0.0002656049796712876	375.71260059068567	('H', 'H')	tsgen	Unchanged(no bond)
146	6357	4.31162094965587	1.627810984799075	264.8723340682005	('H', 'H')	tsgen	Unchanged(no bond)
147	6357	30.49128741430449	7.848278990193264	388.5092190581472	('H', 'H')	tsgen	Unchanged(no bond)
148	6357	68.97752103909296	17.93616875151664	384.5722126876197	('H', 'H')	tsgen	Unchanged(no bond)
149	6357	143.95114815722158	59.289641365919834	242.79308297514154	('H', 'H')	tsgen	Unchanged(no bond)
150	6357	157.66911546322518	56.53789795632257	278.87332419933597	('H', 'H')	tsgen	Unchanged(no bond)
151	6357	9.2873786214962	3.837409900422318	242.02206338379693	('H', 'H')	tsgen	Unchanged(no bond)
152	6357	5.477221472119176	1.8211980335973827	300.7482641138213	('H', 'H')	tsgen	Unchanged(no bond)
153	6357	91.08253290401262	27.74669137956674	328.26448262976595	('H', 'H')	tsgen	Unchanged(no bond)
154	6357	0.4909358194594482	0.1176300022928708	417.355955019991	('H', 'H')	tsgen	Unchanged(no bond)
155	6357	35.372981179478955	12.068554024730963	293.10040877301793	('H', 'H')	tsgen	Unchanged(no bond)
156	6357	41.68013517727536	9.60262109407218	434.04956593575304	('H', 'H')	tsgen	Unchanged(no bond)
157	6357	25.80567048696345	5.967081563554675	432.4671987823583	('H', 'H')	tsgen	Unchanged(no bond)
158	6357	80.10486207589497	22.77895506900055	351.6617063128948	('H', 'H')	tsgen	Unchanged(no bond)
159	6357	98.03220906291799	21.29938342162747	460.25843622954704	('H', 'H')	tsgen	Unchanged(no bond)
160	6357	22.831235521541938	13.98381436708916	163.26901174600218	('H', 'H')	tsgen	Bond Formation
161	6357	10.028514508926968	5.511387750895058	181.95987947497107	('H', 'H')	tsgen	Unchanged(no bond)
162	6357	105.18841825565475	44.94900025235597	234.01725881576502	('H', 'H')	tsgen	Unchanged(no bond)
163	6357	9.789541992345141	3.872979483841416	252.7651394278851	('H', 'H')	tsgen	Unchanged(no bond)
164	6357	8.551314191533388	2.4759109828532124	345.3805185547885	('H', 'H')	tsgen	Unchanged(no bond)
165	6357	39.93272503525134	13.28926544077933	300.4885801491639	('H', 'H')	tsgen	Unchanged(no bond)
166	6357	28.803033960465108	12.581989813326697	228.92272516352915	('H', 'H')	tsgen	Unchanged(no bond)
167	6357	8.042799369652975	2.430548694419482	330.90467959433073	('H', 'H')	tsgen	Unchanged(no bond)
168	6357	12.424625115573718	6.857788864405199	181.17538117953345	('H', 'H')	tsgen	Unchanged(no bond)
169	6357	17.075091470063562	7.819507267563441	218.36531236301494	('H', 'H')	tsgen	Unchanged(no bond)
170	6357	54.20468036669037	17.741591485792192	305.5232131237974	('H', 'H')	tsgen	Unchanged(no bond)
0	4450	7.709381490373302	5.321015978701092	144.88551662374883	('N', 'C')	tsgen	Unchanged(bond)
1	4450	22.477967514907004	15.532550150248142	144.71524184679942	('N', 'C')	tsgen	Unchanged(bond)
2	4450	15.368720940351022	6.398125066634589	240.20663522970116	('N', 'C')	tsgen	Unchanged(no bond)
3	4450	37.787687028297334	14.872139014119998	254.08374002166548	('O', 'N')	tsgen	Unchanged(no bond)
4	4450	9.888192844126964	4.055632852055107	243.81380674328867	('N', 'C')	tsgen	Unchanged(no bond)
5	4450	11.753447226246482	11.541960401653082	101.83233018684686	('N', 'H')	tsgen	Unchanged(bond)
6	4450	6.792863941762972	3.1240104879630994	217.44049733302973	('N', 'H')	tsgen	Unchanged(no bond)
7	4450	47.1600565916241	24.116081519053857	195.5543920116684	('N', 'H')	tsgen	Unchanged(no bond)
8	4450	33.896779186878504	9.925065118977876	341.52702053373855	('N', 'H')	tsgen	Unchanged(no bond)
9	4450	26.449406440126833	7.6346044391841446	346.4410848108496	('N', 'H')	tsgen	Unchanged(no bond)
10	4450	14.236518954627009	7.973933307089978	178.53822456689835	('C', 'C')	tsgen	Bond Breaking
11	4450	6.138075214368532	2.75744031896021	222.6004737858881	('C', 'C')	tsgen	Unchanged(no bond)
12	4450	10.943380569525774	4.507401571792004	242.78690050629373	('O', 'C')	tsgen	Unchanged(no bond)
13	4450	2.091848365797322	1.3516195664826887	154.76606122541762	('C', 'C')	tsgen	Bond Formation
14	4450	12.877584310523416	6.411025065731144	200.86622932357537	('H', 'C')	tsgen	Unchanged(no bond)
15	4450	5.767978389483996	5.3178065622460995	108.46536672533189	('H', 'C')	tsgen	Unchanged(bond)
16	4450	1.907591336046699	1.5216326031213931	125.36477807675594	('H', 'C')	tsgen	Bond Formation
17	4450	5.376574047328742	1.65850315545474	324.1823224541622	('H', 'C')	tsgen	Unchanged(no bond)
18	4450	0.7848638641413164	0.3352543342898711	234.10998274005883	('H', 'C')	tsgen	Unchanged(no bond)
19	4450	0.48015214444936394	0.30592645403981755	156.9501878993669	('C', 'C')	tsgen	Bond Formation
20	4450	22.514890769052933	8.940874874627063	251.8197725028789	('O', 'C')	tsgen	Unchanged(no bond)
21	4450	5.832608120032257	2.5925195663171996	224.97836451501735	('C', 'C')	tsgen	Unchanged(no bond)
22	4450	15.608894127960538	7.6478950896294124	204.09398854236747	('H', 'C')	tsgen	Unchanged(no bond)
23	4450	12.928800644173544	4.713164823882727	274.3125082038344	('H', 'C')	tsgen	Unchanged(no bond)
24	4450	1.3089414194150217	0.9377622917397188	139.58136629557777	('H', 'C')	tsgen	Bond Breaking
25	4450	1.5184929673755398	0.6463309806576202	234.94045818916555	('H', 'C')	tsgen	Unchanged(no bond)
26	4450	7.820678031839545	2.4153322895637963	323.79304767427845	('H', 'C')	tsgen	Unchanged(no bond)
27	4450	5.661472752355823	3.939579474538251	143.70754008000793	('O', 'C')	tsgen	Unchanged(bond)
28	4450	1.2083128899206041	0.8350288993410887	144.7031223558932	('C', 'C')	tsgen	Unchanged(bond)
29	4450	57.44748178024657	23.817949716451444	241.19406776884182	('H', 'C')	tsgen	Unchanged(no bond)
30	4450	0.9445675737151937	0.2877918332933326	328.2120840282638	('H', 'C')	tsgen	Unchanged(no bond)
31	4450	12.82759195822103	5.718782726009632	224.3063353304153	('H', 'C')	tsgen	Unchanged(no bond)
32	4450	3.5768548907414877	3.316131339779687	107.86228059890783	('H', 'C')	tsgen	Unchanged(bond)
33	4450	1.2663963939437028	0.5541229839033982	228.54067250971082	('H', 'C')	tsgen	Unchanged(no bond)
34	4450	2.962364259482486	2.1060094750017004	140.66243740333098	('O', 'C')	tsgen	Unchanged(bond)
35	4450	176.752103282521	86.98942998717276	203.18802331338924	('O', 'H')	tsgen	Unchanged(no bond)
36	4450	22.74311183728477	6.766885498179506	336.09423187969327	('O', 'H')	tsgen	Unchanged(no bond)
37	4450	77.86172317184166	25.185022761441218	309.1588358262258	('O', 'H')	tsgen	Unchanged(no bond)
38	4450	5.072297080615185	2.3512673465393963	215.72608865940364	('O', 'H')	tsgen	Unchanged(no bond)
39	4450	2.5083454011582074	1.1684938462034369	214.66483621698936	('O', 'H')	tsgen	Unchanged(no bond)
40	4450	68.81394700120578	28.005815353017482	245.71306399687245	('H', 'C')	tsgen	Unchanged(no bond)
41	4450	3.6679976470129994	1.5505512406029849	236.56087918684796	('H', 'C')	tsgen	Unchanged(no bond)
42	4450	15.987311239074176	7.469955673362255	214.02150077121175	('H', 'C')	tsgen	Unchanged(no bond)
43	4450	0.8149402338400336	0.35628115733394783	228.73514836940353	('H', 'C')	tsgen	Unchanged(no bond)
44	4450	3.122029727023712	2.8865125723606195	108.15922843774362	('H', 'C')	tsgen	Unchanged(bond)
45	4450	14.292348890628936	5.149630075677961	277.5412734621975	('H', 'H')	tsgen	Unchanged(no bond)
46	4450	52.599598865055476	18.97267467552038	277.23871180336243	('H', 'H')	tsgen	Unchanged(no bond)
47	4450	26.975383555492538	7.9355585794632395	339.930494940876	('H', 'H')	tsgen	Unchanged(no bond)
48	4450	43.09645159996962	12.398497622422749	347.59414335838125	('H', 'H')	tsgen	Unchanged(no bond)
49	4450	8.090789361079299	4.419128675043542	183.08562515436552	('H', 'H')	tsgen	Unchanged(no bond)
50	4450	2.8819599798306506	0.6758151931786329	426.44202274820486	('H', 'H')	tsgen	Unchanged(no bond)
51	4450	0.6559845612993165	0.23134159604898188	283.5566852233634	('H', 'H')	tsgen	Unchanged(no bond)
52	4450	34.07112718129635	11.275338115570998	302.17388456178406	('H', 'H')	tsgen	Unchanged(no bond)
53	4450	44.2400354165779	15.553623830898047	284.4355495385768	('H', 'H')	tsgen	Unchanged(no bond)
54	4450	1.8834863985939254	0.6710394498403152	280.6819180365822	('H', 'H')	tsgen	Unchanged(no bond)
0	6242	14.211716776565142	10.71269403681205	132.66239778462256	('O', 'C')	tsgen	Unchanged(bond)
1	6242	17.93393137500314	7.370563466706839	243.31832235095052	('O', 'N')	tsgen	Unchanged(no bond)
2	6242	6.869422751901277	2.4851798161549876	276.4155216152322	('O', 'C')	tsgen	Unchanged(no bond)
3	6242	19.94687938850759	6.632026043111367	300.7659990905231	('O', 'C')	tsgen	Unchanged(no bond)
4	6242	21.52593629571009	8.743074861590364	246.20555853040617	('O', 'C')	tsgen	Unchanged(no bond)
5	6242	12.116303710599441	5.77649005830521	209.7520049078782	('O', 'H')	tsgen	Unchanged(no bond)
6	6242	24.671675842965257	10.103839377359702	244.18119609312683	('O', 'H')	tsgen	Unchanged(no bond)
7	6242	5.387289636376336	1.41644188391306	380.33961700521155	('O', 'H')	tsgen	Unchanged(no bond)
8	6242	21.706835033553773	6.9996371635913786	310.1137177004246	('O', 'H')	tsgen	Unchanged(no bond)
9	6242	22.586758575350174	5.557472009776007	406.4214544961879	('O', 'H')	tsgen	Unchanged(no bond)
10	6242	15.38433396862482	4.585517543874674	335.4983122717562	('O', 'H')	tsgen	Unchanged(no bond)
11	6242	39.27042850321123	29.724322853801144	132.11546885815545	('O', 'H')	tsgen	Bond Formation
12	6242	1.7314585111253722	1.2456416869549383	139.00132993766837	('N', 'C')	tsgen	Unchanged(bond)
13	6242	10.522669663270445	4.427395912354563	237.67175720398387	('C', 'C')	tsgen	Unchanged(no bond)
14	6242	17.767136774940973	6.632331400826135	267.8867460200778	('C', 'C')	tsgen	Unchanged(no bond)
15	6242	25.497219299812635	15.294379851275117	166.70972963762824	('C', 'C')	tsgen	Bond Formation
16	6242	2.7082449478873505	2.4735285423449405	109.48913269138572	('H', 'C')	tsgen	Unchanged(bond)
17	6242	21.39275971208132	8.367721968562469	255.65810853245264	('H', 'C')	tsgen	Unchanged(no bond)
18	6242	7.311685228098996	2.2155421977790835	330.0178726195519	('H', 'C')	tsgen	Unchanged(no bond)
19	6242	11.578494756344071	3.608331535579061	320.8822316402245	('H', 'C')	tsgen	Unchanged(no bond)
20	6242	24.419710311721232	6.856091075325316	356.1754072901159	('H', 'C')	tsgen	Unchanged(no bond)
21	6242	18.18730337541572	7.540704107025335	241.18839722767302	('H', 'C')	tsgen	Unchanged(no bond)
22	6242	4.379989715631671	3.1611880906010663	138.5551757788276	('H', 'C')	tsgen	Unchanged(no bond)
23	6242	4.230752631660217	2.8330448635557137	149.33588543141744	('N', 'C')	tsgen	Unchanged(bond)
24	6242	4.2813961882980145	1.9750599096596366	216.77297824529433	('N', 'C')	tsgen	Unchanged(no bond)
25	6242	8.30888160169605	5.255167062620103	158.10880039945744	('N', 'C')	tsgen	Unchanged(bond)
26	6242	1.5609186003304298	0.7574830856908887	206.06646271272712	('N', 'H')	tsgen	Unchanged(no bond)
27	6242	0.5449476988657498	0.25303923791407584	215.36094692586641	('N', 'H')	tsgen	Unchanged(no bond)
28	6242	1.3063024920672461	0.6139495463153379	212.77033266122825	('N', 'H')	tsgen	Unchanged(no bond)
29	6242	10.696799540357915	3.4979380752116893	305.80299909141655	('N', 'H')	tsgen	Unchanged(no bond)
30	6242	8.319508720834756	2.984968919983948	278.71341189306236	('N', 'H')	tsgen	Unchanged(no bond)
31	6242	8.411758995154894	3.6603913770230285	229.8049068729946	('N', 'H')	tsgen	Unchanged(no bond)
32	6242	34.93386181599778	15.567602256632892	224.40104288451676	('N', 'H')	tsgen	Unchanged(no bond)
33	6242	4.958404347708556	3.244685842390623	152.81616121132078	('C', 'C')	tsgen	Unchanged(bond)
34	6242	3.360003412948176	1.5564925868745538	215.8701841102297	('C', 'C')	tsgen	Unchanged(no bond)
35	6242	4.128005657044964	1.2316653519033407	335.15643276526333	('H', 'C')	tsgen	Unchanged(no bond)
36	6242	2.8635029441741677	2.630236897520686	108.86863258869812	('H', 'C')	tsgen	Unchanged(bond)
37	6242	1.381986148169112	1.2718921688914582	108.65592083750373	('H', 'C')	tsgen	Unchanged(bond)
38	6242	4.297121577435581	1.904185328086347	225.6671928962959	('H', 'C')	tsgen	Unchanged(no bond)
39	6242	8.803405419064747	4.03374628704444	218.24390510973552	('H', 'C')	tsgen	Unchanged(no bond)
40	6242	6.972542712116692	2.2564633032598076	309.003151172181	('H', 'C')	tsgen	Unchanged(no bond)
41	6242	10.857737098411802	4.168267231697073	260.4856285567653	('H', 'C')	tsgen	Unchanged(no bond)
42	6242	5.507238013350735	3.580140477567554	153.8274279419478	('C', 'C')	tsgen	Unchanged(bond)
43	6242	7.972141147155076	2.22343693206574	358.55036102815643	('H', 'C')	tsgen	Unchanged(no bond)
44	6242	2.7734336909032375	1.2479081119229092	222.24662732816415	('H', 'C')	tsgen	Unchanged(no bond)
45	6242	0.7530851761003099	0.33853405594796854	222.4547760760756	('H', 'C')	tsgen	Unchanged(no bond)
46	6242	0.030136082969312028	0.02766919389157805	108.91565214151342	('H', 'C')	tsgen	Unchanged(bond)
47	6242	2.387548020148267	2.194050354990448	108.81919891754997	('H', 'C')	tsgen	Unchanged(bond)
48	6242	4.3267456758645295	1.857393616541924	232.9471597905036	('H', 'C')	tsgen	Unchanged(no bond)
49	6242	15.513053324660087	7.095234296374879	218.64046593339515	('H', 'C')	tsgen	Unchanged(no bond)
50	6242	15.280549333960103	6.742143674249171	226.6422976467021	('H', 'C')	tsgen	Unchanged(no bond)
51	6242	7.325714330043676	2.5804703231014456	283.8906638243745	('H', 'C')	tsgen	Unchanged(no bond)
52	6242	13.590819678909893	4.551755775322961	298.58411456501267	('H', 'C')	tsgen	Unchanged(no bond)
53	6242	3.544115217102739	1.5766052973462015	224.79407008642687	('H', 'C')	tsgen	Unchanged(no bond)
54	6242	2.663012294769773	1.2279108806223005	216.87341783470222	('H', 'C')	tsgen	Unchanged(no bond)
55	6242	2.6823629348542655	2.4766718288917398	108.30514174558881	('H', 'C')	tsgen	Unchanged(bond)
56	6242	19.915417112596856	13.829154754422277	144.01037132242894	('H', 'C')	tsgen	Bond Breaking
57	6242	18.537002884892306	5.141270345246941	360.55296920982966	('H', 'H')	tsgen	Unchanged(no bond)
58	6242	1.0079576836501403	0.2422485020385127	416.0841760292475	('H', 'H')	tsgen	Unchanged(no bond)
59	6242	3.3897250062723927	0.8137935027616419	416.5338006225438	('H', 'H')	tsgen	Unchanged(no bond)
60	6242	14.959522524326196	3.445145521259188	434.2203379222874	('H', 'H')	tsgen	Unchanged(no bond)
61	6242	11.197688739244338	4.345711049587296	257.67218785307324	('H', 'H')	tsgen	Unchanged(no bond)
62	6242	3.9395330198922274	1.846910070549326	213.30399799707047	('H', 'H')	tsgen	Unchanged(no bond)
63	6242	1.9096862257856895	1.066940533338667	178.98712872121422	('H', 'H')	tsgen	Unchanged(no bond)
64	6242	2.9370301767594587	1.165979540852566	251.89380035021009	('H', 'H')	tsgen	Unchanged(no bond)
65	6242	0.11343513955517359	0.037134175081970415	305.473702606226	('H', 'H')	tsgen	Unchanged(no bond)
66	6242	2.412944473427192	0.6214426392055659	388.2811254328847	('H', 'H')	tsgen	Unchanged(no bond)
67	6242	14.242844781893726	5.223474892748586	272.669919437464	('H', 'H')	tsgen	Unchanged(no bond)
68	6242	5.788672293535191	1.9265677300206372	300.4655483081918	('H', 'H')	tsgen	Unchanged(no bond)
69	6242	2.4456894951588204	1.0137406865876568	241.25395453853523	('H', 'H')	tsgen	Unchanged(no bond)
70	6242	21.09779188176568	5.648285980360826	373.52556076521296	('H', 'H')	tsgen	Unchanged(no bond)
71	6242	16.842739640488745	4.597939637617932	366.3105862175806	('H', 'H')	tsgen	Unchanged(no bond)
72	6242	0.3129173747712599	0.17628453260913185	177.5069940282726	('H', 'H')	tsgen	Unchanged(no bond)
73	6242	0.7795786782093028	0.2571912933488957	303.1123908038974	('H', 'H')	tsgen	Unchanged(no bond)
74	6242	7.0501721087553815	3.0644948124491598	230.05984804134317	('H', 'H')	tsgen	Unchanged(no bond)
75	6242	1.5540019454789	0.6094462559817557	254.98588763591	('H', 'H')	tsgen	Unchanged(no bond)
76	6242	15.674373693152344	4.9652966998787145	315.6784909456713	('H', 'H')	tsgen	Unchanged(no bond)
77	6242	22.05146935517095	9.756423906789406	226.02000042070264	('H', 'H')	tsgen	Unchanged(no bond)
0	8114	2.4311369172102415	1.664737715389441	146.03723425834158	('N', 'C')	tsgen	Unchanged(bond)
1	8114	1.1150544918776983	0.45626505750194823	244.38743961297916	('C', 'C')	tsgen	Unchanged(no bond)
2	8114	0.8371046253933923	0.3025662854089855	276.6681767804564	('O', 'C')	tsgen	Unchanged(no bond)
3	8114	38.79899046353677	11.686455977264522	331.9996287926679	('C', 'C')	tsgen	Unchanged(no bond)
4	8114	97.4638134076184	27.404698094488396	355.64636790222556	('C', 'C')	tsgen	Unchanged(no bond)
5	8114	33.567196505512165	7.313080087707426	459.0021728592218	('C', 'C')	tsgen	Unchanged(no bond)
6	8114	2.941013026892203	2.6938737108108977	109.17412405375575	('H', 'C')	tsgen	Unchanged(bond)
7	8114	4.187141459527566	3.8372302048520157	109.11884969093337	('H', 'C')	tsgen	Unchanged(bond)
8	8114	7.720556585790894	7.060300535276863	109.35167061536623	('H', 'C')	tsgen	Unchanged(bond)
9	8114	2.439142522850446	1.2044260250673102	202.5149301065736	('H', 'C')	tsgen	Unchanged(no bond)
10	8114	3.8904244556779766	1.1644302724123423	334.10540311857494	('H', 'C')	tsgen	Unchanged(no bond)
11	8114	59.0355035252065	13.22897875145867	446.25896400882084	('H', 'C')	tsgen	Unchanged(no bond)
12	8114	141.21413255149045	49.37358410407257	286.0115082061511	('H', 'C')	tsgen	Unchanged(no bond)
13	8114	136.29198374033794	33.90362719558031	401.99823739834244	('H', 'C')	tsgen	Unchanged(no bond)
14	8114	28.992554133730586	5.332777083977644	543.6670927205802	('H', 'C')	tsgen	Unchanged(no bond)
15	8114	55.97979904664232	11.887112859401379	470.9284727819216	('H', 'C')	tsgen	Unchanged(no bond)
16	8114	4.577492987116827	0.9402326165942826	486.84686175825885	('H', 'C')	tsgen	Unchanged(no bond)
17	8114	9.284993574529278	6.296975240741144	147.4516449494003	('N', 'C')	tsgen	Unchanged(bond)
18	8114	9.847847111392216	4.104174883662472	239.94706343030447	('O', 'N')	tsgen	Unchanged(no bond)
19	8114	6.128684121596839	2.5054660977942933	244.6125344498684	('N', 'C')	tsgen	Unchanged(no bond)
20	8114	63.26304272373733	22.288441338809324	283.8378949970887	('N', 'C')	tsgen	Unchanged(no bond)
21	8114	0.15596089230967003	0.041137010734542734	379.12548706099767	('N', 'C')	tsgen	Unchanged(no bond)
22	8114	3.9184994788919347	1.8312631072253276	213.97796217437715	('N', 'H')	tsgen	Unchanged(no bond)
23	8114	2.3779241443980137	1.1413438585143025	208.34423619656383	('N', 'H')	tsgen	Unchanged(no bond)
24	8114	5.1465476572885915	2.448054985785095	210.23006783640875	('N', 'H')	tsgen	Unchanged(no bond)
25	8114	8.088615158880753	8.007446961821046	101.01365887837548	('N', 'H')	tsgen	Unchanged(bond)
26	8114	12.888290310963546	6.2753471505843965	205.37971847124527	('N', 'H')	tsgen	Unchanged(no bond)
27	8114	27.33541420563581	7.023843164030537	389.1803043897944	('N', 'H')	tsgen	Unchanged(no bond)
28	8114	87.73783463011773	35.215853916780645	249.1429991658102	('N', 'H')	tsgen	Unchanged(no bond)
29	8114	116.16428968669408	38.4092534534907	302.43829088570027	('N', 'H')	tsgen	Unchanged(no bond)
30	8114	7.162094478837666	1.5778795867982192	453.90627642067096	('N', 'H')	tsgen	Unchanged(no bond)
31	8114	8.910487195724492	2.1049917735482313	423.3027087181787	('N', 'H')	tsgen	Unchanged(no bond)
32	8114	19.16364096386971	4.773893938656098	401.4257796700125	('N', 'H')	tsgen	Unchanged(no bond)
33	8114	7.067674027398896	5.418119056215011	130.4451591792121	('O', 'C')	tsgen	Unchanged(bond)
34	8114	15.640116840974883	10.54319273827451	148.3432697212982	('C', 'C')	tsgen	Unchanged(bond)
35	8114	8.444757189590257	3.25077680796323	259.77659151817653	('C', 'C')	tsgen	Unchanged(no bond)
36	8114	2.040362910058491	0.8132438123405022	250.89190708827653	('C', 'C')	tsgen	Unchanged(no bond)
37	8114	60.83735683401588	22.538479851853218	269.9266198692346	('H', 'C')	tsgen	Unchanged(no bond)
38	8114	35.17314559162226	10.42507142438259	337.38997230616417	('H', 'C')	tsgen	Unchanged(no bond)
39	8114	17.56136312338463	6.385846137123942	275.004482511599	('H', 'C')	tsgen	Unchanged(no bond)
40	8114	0.2702758903792013	0.13309611850639616	203.06819869146878	('H', 'C')	tsgen	Unchanged(no bond)
41	8114	15.52974722658953	13.41365166164782	115.77568598260255	('H', 'C')	tsgen	Bond Formation
42	8114	46.176369158779984	13.183120667715539	350.26888035594186	('H', 'C')	tsgen	Unchanged(no bond)
43	8114	0.4753001602799234	0.1724595996624305	275.600871862319	('H', 'C')	tsgen	Unchanged(no bond)
44	8114	34.305173028410074	11.532917256558777	297.45442775027885	('H', 'C')	tsgen	Unchanged(no bond)
45	8114	7.417281090105998	2.1871921514868258	339.12343207083217	('H', 'C')	tsgen	Unchanged(no bond)
46	8114	5.504547707657359	1.8275153706037464	301.20390756762015	('H', 'C')	tsgen	Unchanged(no bond)
47	8114	15.741861759120246	6.126523850650005	256.94606179408055	('H', 'C')	tsgen	Unchanged(no bond)
48	8114	39.4120413857908	17.186155615281006	229.3243600724046	('O', 'C')	tsgen	Bond Formation
49	8114	82.96735403325401	23.33792224823508	355.50445815513154	('O', 'C')	tsgen	Unchanged(no bond)
50	8114	4.72779076441201	1.7083616133522126	276.744146406741	('O', 'C')	tsgen	Unchanged(no bond)
51	8114	128.72674058007294	51.257155977775525	251.13906170659814	('O', 'H')	tsgen	Unchanged(no bond)
52	8114	54.531057589502964	14.312182280209008	381.01148044284565	('O', 'H')	tsgen	Unchanged(no bond)
53	8114	48.90288729059718	16.237906703971483	301.164972690947	('O', 'H')	tsgen	Unchanged(no bond)
54	8114	28.53281563825587	10.04056468235041	284.1754078673649	('O', 'H')	tsgen	Unchanged(no bond)
55	8114	33.856458461784335	16.19197325251057	209.09408590169747	('O', 'H')	tsgen	Unchanged(no bond)
56	8114	146.18910108676863	34.194650623032764	427.52038234980205	('O', 'H')	tsgen	Unchanged(no bond)
57	8114	67.57479804131425	18.448702632893475	366.28482439101407	('O', 'H')	tsgen	Unchanged(no bond)
58	8114	43.212539107575054	10.430681157897249	414.28300274386294	('O', 'H')	tsgen	Unchanged(no bond)
59	8114	16.0915276402112	4.200267002320142	383.1072555940508	('O', 'H')	tsgen	Unchanged(no bond)
60	8114	22.321636290510895	7.643788135498873	292.0232206181375	('O', 'H')	tsgen	Unchanged(no bond)
61	8114	49.601090677909056	19.518901306793584	254.11825132106856	('O', 'H')	tsgen	Unchanged(no bond)
62	8114	6.272479741210346	4.279429596965046	146.57279899308924	('C', 'C')	tsgen	Unchanged(bond)
63	8114	13.831950540595361	9.455479221742024	146.28502920074143	('C', 'C')	tsgen	Unchanged(bond)
64	8114	77.09296925303816	20.313601122442186	379.5140447444689	('H', 'C')	tsgen	Unchanged(no bond)
65	8114	5.5647412162249665	1.3197408512858761	421.65408540646575	('H', 'C')	tsgen	Unchanged(no bond)
66	8114	71.69071085906124	22.63786921253127	316.68488843188743	('H', 'C')	tsgen	Unchanged(no bond)
67	8114	36.65905221377068	11.41915715459463	321.0311559555031	('H', 'C')	tsgen	Unchanged(no bond)
68	8114	69.312394056724	35.495032037540916	195.27350752470528	('H', 'C')	tsgen	Bond Breaking
69	8114	1.947747701390501	0.9070880940023257	214.725307747839	('H', 'C')	tsgen	Unchanged(no bond)
70	8114	7.045965335651561	3.3317515441416563	211.4793147778605	('H', 'C')	tsgen	Unchanged(no bond)
71	8114	8.98964659910777	4.36945873199144	205.73821954854847	('H', 'C')	tsgen	Unchanged(no bond)
72	8114	2.6593399231264137	1.2461278680746652	213.40826982990416	('H', 'C')	tsgen	Unchanged(no bond)
73	8114	10.695885767741142	5.226467380005155	204.64847458266527	('H', 'C')	tsgen	Unchanged(no bond)
74	8114	9.196681231690862	4.343259272023734	211.74607951520437	('H', 'C')	tsgen	Unchanged(no bond)
75	8114	2.1862047943108642	0.8631589594055984	253.27951132157182	('C', 'C')	tsgen	Unchanged(no bond)
76	8114	114.41750717112838	26.371764473891186	433.86367751162436	('H', 'C')	tsgen	Unchanged(no bond)
77	8114	44.94124563499442	10.674368628362345	421.0201764588046	('H', 'C')	tsgen	Unchanged(no bond)
78	8114	163.52343026506176	51.698679780294064	316.30097898049576	('H', 'C')	tsgen	Unchanged(no bond)
79	8114	3.769225790400643	1.0206661913403805	369.2907458265804	('H', 'C')	tsgen	Unchanged(no bond)
80	8114	43.83023535121886	14.402751725778826	304.318481535505	('H', 'C')	tsgen	Unchanged(no bond)
81	8114	2.7034782277575387	2.4808855716377676	108.9723064483311	('H', 'C')	tsgen	Unchanged(bond)
82	8114	6.088548217533019	5.584797619653408	109.02003317196073	('H', 'C')	tsgen	Unchanged(bond)
83	8114	1.7268249918276357	1.5730830589880518	109.77328768250068	('H', 'C')	tsgen	Unchanged(bond)
84	8114	0.6222590069742573	0.22986294926985298	270.70870227273633	('H', 'C')	tsgen	Unchanged(no bond)
85	8114	14.371063604745427	4.935678033065623	291.1669583888831	('H', 'C')	tsgen	Unchanged(no bond)
86	8114	2.9267991213506317	0.8513313863333722	343.79081616574257	('H', 'C')	tsgen	Unchanged(no bond)
87	8114	86.17105092177377	17.756655071954288	485.2887583420847	('H', 'C')	tsgen	Unchanged(no bond)
88	8114	2.6051873086180954	0.4678454995209807	556.8477865631932	('H', 'C')	tsgen	Unchanged(no bond)
89	8114	50.08048705800094	11.447424014695768	437.48258991463507	('H', 'C')	tsgen	Unchanged(no bond)
90	8114	32.03908125318557	7.194507298044915	445.3269685596412	('H', 'C')	tsgen	Unchanged(no bond)
91	8114	51.35598426329406	19.001217896830635	270.27732928561454	('H', 'C')	tsgen	Unchanged(no bond)
92	8114	2.625337365100666	0.9868117475312235	266.04237045907263	('H', 'C')	tsgen	Unchanged(no bond)
93	8114	11.611117249557035	3.4347535078170526	338.0480498274954	('H', 'C')	tsgen	Unchanged(no bond)
94	8114	27.049365760025836	8.777019628103373	308.183949747768	('H', 'C')	tsgen	Unchanged(no bond)
95	8114	2.3360146310584806	2.139204044130317	109.20017833119684	('H', 'C')	tsgen	Unchanged(bond)
96	8114	7.712112660933035	7.016550364502611	109.91316616138522	('H', 'C')	tsgen	Unchanged(bond)
97	8114	3.9485592834270777	3.6279670043392365	108.83669224952696	('H', 'C')	tsgen	Unchanged(bond)
98	8114	13.122599103533549	7.33926914891687	178.7998074095727	('H', 'H')	tsgen	Unchanged(no bond)
99	8114	4.802701284309507	2.730462044487453	175.89335453337327	('H', 'H')	tsgen	Unchanged(no bond)
100	8114	12.288469491374965	4.992694033759587	246.12903190707902	('H', 'H')	tsgen	Unchanged(no bond)
101	8114	30.229489545893173	8.377225190222008	360.85325223413327	('H', 'H')	tsgen	Unchanged(no bond)
102	8114	89.05884463469951	17.140021967411897	519.5958605188835	('H', 'H')	tsgen	Unchanged(no bond)
103	8114	145.31311491521245	38.56575309048662	376.7931474701532	('H', 'H')	tsgen	Unchanged(no bond)
104	8114	136.43661795426664	27.938289820019012	488.3499270470872	('H', 'H')	tsgen	Unchanged(no bond)
105	8114	65.2010378472208	11.201092538587105	582.0953413482396	('H', 'H')	tsgen	Unchanged(no bond)
106	8114	128.36363165400613	26.349031054769252	487.16642136550956	('H', 'H')	tsgen	Unchanged(no bond)
107	8114	61.324877768609554	12.411740556274996	494.08765427025924	('H', 'H')	tsgen	Unchanged(no bond)
108	8114	0.45609858033253126	0.2584382229076273	176.48263294843696	('H', 'H')	tsgen	Unchanged(no bond)
109	8114	17.767816117096793	7.625284710911778	233.0118387798826	('H', 'H')	tsgen	Unchanged(no bond)
110	8114	18.3222465580684	4.460815126961553	410.73763508662705	('H', 'H')	tsgen	Unchanged(no bond)
111	8114	4.350049031987346	0.8480985978208813	512.9178427089062	('H', 'H')	tsgen	Unchanged(no bond)
112	8114	80.70753690819994	23.953687965172715	336.9315698924694	('H', 'H')	tsgen	Unchanged(no bond)
113	8114	101.19857334152033	22.445766422032857	450.8581771669128	('H', 'H')	tsgen	Unchanged(no bond)
114	8114	5.788085148673883	0.9122760538934738	634.4664122193167	('H', 'H')	tsgen	Unchanged(no bond)
115	8114	10.20164987529002	1.7788873617874568	573.4848700616561	('H', 'H')	tsgen	Unchanged(no bond)
116	8114	19.16449625006047	3.2610211561248375	587.683898157661	('H', 'H')	tsgen	Unchanged(no bond)
117	8114	9.312260659763272	3.1782068120146825	293.0036089709398	('H', 'H')	tsgen	Unchanged(no bond)
118	8114	17.99976979762694	4.738690193327684	379.8469421565379	('H', 'H')	tsgen	Unchanged(no bond)
119	8114	125.40136500336186	32.27612286020462	388.52673087936944	('H', 'H')	tsgen	Unchanged(no bond)
120	8114	232.0555719686454	98.79296099011663	234.89079550096744	('H', 'H')	tsgen	Unchanged(no bond)
121	8114	188.543911841636	49.01784348066913	384.6434246255467	('H', 'H')	tsgen	Unchanged(no bond)
122	8114	62.76589541751845	12.143324908992	516.8756982779978	('H', 'H')	tsgen	Unchanged(no bond)
123	8114	76.87428747260832	17.887596131156332	429.76309901535564	('H', 'H')	tsgen	Unchanged(no bond)
124	8114	4.45431029395964	0.9190666690029601	484.65584099484886	('H', 'H')	tsgen	Unchanged(no bond)
125	8114	15.799873056756253	7.321142224998021	215.81158473888985	('H', 'H')	tsgen	Unchanged(no bond)
126	8114	18.92470948565812	3.96599600941648	477.17419383996116	('H', 'H')	tsgen	Unchanged(no bond)
127	8114	16.887916468239617	4.946360323118898	341.42107256737495	('H', 'H')	tsgen	Unchanged(no bond)
128	8114	58.10119591967262	15.845321469623599	366.6772935535324	('H', 'H')	tsgen	Unchanged(no bond)
129	8114	55.54007427443892	10.711961566131341	518.4864969086833	('H', 'H')	tsgen	Unchanged(no bond)
130	8114	19.314872188515686	3.856833656446631	500.7960910170759	('H', 'H')	tsgen	Unchanged(no bond)
131	8114	36.09851151319967	8.040826135865684	448.9403315435978	('H', 'H')	tsgen	Unchanged(no bond)
132	8114	58.197938239184445	14.74765130373415	394.62513074504653	('H', 'H')	tsgen	Unchanged(no bond)
133	8114	39.58193532654839	11.549674983461774	342.7103826144597	('H', 'H')	tsgen	Unchanged(no bond)
134	8114	4.362373981011647	1.4327485321575801	304.4758995105956	('H', 'H')	tsgen	Unchanged(no bond)
135	8114	72.58663027724546	21.455873505893212	338.3065725909892	('H', 'H')	tsgen	Unchanged(no bond)
136	8114	51.097087702905775	14.523605572562579	351.8209541536736	('H', 'H')	tsgen	Unchanged(no bond)
137	8114	28.305504434918348	11.207838347004364	252.55096976379804	('H', 'H')	tsgen	Unchanged(no bond)
138	8114	12.406244076648942	6.823525623824859	181.81574688210443	('H', 'H')	tsgen	Unchanged(no bond)
139	8114	4.785958034794668	2.6962630475063385	177.50337969513032	('H', 'H')	tsgen	Unchanged(no bond)
140	8114	39.68812910329973	15.690473863049718	252.94410767773746	('H', 'H')	tsgen	Unchanged(no bond)
141	8114	31.983730332076064	11.370030935639852	281.298533954043	('H', 'H')	tsgen	Unchanged(no bond)
142	8114	2.8474874614342838	0.7660790740321857	371.6962854039074	('H', 'H')	tsgen	Unchanged(no bond)
143	8114	4.083760537660885	2.361545738611463	172.9274377748045	('H', 'H')	tsgen	Unchanged(no bond)
144	8114	2.7855439723788233	0.7469014682233462	372.9466456940825	('H', 'H')	tsgen	Unchanged(no bond)
145	8114	12.746566744758159	3.5595011709823843	358.0998047892268	('H', 'H')	tsgen	Unchanged(no bond)
146	8114	12.034598136264218	2.858538634812717	421.0052643578382	('H', 'H')	tsgen	Unchanged(no bond)
147	8114	50.520036838902584	16.60494554702268	304.24692869866703	('H', 'H')	tsgen	Unchanged(no bond)
148	8114	55.68608101043559	14.949616815918535	372.4916945773512	('H', 'H')	tsgen	Unchanged(no bond)
149	8114	13.61256553705168	3.5264312012400683	386.01534413218735	('H', 'H')	tsgen	Unchanged(no bond)
150	8114	2.6036268818991237	1.476940818664001	176.28511914609356	('H', 'H')	tsgen	Unchanged(no bond)
151	8114	14.595704851237112	7.977874499986459	182.9522995286763	('H', 'H')	tsgen	Unchanged(no bond)
152	8114	1.831226831444388	1.048793250138732	174.6032243439932	('H', 'H')	tsgen	Unchanged(no bond)
0	6036	19.64867389024736	9.201314803843424	213.5420242554905	('C', 'C')	tsgen	Bond Breaking
1	6036	6.612811573435984	2.1269014155982915	310.9129330085014	('C', 'C')	tsgen	Unchanged(no bond)
2	6036	14.374686861445696	4.38324504405197	327.9462297220192	('C', 'C')	tsgen	Unchanged(no bond)
3	6036	13.555782144962514	5.3311522967080185	254.27489950593224	('C', 'C')	tsgen	Unchanged(no bond)
4	6036	38.3901331742569	24.91230507923378	154.10108800513154	('O', 'C')	tsgen	Bond Breaking
5	6036	10.613559324330879	9.695815579112448	109.46535892447781	('H', 'C')	tsgen	Unchanged(bond)
6	6036	6.400680210704701	5.832435304954606	109.74284112962857	('H', 'C')	tsgen	Unchanged(bond)
7	6036	9.447068689694538	4.165240685288993	226.80727005909094	('H', 'C')	tsgen	Unchanged(no bond)
8	6036	27.872349942925556	10.175966473332933	273.9037123988925	('H', 'C')	tsgen	Unchanged(no bond)
9	6036	3.5805639805340572	0.889228258640451	402.65971596633847	('H', 'C')	tsgen	Unchanged(no bond)
10	6036	15.868367747791545	3.7068459571925927	428.0827401797287	('H', 'C')	tsgen	Unchanged(no bond)
11	6036	41.025921535994584	12.1332427843082	338.1282503392497	('H', 'C')	tsgen	Unchanged(no bond)
12	6036	3.3019008521999904	1.2657088781132844	260.87364237516726	('H', 'C')	tsgen	Unchanged(no bond)
13	6036	2.1628717971223788	1.451331702899348	149.0267037370972	('C', 'C')	tsgen	Unchanged(bond)
14	6036	4.305581305619244	1.7827321829270624	241.51587921355207	('C', 'C')	tsgen	Unchanged(no bond)
15	6036	2.8853811556476927	1.1006434850865088	262.15402123794036	('C', 'C')	tsgen	Unchanged(no bond)
16	6036	11.735238663693037	6.653257576098072	176.3833510046576	('O', 'C')	tsgen	Bond Formation
17	6036	56.57781148894414	18.124930216356468	312.15464453422646	('H', 'C')	tsgen	Unchanged(no bond)
18	6036	5.114421196831387	1.9880231030546627	257.2616580246432	('H', 'C')	tsgen	Unchanged(no bond)
19	6036	0.29916856977703077	0.27642681473235425	108.22704377167456	('H', 'C')	tsgen	Unchanged(bond)
20	6036	0.370160286117871	0.3409366248552278	108.57158167593536	('H', 'C')	tsgen	Unchanged(bond)
21	6036	1.5714632479101542	0.7095450920682125	221.47475410330662	('H', 'C')	tsgen	Unchanged(no bond)
22	6036	7.671982029102997	2.229891074704736	344.05187392926166	('H', 'C')	tsgen	Unchanged(no bond)
23	6036	20.187242878784375	5.966623273376244	338.3361401223731	('H', 'C')	tsgen	Unchanged(no bond)
24	6036	6.809347463160265	2.0462919121775047	332.7652043502575	('H', 'C')	tsgen	Unchanged(no bond)
25	6036	0.9475978490691928	0.7171066087117023	132.14183742799037	('C', 'C')	tsgen	Unchanged(bond)
26	6036	1.4387331564739814	0.6099056214618517	235.89439182828897	('C', 'C')	tsgen	Unchanged(no bond)
27	6036	19.44902112736773	8.208705415052169	236.93164931591255	('O', 'C')	tsgen	Unchanged(no bond)
28	6036	41.92766651614197	10.189403021936407	411.4830518125289	('H', 'C')	tsgen	Unchanged(no bond)
29	6036	49.739719343189215	15.99483183840385	310.97369353870505	('H', 'C')	tsgen	Unchanged(no bond)
30	6036	5.143692819150569	2.3993549235485845	214.37815508941793	('H', 'C')	tsgen	Unchanged(no bond)
31	6036	11.009032064594448	4.982892937879247	220.93655637080508	('H', 'C')	tsgen	Unchanged(no bond)
32	6036	5.1555675515171595	4.755437970498395	108.41414783456484	('H', 'C')	tsgen	Unchanged(bond)
33	6036	1.9586216503752585	0.9180992907929617	213.3344040254729	('H', 'C')	tsgen	Unchanged(no bond)
34	6036	27.219877808129354	8.809028562046729	308.99976786776324	('H', 'C')	tsgen	Unchanged(no bond)
35	6036	16.495350554134227	5.304494959926251	310.96929450873796	('H', 'C')	tsgen	Unchanged(no bond)
36	6036	1.3295117944272627	0.8848762287494389	150.24833431294792	('C', 'C')	tsgen	Unchanged(bond)
37	6036	29.84566389958674	12.985266621371924	229.84251898582482	('O', 'C')	tsgen	Unchanged(no bond)
38	6036	39.18298601779795	9.521829239569616	411.50691775658237	('H', 'C')	tsgen	Unchanged(no bond)
39	6036	52.76032877378345	17.06727457713743	309.131540219426	('H', 'C')	tsgen	Unchanged(no bond)
40	6036	3.246329032348161	1.0231131985968613	317.29910598361033	('H', 'C')	tsgen	Unchanged(no bond)
41	6036	13.160622114960141	4.222921104152448	311.64735950238673	('H', 'C')	tsgen	Unchanged(no bond)
42	6036	1.8194642320433108	0.8568223367254302	212.35023342141938	('H', 'C')	tsgen	Unchanged(no bond)
43	6036	4.612200255018184	4.262839728028004	108.19548820222231	('H', 'C')	tsgen	Unchanged(bond)
44	6036	5.889848754441429	2.731048894967553	215.66251579364	('H', 'C')	tsgen	Unchanged(no bond)
45	6036	9.503392042750658	4.353694780611424	218.2833781796716	('H', 'C')	tsgen	Unchanged(no bond)
46	6036	2.5860583147785388	1.8293231401198544	141.3669492317855	('O', 'C')	tsgen	Unchanged(bond)
47	6036	0.8785139872736547	0.2871610821518482	305.93072734316564	('H', 'C')	tsgen	Unchanged(no bond)
48	6036	3.1844580322463845	1.2579423036285933	253.14817882033748	('H', 'C')	tsgen	Unchanged(no bond)
49	6036	12.208542570156844	3.5374242732061925	345.12519921992464	('H', 'C')	tsgen	Unchanged(no bond)
50	6036	27.81847748038495	8.707282117475463	319.4851976204312	('H', 'C')	tsgen	Unchanged(no bond)
51	6036	7.401735171745916	2.1797431882562672	339.56913876937466	('H', 'C')	tsgen	Unchanged(no bond)
52	6036	7.631672878437934	3.362969070014004	226.9325919909859	('H', 'C')	tsgen	Unchanged(no bond)
53	6036	9.294592520239874	8.491186974968763	109.46164002323206	('H', 'C')	tsgen	Unchanged(bond)
54	6036	6.702033335436441	6.11552702514054	109.59044589100517	('H', 'C')	tsgen	Unchanged(bond)
55	6036	28.061866749015895	13.272085112005621	211.4352531060231	('O', 'H')	tsgen	Unchanged(no bond)
56	6036	36.00392762937044	17.05427695838964	211.11377349632377	('O', 'H')	tsgen	Unchanged(no bond)
57	6036	17.066524624448533	6.628925839828074	257.4553560685356	('O', 'H')	tsgen	Unchanged(no bond)
58	6036	20.0397535883424	9.29770840631678	215.5343307467846	('O', 'H')	tsgen	Unchanged(no bond)
59	6036	23.359541479607373	6.809607899545729	343.03798139633994	('O', 'H')	tsgen	Unchanged(no bond)
60	6036	35.88842872312426	10.781484017944926	332.87095415984294	('O', 'H')	tsgen	Unchanged(no bond)
61	6036	9.608414208137228	4.708567417446147	204.06236879047768	('O', 'H')	tsgen	Unchanged(no bond)
62	6036	22.13785769295964	10.696605872816068	206.96151616859996	('O', 'H')	tsgen	Unchanged(no bond)
63	6036	3.8937277870083165	2.1842462537256946	178.26413941957045	('H', 'H')	tsgen	Unchanged(no bond)
64	6036	21.239994491520875	6.462764437616075	328.65184390591355	('H', 'H')	tsgen	Unchanged(no bond)
65	6036	81.3701383690034	23.14524406505569	351.5631035917858	('H', 'H')	tsgen	Unchanged(no bond)
66	6036	44.92191015386871	8.844021769358553	507.9353186296695	('H', 'H')	tsgen	Unchanged(no bond)
67	6036	42.876637321906585	8.441847183269331	507.90586930882415	('H', 'H')	tsgen	Unchanged(no bond)
68	6036	8.127752708768954	2.2063886603817586	368.3735714705249	('H', 'H')	tsgen	Unchanged(no bond)
69	6036	10.105376012783474	3.4307924031313957	294.54932929080667	('H', 'H')	tsgen	Unchanged(no bond)
70	6036	17.910777412261414	6.997310570184019	255.96659220158617	('H', 'H')	tsgen	Unchanged(no bond)
71	6036	10.981947471243858	3.185292932040553	344.7704090502168	('H', 'H')	tsgen	Unchanged(no bond)
72	6036	57.95839843643882	14.651824902828988	395.5711921267101	('H', 'H')	tsgen	Unchanged(no bond)
73	6036	63.106436616201876	16.01921213838314	393.94219934820944	('H', 'H')	tsgen	Unchanged(no bond)
74	6036	72.86979627925972	20.640192289404443	353.04804944412814	('H', 'H')	tsgen	Unchanged(no bond)
75	6036	50.92203293405464	22.659836426755163	224.72374458065124	('H', 'H')	tsgen	Unchanged(no bond)
76	6036	4.253407309249546	2.3877275989713063	178.13620410812447	('H', 'H')	tsgen	Unchanged(no bond)
77	6036	9.63735995118662	3.8000011732449908	253.61465725435153	('H', 'H')	tsgen	Unchanged(no bond)
78	6036	5.45978869521635	1.3243858957666097	412.2505919663239	('H', 'H')	tsgen	Unchanged(no bond)
79	6036	73.38384615840158	16.922566023559042	433.64490973909636	('H', 'H')	tsgen	Unchanged(no bond)
80	6036	19.801710179216812	5.0299649563224555	393.6749132680714	('H', 'H')	tsgen	Unchanged(no bond)
81	6036	20.055978181914025	7.206478446032455	278.30483823837557	('H', 'H')	tsgen	Unchanged(no bond)
82	6036	24.133744729224826	5.862087352851352	411.69200110070074	('H', 'H')	tsgen	Unchanged(no bond)
83	6036	46.12622319516149	12.515852745073444	368.542392873054	('H', 'H')	tsgen	Unchanged(no bond)
84	6036	2.8244699715818555	0.6975269685369269	404.9262751096525	('H', 'H')	tsgen	Unchanged(no bond)
85	6036	0.13141838695074348	0.051721611599541174	254.08795837272268	('H', 'H')	tsgen	Unchanged(no bond)
86	6036	44.14096032168398	10.841853349192005	407.1348218796337	('H', 'H')	tsgen	Unchanged(no bond)
87	6036	15.374460020973402	3.759100103394877	408.9930993614293	('H', 'H')	tsgen	Unchanged(no bond)
88	6036	5.76071980501105	2.1661189800026173	265.94660118827306	('H', 'H')	tsgen	Unchanged(no bond)
89	6036	3.406677313187334	1.2585391380177389	270.68505144409085	('H', 'H')	tsgen	Unchanged(no bond)
90	6036	14.351348254865703	8.0336814762167	178.6397468875525	('H', 'H')	tsgen	Unchanged(no bond)
0	1070	4.421570666288321	3.1319751557979774	141.1751513450871	('N', 'C')	tsgen	Unchanged(bond)
1	1070	6.310078238664785	2.479749807441699	254.46431005774522	('N', 'C')	tsgen	Unchanged(no bond)
2	1070	3.167071395732668	0.8727202539141314	362.8965159830336	('N', 'C')	tsgen	Unchanged(no bond)
3	1070	0.27942699396152904	0.07899968655356887	353.7064590402552	('N', 'C')	tsgen	Unchanged(no bond)
4	1070	3.9257189866420905	1.6514367081070083	237.71537639744142	('N', 'N')	tsgen	Unchanged(no bond)
5	1070	2.0752656610739773	2.050027916663419	101.2310927185633	('N', 'H')	tsgen	Unchanged(bond)
6	1070	0.9127132672417382	0.9035172723110984	101.01779957201234	('N', 'H')	tsgen	Unchanged(bond)
7	1070	1.6389123472013711	0.4707001639937888	348.18605825321055	('N', 'H')	tsgen	Unchanged(no bond)
8	1070	11.765111751986534	2.5307765538917315	464.88148998751376	('N', 'H')	tsgen	Unchanged(no bond)
9	1070	1.491693324337806	0.33371539030886	446.99566386711007	('N', 'H')	tsgen	Unchanged(no bond)
10	1070	12.10147452086936	4.652661712237471	260.0978809407088	('N', 'H')	tsgen	Unchanged(no bond)
11	1070	0.28270649781896307	0.20406357414675108	138.5384427382696	('C', 'C')	tsgen	Unchanged(bond)
12	1070	2.350956183444186	1.0568025508929586	222.45935926798398	('C', 'C')	tsgen	Unchanged(no bond)
13	1070	1.3083804586190073	0.5833652252748043	224.28153100875562	('C', 'C')	tsgen	Unchanged(no bond)
14	1070	3.307657934732533	2.396594749381059	138.01490367058364	('N', 'C')	tsgen	Unchanged(bond)
15	1070	2.4678249376325123	1.2219702721808832	201.9545805503205	('H', 'C')	tsgen	Unchanged(no bond)
16	1070	0.5165897655097673	0.2607667503746857	198.10415429401922	('H', 'C')	tsgen	Unchanged(no bond)
17	1070	6.6151901185781625	2.9596708076189664	223.51101012818498	('H', 'C')	tsgen	Unchanged(no bond)
18	1070	5.07169523965838	1.5552773966990765	326.0958624115901	('H', 'C')	tsgen	Unchanged(no bond)
19	1070	0.35535613343000705	0.1088707741796674	326.40176953602764	('H', 'C')	tsgen	Unchanged(no bond)
20	1070	4.7687897936322	2.261544816065252	210.86426232884375	('H', 'C')	tsgen	Unchanged(no bond)
21	1070	3.310844595089546	2.1874351882500584	151.3573802265754	('C', 'C')	tsgen	Unchanged(bond)
22	1070	5.012870200196939	2.087950470732329	240.0856854826984	('C', 'C')	tsgen	Unchanged(no bond)
23	1070	0.14649659802881132	0.06377250742726569	229.71748162151968	('N', 'C')	tsgen	Unchanged(no bond)
24	1070	13.159092776139758	4.309000702851059	305.3861830988567	('H', 'C')	tsgen	Unchanged(no bond)
25	1070	10.282911269077566	3.8348786588956454	268.14176363115496	('H', 'C')	tsgen	Unchanged(no bond)
26	1070	35.32502107478739	23.276769038447366	151.76084368255468	('H', 'C')	tsgen	Bond Breaking
27	1070	3.6191193012193867	1.5735320736464127	229.99971604218072	('H', 'C')	tsgen	Unchanged(no bond)
28	1070	7.3354236833594655	2.117965748420232	346.3428853290418	('H', 'C')	tsgen	Unchanged(no bond)
29	1070	0.26898031135127454	0.08276180350132845	325.0053768426603	('H', 'C')	tsgen	Unchanged(no bond)
30	1070	1.8010828286824987	1.268384035530837	141.9982259496604	('C', 'C')	tsgen	Unchanged(bond)
31	1070	3.7431220185490055	1.709911781698628	218.9073178284428	('N', 'C')	tsgen	Unchanged(no bond)
32	1070	8.310377055872031	2.008862239918274	413.6857615587478	('H', 'C')	tsgen	Unchanged(no bond)
33	1070	5.322803471783466	1.3318413521508314	399.6574714539015	('H', 'C')	tsgen	Unchanged(no bond)
34	1070	10.400803717627461	8.912192315098286	116.70308886857497	('H', 'C')	tsgen	Bond Formation
35	1070	6.323592030716041	5.848512339869561	108.12308606426015	('H', 'C')	tsgen	Unchanged(bond)
36	1070	1.916212559201913	0.8377345939497665	228.7374274670118	('H', 'C')	tsgen	Unchanged(no bond)
37	1070	1.8126195144756885	0.572274067776541	316.73976098869326	('H', 'C')	tsgen	Unchanged(no bond)
38	1070	1.8620843846183455	1.4024687794738822	132.77189566507727	('N', 'C')	tsgen	Unchanged(bond)
39	1070	11.785684765709314	2.947291816547991	399.8818406625671	('H', 'C')	tsgen	Unchanged(no bond)
40	1070	8.917402179319378	2.124767375841512	419.68839886708304	('H', 'C')	tsgen	Unchanged(no bond)
41	1070	25.548225692342275	12.276411263402869	208.1082585470554	('H', 'C')	tsgen	Unchanged(no bond)
42	1070	4.64529458968288	2.1014526475264095	221.05159472190778	('H', 'C')	tsgen	Unchanged(no bond)
43	1070	1.8354958819378542	1.7014360667415591	107.87921555307305	('H', 'C')	tsgen	Unchanged(bond)
44	1070	0.39454808135830355	0.18994039299007257	207.72205171699576	('H', 'C')	tsgen	Unchanged(no bond)
45	1070	16.678206242885718	5.866049333463708	284.3175243641838	('N', 'H')	tsgen	Unchanged(no bond)
46	1070	7.554414805930643	2.375286675212995	318.04223400753216	('N', 'H')	tsgen	Unchanged(no bond)
47	1070	31.161394848659008	12.503196237594427	249.2274315823612	('N', 'H')	tsgen	Unchanged(no bond)
48	1070	6.477309406570431	2.014682136563432	321.50527812884553	('N', 'H')	tsgen	Unchanged(no bond)
49	1070	0.6081325581436481	0.28794951789594553	211.19415742984677	('N', 'H')	tsgen	Unchanged(no bond)
50	1070	1.0766891745155882	1.0664829503686146	100.95699834145925	('N', 'H')	tsgen	Unchanged(bond)
51	1070	5.094731938012109	3.1256317356474717	162.9984709941122	('H', 'H')	tsgen	Unchanged(no bond)
52	1070	17.95644634151996	4.260391676021164	421.4740734422269	('H', 'H')	tsgen	Unchanged(no bond)
53	1070	21.51409691875328	4.21716230285323	510.1557723827078	('H', 'H')	tsgen	Unchanged(no bond)
54	1070	17.783764456038842	3.6440578983385263	488.0209083436128	('H', 'H')	tsgen	Unchanged(no bond)
55	1070	28.278783805108844	9.512670705690104	297.27491553127754	('H', 'H')	tsgen	Unchanged(no bond)
56	1070	3.0897519990025213	0.8505002964397058	363.2864105911058	('H', 'H')	tsgen	Unchanged(no bond)
57	1070	4.299673813099769	0.8699763149374613	494.2288358055879	('H', 'H')	tsgen	Unchanged(no bond)
58	1070	13.108204079324182	2.5221292535922184	519.7276888428469	('H', 'H')	tsgen	Unchanged(no bond)
59	1070	6.4316828714368945	1.8289537719726028	351.6591272014523	('H', 'H')	tsgen	Unchanged(no bond)
60	1070	2.2826264473562174	1.254496003792804	181.9556571288387	('H', 'H')	tsgen	Unchanged(no bond)
61	1070	25.89440489197696	8.763403085534236	295.48343992895747	('H', 'H')	tsgen	Unchanged(no bond)
62	1070	38.50322013667209	11.316276362663356	340.24637524502907	('H', 'H')	tsgen	Unchanged(no bond)
63	1070	7.2967632391449655	2.6534456912663593	274.99199486772153	('H', 'H')	tsgen	Unchanged(no bond)
64	1070	10.674172820993899	2.5633145002761726	416.4207248015746	('H', 'H')	tsgen	Unchanged(no bond)
65	1070	0.13535127953958614	0.05444425894857159	248.60523800579207	('H', 'H')	tsgen	Unchanged(no bond)
0	1180	2.013302854255583	0.9157292131751607	219.85788214342773	('C', 'C')	tsgen	Bond Breaking
1	1180	22.106993872215817	8.192426462764587	269.84671724176417	('O', 'C')	tsgen	Unchanged(no bond)
2	1180	39.66461150367708	13.55754452203413	292.56486260629987	('C', 'C')	tsgen	Unchanged(no bond)
3	1180	28.262761982282125	7.983223040681131	354.0269617704523	('C', 'C')	tsgen	Unchanged(no bond)
4	1180	0.2985548634547808	0.10199969255168174	292.7017287856112	('C', 'C')	tsgen	Unchanged(no bond)
5	1180	8.682408063680613	7.921352369047123	109.6076485324316	('H', 'C')	tsgen	Unchanged(bond)
6	1180	4.947637131270155	4.527915706022985	109.26963867036794	('H', 'C')	tsgen	Unchanged(bond)
7	1180	6.981691598202522	6.3916409961445275	109.23159799516142	('H', 'C')	tsgen	Unchanged(bond)
8	1180	25.27690046425799	9.57588614443678	263.96408732306094	('H', 'C')	tsgen	Unchanged(no bond)
9	1180	95.49813720646574	34.36887533043067	277.86227011598015	('H', 'C')	tsgen	Unchanged(no bond)
10	1180	35.68628152480491	9.333095672096114	382.3627527091464	('H', 'C')	tsgen	Unchanged(no bond)
11	1180	36.95887054925491	8.05228867796967	458.98591105372344	('H', 'C')	tsgen	Unchanged(no bond)
12	1180	110.86445764305428	29.958073447069545	370.0653776649943	('H', 'C')	tsgen	Unchanged(no bond)
13	1180	13.43212995397538	3.753819201637962	357.8257031695701	('H', 'C')	tsgen	Unchanged(no bond)
14	1180	53.94102692697322	33.90666253573119	159.08680740880826	('H', 'C')	tsgen	Bond Formation
15	1180	5.029208488930026	3.7686276176658526	133.44933485481724	('O', 'C')	tsgen	Unchanged(bond)
16	1180	7.337611826114254	4.83433947322	151.78106268211457	('C', 'C')	tsgen	Unchanged(bond)
17	1180	8.363976560047615	3.925904355882818	213.0458564920084	('C', 'C')	tsgen	Unchanged(no bond)
18	1180	9.105865325984851	6.391068697582444	142.47797601407942	('C', 'C')	tsgen	Unchanged(bond)
19	1180	30.46681142328027	10.525908418998634	289.4459101343643	('H', 'C')	tsgen	Unchanged(no bond)
20	1180	28.390915536661552	10.843704126870136	261.8193488543305	('H', 'C')	tsgen	Unchanged(no bond)
21	1180	11.689410984508886	4.237615743739142	275.8487718425009	('H', 'C')	tsgen	Unchanged(no bond)
22	1180	2.8651343642733584	1.5174024757333695	188.81835307989874	('H', 'C')	tsgen	Unchanged(no bond)
23	1180	7.55654842688398	3.3784787381479284	223.6671890682508	('H', 'C')	tsgen	Unchanged(no bond)
24	1180	1.134436501055136	0.530282925740782	213.93042204222928	('H', 'C')	tsgen	Unchanged(no bond)
25	1180	12.94548105455493	4.4479625507014084	291.04294172875916	('H', 'C')	tsgen	Unchanged(no bond)
26	1180	10.557828244340506	3.6345790298269574	290.4828360505664	('H', 'C')	tsgen	Unchanged(no bond)
27	1180	13.207868169086323	5.806752009130243	227.4570732195716	('H', 'C')	tsgen	Unchanged(no bond)
28	1180	38.83547343207263	28.38766152909918	136.80405972243884	('H', 'C')	tsgen	Unchanged(no bond)
29	1180	8.840554407062262	3.434762909656641	257.3847057160057	('O', 'C')	tsgen	Unchanged(no bond)
30	1180	8.391916058434523	2.4833558852880473	337.92643688929564	('O', 'C')	tsgen	Unchanged(no bond)
31	1180	13.95354570584919	5.641233885053514	247.3491791010332	('O', 'C')	tsgen	Unchanged(no bond)
32	1180	2.5759369309153346	0.7005425309051461	367.70600174511287	('O', 'H')	tsgen	Unchanged(no bond)
33	1180	10.422102797744248	3.628854330966739	287.2009137651928	('O', 'H')	tsgen	Unchanged(no bond)
34	1180	28.514848137081472	9.874022730224409	288.7865352972851	('O', 'H')	tsgen	Unchanged(no bond)
35	1180	11.222159117101837	11.656017500288725	96.2778163023851	('O', 'H')	tsgen	Unchanged(bond)
36	1180	11.3175815046052	3.527559532756122	320.8331822471794	('O', 'H')	tsgen	Unchanged(no bond)
37	1180	3.829583679300397	1.3817304207997878	277.15852684807476	('O', 'H')	tsgen	Unchanged(no bond)
38	1180	12.627827875306252	3.171749390359139	398.13447789065066	('O', 'H')	tsgen	Unchanged(no bond)
39	1180	41.35992742763279	9.779415014138761	422.9284406872594	('O', 'H')	tsgen	Unchanged(no bond)
40	1180	18.98448725781723	6.431528298255477	295.17847667663506	('O', 'H')	tsgen	Unchanged(no bond)
41	1180	19.863046179694123	8.326897906612382	238.5407675518742	('O', 'H')	tsgen	Unchanged(no bond)
42	1180	3.128366358781065	2.0095060757259793	155.67837273897632	('C', 'C')	tsgen	Unchanged(bond)
43	1180	5.015428477986461	2.3615598326202183	212.3777855935879	('C', 'C')	tsgen	Unchanged(no bond)
44	1180	82.21780373528654	25.13411765985681	327.1163318639248	('H', 'C')	tsgen	Unchanged(no bond)
45	1180	80.61332385274373	26.35505205878464	305.8742728830004	('H', 'C')	tsgen	Unchanged(no bond)
46	1180	14.078699339014467	3.681223723078833	382.4461754592733	('H', 'C')	tsgen	Unchanged(no bond)
47	1180	3.187581262977579	1.1392037386986817	279.807830214705	('H', 'C')	tsgen	Unchanged(no bond)
48	1180	4.783085640355211	4.398540931169171	108.7425515688864	('H', 'C')	tsgen	Unchanged(bond)
49	1180	2.7628024287187136	2.532292794089721	109.1028034027895	('H', 'C')	tsgen	Unchanged(bond)
50	1180	1.9736448277192675	0.8857458968722278	222.82291509208912	('H', 'C')	tsgen	Unchanged(no bond)
51	1180	13.639481043618584	6.086508861573345	224.09366935666986	('H', 'C')	tsgen	Unchanged(no bond)
52	1180	20.09179856767083	6.314575871932784	318.1812836706176	('H', 'C')	tsgen	Unchanged(no bond)
53	1180	44.570792586228734	19.765703795111953	225.49560110908402	('H', 'C')	tsgen	Unchanged(no bond)
54	1180	2.775415364592604	1.82600309213975	151.99401230697327	('C', 'C')	tsgen	Unchanged(bond)
55	1180	82.84855934864348	22.969577799520728	360.6882114758425	('H', 'C')	tsgen	Unchanged(no bond)
56	1180	62.67608651292784	15.411452034291221	406.6851479891093	('H', 'C')	tsgen	Unchanged(no bond)
57	1180	5.042556545493504	1.1703489014212338	430.8592539686231	('H', 'C')	tsgen	Unchanged(no bond)
58	1180	8.152638939774315	2.0754303453327756	392.8167937848628	('H', 'C')	tsgen	Unchanged(no bond)
59	1180	10.015089874788208	4.390198997521353	228.12382492097947	('H', 'C')	tsgen	Unchanged(no bond)
60	1180	8.61046230613196	3.8817363151744875	221.81986634362394	('H', 'C')	tsgen	Unchanged(no bond)
61	1180	18.082668892152476	16.560811788401715	109.18950787676111	('H', 'C')	tsgen	Unchanged(bond)
62	1180	1.115646451442065	1.0209169609673603	109.27886342342129	('H', 'C')	tsgen	Unchanged(bond)
63	1180	20.598568990761823	8.569051994039633	240.3832886658822	('H', 'C')	tsgen	Unchanged(no bond)
64	1180	65.20253554093141	28.859458404359135	225.93125147172813	('H', 'C')	tsgen	Unchanged(no bond)
65	1180	45.64002693679523	13.995271728907152	326.11033083785014	('H', 'C')	tsgen	Unchanged(no bond)
66	1180	19.647344851466684	5.342056485670887	367.78616819509836	('H', 'C')	tsgen	Unchanged(no bond)
67	1180	29.40247092317101	8.741508854400095	336.3546432647161	('H', 'C')	tsgen	Unchanged(no bond)
68	1180	20.910516419249436	6.456949822825378	323.845112522488	('H', 'C')	tsgen	Unchanged(no bond)
69	1180	2.182950427638941	0.7392996738211979	295.27274323766244	('H', 'C')	tsgen	Unchanged(no bond)
70	1180	15.179553137675628	5.391236754094305	281.5597576223621	('H', 'C')	tsgen	Unchanged(no bond)
71	1180	6.843781312316244	3.0728872386628683	222.7150162299557	('H', 'C')	tsgen	Unchanged(no bond)
72	1180	0.5529226162476863	0.24789935859662326	223.04318146598786	('H', 'C')	tsgen	Unchanged(no bond)
73	1180	11.60988582505852	10.761529477486151	107.88323211256528	('H', 'C')	tsgen	Unchanged(bond)
74	1180	78.94349664971416	56.735344542931685	139.14341630546997	('H', 'C')	tsgen	Bond Breaking
75	1180	10.69950207766075	6.043808587581872	177.03244440343238	('H', 'H')	tsgen	Unchanged(no bond)
76	1180	8.353402035904622	4.654972195420077	179.45116931360724	('H', 'H')	tsgen	Unchanged(no bond)
77	1180	15.613757840035758	4.245696098812502	367.7549564699848	('H', 'H')	tsgen	Unchanged(no bond)
78	1180	136.99610327417835	46.779853773156155	292.8527821794759	('H', 'H')	tsgen	Unchanged(no bond)
79	1180	76.21105263913614	17.744818364562708	429.48341917848785	('H', 'H')	tsgen	Unchanged(no bond)
80	1180	8.191944590270861	1.7435459443548824	469.84391875614773	('H', 'H')	tsgen	Unchanged(no bond)
81	1180	207.09878135455136	60.31983155127696	343.3344822564697	('H', 'H')	tsgen	Unchanged(no bond)
82	1180	30.70279476311244	7.840872215551392	391.5737167890235	('H', 'H')	tsgen	Unchanged(no bond)
83	1180	35.38469961374317	18.393892439796144	192.37200461815542	('H', 'H')	tsgen	Unchanged(no bond)
84	1180	10.019373123687082	5.604418602948233	178.77631621621447	('H', 'H')	tsgen	Unchanged(no bond)
85	1180	12.179727181431055	4.989414060266455	244.11137328579636	('H', 'H')	tsgen	Unchanged(no bond)
86	1180	148.21051627747295	55.627707118617984	266.4329053890997	('H', 'H')	tsgen	Unchanged(no bond)
87	1180	82.37567921337492	21.768788073908713	378.4118754507397	('H', 'H')	tsgen	Unchanged(no bond)
88	1180	7.742001337948601	1.5291161726624578	506.3056343500983	('H', 'H')	tsgen	Unchanged(no bond)
89	1180	134.2959147359787	31.399880565135156	427.69562278238124	('H', 'H')	tsgen	Unchanged(no bond)
90	1180	2.1019432915186265	0.4728754104168979	444.50255716733176	('H', 'H')	tsgen	Unchanged(no bond)
91	1180	38.17179615048016	15.332392773241278	248.96176816640877	('H', 'H')	tsgen	Unchanged(no bond)
92	1180	22.251759783547165	7.720642344505844	288.21124966864886	('H', 'H')	tsgen	Unchanged(no bond)
93	1180	71.92649370391706	18.806412073052297	382.457288633915	('H', 'H')	tsgen	Unchanged(no bond)
94	1180	8.136985572785349	1.7476520360649124	465.5952904164454	('H', 'H')	tsgen	Unchanged(no bond)
95	1180	62.35013620299404	11.711135885178578	532.4004162730564	('H', 'H')	tsgen	Unchanged(no bond)
96	1180	66.72879353742883	14.753656774749382	452.2864707794609	('H', 'H')	tsgen	Unchanged(no bond)
97	1180	41.99474010172386	11.265988089073193	372.7568302904055	('H', 'H')	tsgen	Unchanged(no bond)
98	1180	41.010024295230394	19.529664149376345	209.9883745135474	('H', 'H')	tsgen	Unchanged(no bond)
99	1180	24.995670250796252	7.934221359072538	315.03620985081886	('H', 'H')	tsgen	Unchanged(no bond)
100	1180	10.08039687577953	3.4385610608982273	293.1574195499762	('H', 'H')	tsgen	Unchanged(no bond)
101	1180	2.4501952608082966	0.5343441833374635	458.5425157067506	('H', 'H')	tsgen	Unchanged(no bond)
102	1180	27.791904443893767	5.920222592979288	469.4401943070825	('H', 'H')	tsgen	Unchanged(no bond)
103	1180	28.81168131840033	7.507528677043926	383.7705130118114	('H', 'H')	tsgen	Unchanged(no bond)
104	1180	11.675369987635653	4.087631756267014	285.62675612193743	('H', 'H')	tsgen	Unchanged(no bond)
105	1180	17.442087350769242	9.765925388916502	178.6014807215764	('H', 'H')	tsgen	Unchanged(no bond)
106	1180	52.46563251789355	17.298487625204974	303.2960664228696	('H', 'H')	tsgen	Unchanged(no bond)
107	1180	13.691753252733818	5.4292237342192875	252.18620419780265	('H', 'H')	tsgen	Unchanged(no bond)
108	1180	11.566065546270554	2.8706429556431394	402.90853738999004	('H', 'H')	tsgen	Unchanged(no bond)
109	1180	49.598931415276226	18.899082741349684	262.440945383861	('H', 'H')	tsgen	Unchanged(no bond)
110	1180	44.64419713259979	18.49060621393598	241.44258233649697	('H', 'H')	tsgen	Unchanged(no bond)
111	1180	95.06268277895677	31.207012574914234	304.6196189101835	('H', 'H')	tsgen	Unchanged(no bond)
112	1180	35.14527919754285	9.342239050196156	376.1976011179559	('H', 'H')	tsgen	Unchanged(no bond)
113	1180	45.91767333544485	14.311524188549324	320.8440465913733	('H', 'H')	tsgen	Unchanged(no bond)
114	1180	21.996649415850356	12.413944055449736	177.19307673368965	('H', 'H')	tsgen	Unchanged(no bond)
115	1180	8.597711294554156	3.018607755230094	284.82373304903916	('H', 'H')	tsgen	Unchanged(no bond)
116	1180	5.484438269057534	1.677982067768795	326.84725149358513	('H', 'H')	tsgen	Unchanged(no bond)
117	1180	32.63487109269136	10.88074771310395	299.93224687480244	('H', 'H')	tsgen	Unchanged(no bond)
118	1180	139.38269865527332	54.324973487977566	256.57205094839026	('H', 'H')	tsgen	Unchanged(no bond)
119	1180	74.44615883345666	36.01001570986708	206.73736838459007	('H', 'H')	tsgen	Unchanged(no bond)
0	4517	1.3628281237465956	0.9974039597009463	136.6375289060628	('O', 'C')	tsgen	Unchanged(bond)
1	4517	4.891219244317568	1.9088405000944082	256.24033249900435	('O', 'C')	tsgen	Unchanged(no bond)
2	4517	1.2457760662398787	0.415696554931069	299.6840006158949	('O', 'C')	tsgen	Unchanged(no bond)
3	4517	7.956660075284949	2.7894758300064106	285.2385379968201	('O', 'O')	tsgen	Unchanged(no bond)
4	4517	4.354368392385988	1.7281442386362436	251.9678794764386	('O', 'C')	tsgen	Unchanged(no bond)
5	4517	3.2522637861937542	3.336345660286914	97.479821257911	('O', 'H')	tsgen	Unchanged(bond)
6	4517	1.6079664858070775	0.7867128817350504	204.39051185494753	('O', 'H')	tsgen	Unchanged(no bond)
7	4517	7.065559082009454	2.081155579083018	339.50172457181816	('O', 'H')	tsgen	Unchanged(no bond)
8	4517	48.2735423819344	15.233251972582934	316.89584383438245	('O', 'H')	tsgen	Unchanged(no bond)
9	4517	46.936703319515914	18.19255849885258	257.9994634755538	('O', 'H')	tsgen	Unchanged(no bond)
10	4517	10.9260255980967	3.1951303799019803	341.9586777060374	('O', 'H')	tsgen	Unchanged(no bond)
11	4517	4.018738565691926	2.625403313836628	153.07128411516894	('C', 'C')	tsgen	Unchanged(bond)
12	4517	1.080154213831186	0.4365781282454923	247.41372596288295	('C', 'C')	tsgen	Unchanged(no bond)
13	4517	2.1271946895129012	0.8926421367970465	238.30319025109455	('O', 'C')	tsgen	Unchanged(no bond)
14	4517	0.23770566667602466	0.16114430074757477	147.5110603187759	('C', 'C')	tsgen	Unchanged(bond)
15	4517	0.2780974851796403	0.1447229723310115	192.1584947437188	('H', 'C')	tsgen	Unchanged(no bond)
16	4517	2.2383164254934362	2.062161924936832	108.54222446969095	('H', 'C')	tsgen	Unchanged(bond)
17	4517	1.7340895800297407	0.7527388273205808	230.37068330888908	('H', 'C')	tsgen	Unchanged(no bond)
18	4517	36.97750108080604	11.751918442598333	314.6507632895925	('H', 'C')	tsgen	Unchanged(no bond)
19	4517	26.023181567181155	8.923478866268386	291.6259673741291	('H', 'C')	tsgen	Unchanged(no bond)
20	4517	1.9747154963463576	0.8511313350483588	232.0106680403395	('H', 'C')	tsgen	Unchanged(no bond)
21	4517	3.9165834882994632	2.6288970655160697	148.98200236419726	('C', 'C')	tsgen	Unchanged(bond)
22	4517	4.133341209349561	1.9699531560497827	209.81926380614442	('O', 'C')	tsgen	Unchanged(no bond)
23	4517	5.357117699561531	3.505953116032934	152.80060862945118	('C', 'C')	tsgen	Unchanged(bond)
24	4517	16.375508684239513	6.357181400195183	257.5907096773539	('H', 'C')	tsgen	Unchanged(no bond)
25	4517	0.9350317586786616	0.43058526608251774	217.15368182140057	('H', 'C')	tsgen	Unchanged(no bond)
26	4517	2.9266358349471	2.71299480185892	107.87473064606668	('H', 'C')	tsgen	Unchanged(bond)
27	4517	41.1302892906813	17.07048769966558	240.94384422002815	('H', 'C')	tsgen	Unchanged(no bond)
28	4517	16.37112837413155	6.312103317899079	259.360906335426	('H', 'C')	tsgen	Unchanged(no bond)
29	4517	0.6924066479646385	0.29028695180436553	238.52489533572813	('H', 'C')	tsgen	Unchanged(no bond)
30	4517	15.270206234702254	11.263515720247982	135.5722903396104	('O', 'C')	tsgen	Unchanged(bond)
31	4517	4.515497510297872	2.261218895336077	199.69307348401358	('C', 'C')	tsgen	Unchanged(no bond)
32	4517	2.56709460432325	0.9892416330442357	259.5012703239571	('H', 'C')	tsgen	Unchanged(no bond)
33	4517	3.962134995140154	1.1578825627891292	342.18798369293074	('H', 'C')	tsgen	Unchanged(no bond)
34	4517	3.891452391183625	1.6943769432099403	229.66863464344596	('H', 'C')	tsgen	Unchanged(no bond)
35	4517	3.923810559416796	3.0949889152175363	126.7794705216579	('H', 'C')	tsgen	Bond Breaking
36	4517	36.93093929096784	19.64668307407186	187.97544171568777	('H', 'C')	tsgen	Bond Breaking
37	4517	14.99607755795056	5.197336364259176	288.5339048108365	('H', 'C')	tsgen	Unchanged(no bond)
38	4517	2.1607357259161297	1.50591781341844	143.4829780657983	('O', 'C')	tsgen	Unchanged(bond)
39	4517	30.83873384041862	11.438800618942317	269.5976166360535	('O', 'H')	tsgen	Unchanged(no bond)
40	4517	1.1333257227214677	0.3378267318996785	335.4754422033191	('O', 'H')	tsgen	Unchanged(no bond)
41	4517	9.358108729672665	3.0275894123523552	309.0943802185405	('O', 'H')	tsgen	Unchanged(no bond)
42	4517	23.199299244743045	10.379095433247562	223.5194713638365	('O', 'H')	tsgen	Unchanged(no bond)
43	4517	36.57450948327021	14.030263469340836	260.6829840593759	('O', 'H')	tsgen	Unchanged(no bond)
44	4517	2.1944341457281524	1.018456245148633	215.4667081851806	('O', 'H')	tsgen	Unchanged(no bond)
45	4517	20.82162917198542	7.407720662820033	281.080107090038	('H', 'C')	tsgen	Unchanged(no bond)
46	4517	4.427183187133732	2.0544593653941345	215.49139699262955	('H', 'C')	tsgen	Unchanged(no bond)
47	4517	1.4510549617141155	0.605693125058538	239.56933002564233	('H', 'C')	tsgen	Unchanged(no bond)
48	4517	0.7472193839768604	0.24202700641395825	308.733886787341	('H', 'C')	tsgen	Unchanged(no bond)
49	4517	10.94133808475517	3.3498430758018185	326.6224069954755	('H', 'C')	tsgen	Unchanged(no bond)
50	4517	3.85891539586225	3.573580185288154	107.98457557350399	('H', 'C')	tsgen	Unchanged(bond)
51	4517	2.994436500511366	1.0716604280914528	279.4202736256888	('H', 'H')	tsgen	Unchanged(no bond)
52	4517	26.292232583754817	7.634360728608977	344.393375141777	('H', 'H')	tsgen	Unchanged(no bond)
53	4517	54.341968997940796	22.494425733738833	241.5797124193067	('H', 'H')	tsgen	Unchanged(no bond)
54	4517	61.504762006335056	36.366068781458786	169.12678237492972	('H', 'H')	tsgen	Unchanged(no bond)
55	4517	29.00423600486075	7.560940423485777	383.6061968530774	('H', 'H')	tsgen	Unchanged(no bond)
56	4517	2.7011197429971823	1.0688827244447414	252.70496764744217	('H', 'H')	tsgen	Unchanged(no bond)
57	4517	44.807941061244705	10.817475621801243	414.2180914273568	('H', 'H')	tsgen	Unchanged(no bond)
58	4517	35.5817139456522	9.146223389994573	389.03176129041947	('H', 'H')	tsgen	Unchanged(no bond)
59	4517	0.24870726468106952	0.09463391932111762	262.8098534492065	('H', 'H')	tsgen	Unchanged(no bond)
60	4517	48.26883905550172	15.536684291834451	310.67657776164094	('H', 'H')	tsgen	Unchanged(no bond)
61	4517	22.22284558002432	6.662342847564462	333.55902103039136	('H', 'H')	tsgen	Unchanged(no bond)
62	4517	8.876336930386008	2.976240977888105	298.23986015690576	('H', 'H')	tsgen	Unchanged(no bond)
63	4517	1.8136747484418514	1.9007474763095507	95.41902704315262	('H', 'H')	tsgen	Bond Formation
64	4517	3.5963485965625708	0.8848756310243937	406.4241878148669	('H', 'H')	tsgen	Unchanged(no bond)
65	4517	11.85513955211519	2.741079960246576	432.4988589916491	('H', 'H')	tsgen	Unchanged(no bond)
0	8165	3.266414222514169	2.3525128068233765	138.84788269972665	('O', 'C')	tsgen	Unchanged(bond)
1	8165	10.140239377849758	4.0422197883251565	250.858189530838	('O', 'C')	tsgen	Unchanged(no bond)
2	8165	1.403834671510662	0.39082498774479196	359.19777791366903	('O', 'C')	tsgen	Unchanged(no bond)
3	8165	15.316688256139743	4.028034770799664	380.25213603354774	('O', 'C')	tsgen	Unchanged(no bond)
4	8165	23.954922296465632	9.109853539035823	262.9561737059605	('O', 'C')	tsgen	Unchanged(no bond)
5	8165	5.247697370937843	2.132165627506675	246.1205313151224	('O', 'C')	tsgen	Unchanged(no bond)
6	8165	6.9117739678851375	7.202598745524896	95.96222435936123	('O', 'H')	tsgen	Unchanged(bond)
7	8165	8.209855246582887	3.0221976467986513	271.65183108654094	('O', 'H')	tsgen	Unchanged(no bond)
8	8165	13.549312515572343	4.677859977121603	289.6476718379577	('O', 'H')	tsgen	Unchanged(no bond)
9	8165	12.98038596545208	2.9541134332519174	439.40039063304147	('O', 'H')	tsgen	Unchanged(no bond)
10	8165	1.9967896100343552	0.4424115387205041	451.3421182027167	('O', 'H')	tsgen	Unchanged(no bond)
11	8165	26.646913033453323	5.967325788995094	446.54697892639615	('O', 'H')	tsgen	Unchanged(no bond)
12	8165	5.284552346026228	1.7159005418806252	307.97544595646343	('O', 'H')	tsgen	Unchanged(no bond)
13	8165	1.5660881694454343	0.5038874793304998	310.80116765874965	('O', 'H')	tsgen	Unchanged(no bond)
14	8165	8.121435086948336	5.100630233326457	159.2241490842557	('C', 'C')	tsgen	Unchanged(bond)
15	8165	13.691897138585318	5.727576795915718	239.05217907071773	('C', 'C')	tsgen	Unchanged(no bond)
16	8165	5.213813988694049	2.0590430833317	253.2153907269231	('C', 'C')	tsgen	Unchanged(no bond)
17	8165	13.979911908087539	9.110049597113896	153.455936315829	('C', 'C')	tsgen	Unchanged(bond)
18	8165	5.071565406853407	3.618123897245282	140.17113705571902	('C', 'C')	tsgen	Unchanged(bond)
19	8165	0.1358559493531919	0.07062518721340807	192.36189624910455	('H', 'C')	tsgen	Unchanged(no bond)
20	8165	6.078736770548421	2.6418020338188195	230.0981183575436	('H', 'C')	tsgen	Unchanged(no bond)
21	8165	5.049950836578843	2.3890824907973847	211.3761603473709	('H', 'C')	tsgen	Unchanged(no bond)
22	8165	6.068946948803822	1.815163722183455	334.34708255977614	('H', 'C')	tsgen	Unchanged(no bond)
23	8165	5.739053438624175	1.807210840881833	317.56413301636627	('H', 'C')	tsgen	Unchanged(no bond)
24	8165	10.581809112345564	3.150847797865948	335.84005928539506	('H', 'C')	tsgen	Unchanged(no bond)
25	8165	0.8540237525370031	0.3602225245484727	237.08227396593102	('H', 'C')	tsgen	Unchanged(no bond)
26	8165	2.3029841300115095	0.9792506839202152	235.17819980395808	('H', 'C')	tsgen	Unchanged(no bond)
27	8165	7.6798185969585875	5.258195159494898	146.05427079082227	('C', 'C')	tsgen	Unchanged(bond)
28	8165	0.8373843188601793	0.3344003859739693	250.41368191643286	('C', 'C')	tsgen	Unchanged(no bond)
29	8165	10.862725424614927	4.304969104893659	252.3299275775699	('C', 'C')	tsgen	Unchanged(no bond)
30	8165	6.501248374868984	2.59382212051228	250.6435704845091	('C', 'C')	tsgen	Unchanged(no bond)
31	8165	10.51428005531716	4.031003422262567	260.83530461047303	('H', 'C')	tsgen	Unchanged(no bond)
32	8165	3.6519469118765135	3.312562789839906	110.24536419588924	('H', 'C')	tsgen	Unchanged(bond)
33	8165	2.061049564098849	1.8915890604988865	108.95863203793688	('H', 'C')	tsgen	Unchanged(bond)
34	8165	5.128056174502715	2.3584702510310107	217.4314546584157	('H', 'C')	tsgen	Unchanged(no bond)
35	8165	10.252975097195094	3.1604595158907225	324.41406212113634	('H', 'C')	tsgen	Unchanged(no bond)
36	8165	7.146867748693264	2.1755024479252123	328.5157300332743	('H', 'C')	tsgen	Unchanged(no bond)
37	8165	13.439358115722388	3.8244511438497506	351.40619163967483	('H', 'C')	tsgen	Unchanged(no bond)
38	8165	11.623402116397497	3.3868304569153374	343.19409442726806	('H', 'C')	tsgen	Unchanged(no bond)
39	8165	14.0315387752606	9.683550287054587	144.900768409481	('C', 'C')	tsgen	Unchanged(bond)
40	8165	23.781352243128715	9.971330932724213	238.49727186450468	('C', 'C')	tsgen	Unchanged(no bond)
41	8165	40.11844666841466	14.078329568853384	284.9659575889736	('C', 'C')	tsgen	Unchanged(no bond)
42	8165	25.17391206804165	6.892585299402927	365.2317813204626	('H', 'C')	tsgen	Unchanged(no bond)
43	8165	2.282285759114888	1.0779452433373167	211.72557448733994	('H', 'C')	tsgen	Unchanged(no bond)
44	8165	3.800253466416903	1.7222546622257022	220.6557223950704	('H', 'C')	tsgen	Unchanged(no bond)
45	8165	3.8715456271951387	3.563355015260665	108.64888877517384	('H', 'C')	tsgen	Unchanged(bond)
46	8165	9.094721670632122	4.136386960490562	219.87115222782538	('H', 'C')	tsgen	Unchanged(no bond)
47	8165	4.616240814374084	2.1862657055465244	211.14729113953294	('H', 'C')	tsgen	Unchanged(no bond)
48	8165	24.17529339258353	7.304418232796464	330.96808838296937	('H', 'C')	tsgen	Unchanged(no bond)
49	8165	51.70977528919272	13.541905212233987	381.8500755896388	('H', 'C')	tsgen	Unchanged(no bond)
50	8165	63.356167414044464	39.611485492515435	159.94393198410992	('C', 'C')	tsgen	Bond Breaking
51	8165	3.566464628769772	1.4100486407845778	252.93202841465975	('C', 'C')	tsgen	Unchanged(no bond)
52	8165	18.853754130545486	4.725389701866463	398.98834424383074	('H', 'C')	tsgen	Unchanged(no bond)
53	8165	29.26114471215171	8.948708755594208	326.98733986464094	('H', 'C')	tsgen	Unchanged(no bond)
54	8165	8.60456089584165	2.639530175374014	325.9883511133722	('H', 'C')	tsgen	Unchanged(no bond)
55	8165	5.528364261729424	2.5516567200641296	216.657837171392	('H', 'C')	tsgen	Unchanged(no bond)
56	8165	2.866714066035314	2.630810292048875	108.96696256280482	('H', 'C')	tsgen	Unchanged(bond)
57	8165	1.797630213849577	1.6332718802291342	110.06313373847989	('H', 'C')	tsgen	Unchanged(bond)
58	8165	60.321986582200225	26.609328348309262	226.69488606627323	('H', 'C')	tsgen	Unchanged(no bond)
59	8165	1.258571920714724	0.36495095768242414	344.86056118529706	('H', 'C')	tsgen	Unchanged(no bond)
60	8165	4.054170512634858	2.8686210731349413	141.328199482419	('C', 'C')	tsgen	Unchanged(bond)
61	8165	31.869607324382486	10.460137115718988	304.676764480366	('H', 'C')	tsgen	Unchanged(no bond)
62	8165	4.042562163846286	1.2131469164021398	333.2293977909464	('H', 'C')	tsgen	Unchanged(no bond)
63	8165	20.20579704619383	6.317333328656144	319.8469353285196	('H', 'C')	tsgen	Unchanged(no bond)
64	8165	39.34073569617027	11.773416704642527	334.1488429663525	('H', 'C')	tsgen	Unchanged(no bond)
65	8165	30.275371629019652	14.532639142662616	208.3267280761278	('H', 'C')	tsgen	Unchanged(no bond)
66	8165	76.2706256191152	32.79194774844657	232.58949484855873	('H', 'C')	tsgen	Unchanged(no bond)
67	8165	3.7661894603543633	3.4606635648823096	108.82853504086415	('H', 'C')	tsgen	Unchanged(bond)
68	8165	12.233048442481786	5.193853979640493	235.52931003517602	('H', 'C')	tsgen	Unchanged(no bond)
69	8165	1.9466168128634997	0.6055749093145579	321.44938353982485	('H', 'C')	tsgen	Unchanged(no bond)
70	8165	7.2875850880339765	2.092859691886128	348.2118326559319	('H', 'C')	tsgen	Unchanged(no bond)
71	8165	12.745208577033074	4.751522653240211	268.23419579704034	('H', 'C')	tsgen	Unchanged(no bond)
72	8165	53.730883900442585	13.665350872611462	393.1906644865721	('H', 'C')	tsgen	Unchanged(no bond)
73	8165	7.167408285986587	2.6872890899865243	266.71519311763103	('H', 'C')	tsgen	Unchanged(no bond)
74	8165	13.662165190827968	3.8877494529639893	351.41578324735	('H', 'C')	tsgen	Unchanged(no bond)
75	8165	1.6178891866103662	0.7293523654950478	221.8254527099839	('H', 'C')	tsgen	Unchanged(no bond)
76	8165	3.4979753430409266	3.2512139788537286	107.58982231843743	('H', 'C')	tsgen	Unchanged(bond)
77	8165	33.87416267839747	13.875562082831665	244.1282196438746	('H', 'H')	tsgen	Unchanged(no bond)
78	8165	3.681427522358627	1.1543937524648669	318.90570392450803	('H', 'H')	tsgen	Unchanged(no bond)
79	8165	59.35293406123306	13.93643717961239	425.8831241894481	('H', 'H')	tsgen	Unchanged(no bond)
80	8165	4.602667936345384	0.9468023351628483	486.12764939513306	('H', 'H')	tsgen	Unchanged(no bond)
81	8165	30.86451876269951	6.902314788635796	447.16185378151533	('H', 'H')	tsgen	Unchanged(no bond)
82	8165	19.66978190744215	5.749114297042634	342.1358646071859	('H', 'H')	tsgen	Unchanged(no bond)
83	8165	8.03041405711733	2.013934888829564	398.742486743668	('H', 'H')	tsgen	Unchanged(no bond)
84	8165	2.580699121161034	1.4756384755663519	174.8869498791402	('H', 'H')	tsgen	Unchanged(no bond)
85	8165	25.554888667848097	10.806277384334031	236.48188695299712	('H', 'H')	tsgen	Unchanged(no bond)
86	8165	19.036073780060782	4.583421127951464	415.32456321701454	('H', 'H')	tsgen	Unchanged(no bond)
87	8165	45.627841603499064	11.990545153007357	380.53183588617	('H', 'H')	tsgen	Unchanged(no bond)
88	8165	2.251802894776489	0.5381070765046089	418.4674376340788	('H', 'H')	tsgen	Unchanged(no bond)
89	8165	8.063396895160935	1.8271275146825392	441.3154982542058	('H', 'H')	tsgen	Unchanged(no bond)
90	8165	39.99049534727162	13.858789322582435	288.5569180426781	('H', 'H')	tsgen	Unchanged(no bond)
91	8165	31.33771263411891	8.357975142549705	374.9438362717952	('H', 'H')	tsgen	Unchanged(no bond)
92	8165	6.338957317276783	1.51937470526624	417.20829597238867	('H', 'H')	tsgen	Unchanged(no bond)
93	8165	19.453738195408476	4.580422062577643	424.7149701410014	('H', 'H')	tsgen	Unchanged(no bond)
94	8165	8.765135532678814	2.617730190730365	334.8372404351298	('H', 'H')	tsgen	Unchanged(no bond)
95	8165	12.727583834256917	4.393190691240717	289.7116180190761	('H', 'H')	tsgen	Unchanged(no bond)
96	8165	17.12822341981819	7.260261891820331	235.91743211240703	('H', 'H')	tsgen	Unchanged(no bond)
97	8165	50.63379456037795	12.219851104955305	414.35688639320085	('H', 'H')	tsgen	Unchanged(no bond)
98	8165	80.19755796653092	16.35238287131886	490.43346524862034	('H', 'H')	tsgen	Unchanged(no bond)
99	8165	1.3726425080601956	0.784016216296527	175.07833122944504	('H', 'H')	tsgen	Unchanged(no bond)
100	8165	13.478840535256653	5.09034706923346	264.79217137715506	('H', 'H')	tsgen	Unchanged(no bond)
101	8165	8.8787159761758	2.6715131473851574	332.34783010018765	('H', 'H')	tsgen	Unchanged(no bond)
102	8165	94.92699245067317	36.68799852864258	258.7412676016191	('H', 'H')	tsgen	Unchanged(no bond)
103	8165	10.392363059307286	2.34286042260531	443.575851085092	('H', 'H')	tsgen	Unchanged(no bond)
104	8165	12.458453950779447	4.275116903949568	291.41785431106456	('H', 'H')	tsgen	Unchanged(no bond)
0	3065	6.675666025673199	4.827511321362906	138.28379844769626	('C', 'C')	tsgen	Unchanged(bond)
1	3065	2.8866045962483433	1.2172063591787219	237.14997662319183	('N', 'C')	tsgen	Unchanged(no bond)
2	3065	2.130636048328638	0.8355084431873095	255.01071421859695	('O', 'C')	tsgen	Unchanged(no bond)
3	3065	0.6743085367648227	0.2729966913786399	247.00245756076683	('C', 'C')	tsgen	Unchanged(no bond)
4	3065	2.622090229587659	0.7356095165612696	356.4513740720839	('C', 'C')	tsgen	Unchanged(no bond)
5	3065	1.5707827386463036	1.4531001152599112	108.09872782683958	('H', 'C')	tsgen	Unchanged(bond)
6	3065	0.3392065650797971	0.3131344462503292	108.32617399384577	('H', 'C')	tsgen	Unchanged(bond)
7	3065	34.75345613120513	20.502762028266172	169.50621620293018	('H', 'C')	tsgen	Bond Breaking
8	3065	58.62916000498113	28.168910285575688	208.13428496381368	('H', 'C')	tsgen	Unchanged(no bond)
9	3065	5.356929862847704	1.1685590417300604	458.4218401936053	('H', 'C')	tsgen	Unchanged(no bond)
10	3065	5.891042019567516	4.311506622057732	136.63534666580023	('N', 'C')	tsgen	Unchanged(bond)
11	3065	7.470435405785736	3.4061354530261783	219.3229103425301	('O', 'C')	tsgen	Unchanged(no bond)
12	3065	2.3741639411632542	1.6613935742296673	142.9019576089353	('C', 'C')	tsgen	Unchanged(bond)
13	3065	3.2721291932021224	1.245923367437508	262.6268419647601	('C', 'C')	tsgen	Unchanged(no bond)
14	3065	6.367863108437533	2.9876033466031267	213.14285631918727	('H', 'C')	tsgen	Unchanged(no bond)
15	3065	5.197826814675155	2.4305932055113324	213.85013349371516	('H', 'C')	tsgen	Unchanged(no bond)
16	3065	10.734394655512203	4.586398922115882	234.04842966777983	('H', 'C')	tsgen	Unchanged(no bond)
17	3065	26.441755905922328	11.057042901913423	239.1394891065004	('H', 'C')	tsgen	Unchanged(no bond)
18	3065	5.68601491692986	1.54059153269889	369.0799797509465	('H', 'C')	tsgen	Unchanged(no bond)
19	3065	0.3845558877545008	0.3081229414706151	124.80599007626145	('O', 'N')	tsgen	Unchanged(bond)
20	3065	0.5686639051093234	0.23909216207003559	237.84297242782415	('N', 'C')	tsgen	Unchanged(no bond)
21	3065	27.10240779313513	7.810313354531222	347.00794402072785	('N', 'C')	tsgen	Unchanged(no bond)
22	3065	2.0141439241846637	0.7468025657315499	269.70233052314927	('N', 'H')	tsgen	Unchanged(no bond)
23	3065	0.33966728826770876	0.10191642212660397	333.2802321550915	('N', 'H')	tsgen	Unchanged(no bond)
24	3065	17.931458845469805	6.940908045559362	258.3445671340071	('N', 'H')	tsgen	Unchanged(no bond)
25	3065	5.392015631755109	2.4792225780642987	217.48816259833478	('N', 'H')	tsgen	Unchanged(no bond)
26	3065	41.101418725488955	9.169142715520227	448.25803241036147	('N', 'H')	tsgen	Unchanged(no bond)
27	3065	19.086058265077412	5.481772314628522	348.17313032401637	('O', 'C')	tsgen	Unchanged(no bond)
28	3065	57.11599943343071	12.32851118692616	463.2838350667978	('O', 'C')	tsgen	Unchanged(no bond)
29	3065	5.65955289086526	2.334264274574125	242.45553309930247	('O', 'H')	tsgen	Unchanged(no bond)
30	3065	3.711546669932275	1.0300094946047404	360.341015240501	('O', 'H')	tsgen	Unchanged(no bond)
31	3065	43.44621921039406	19.563977929037083	222.0725221015031	('O', 'H')	tsgen	Unchanged(no bond)
32	3065	19.29612966677523	12.792340207549769	150.84127965410946	('O', 'H')	tsgen	Bond Breaking
33	3065	76.91867451859223	13.566862967200866	566.9599133163663	('O', 'H')	tsgen	Unchanged(no bond)
34	3065	0.3186270277527159	0.26607163125969024	119.75234873564207	('C', 'C')	tsgen	Unchanged(bond)
35	3065	5.063064358750591	1.4897691164415772	339.8556395667599	('H', 'C')	tsgen	Unchanged(no bond)
36	3065	2.653083971350245	0.9782004356486718	271.2208944776141	('H', 'C')	tsgen	Unchanged(no bond)
37	3065	38.59872464234728	11.055677847776673	349.1303308020104	('H', 'C')	tsgen	Unchanged(no bond)
38	3065	38.866847761766635	10.593542364187762	366.8918896587305	('H', 'C')	tsgen	Unchanged(no bond)
39	3065	0.5770314694735657	0.2550940029383433	226.20346336132226	('H', 'C')	tsgen	Unchanged(no bond)
40	3065	4.07700847876642	0.9006463504450143	452.67584515852946	('H', 'C')	tsgen	Unchanged(no bond)
41	3065	17.43782377467431	4.883729989765683	357.05953873815537	('H', 'C')	tsgen	Unchanged(no bond)
42	3065	77.2601036491146	16.860635625918434	458.2277048342659	('H', 'C')	tsgen	Unchanged(no bond)
43	3065	95.45969878299493	19.836591909812803	481.23034045869923	('H', 'C')	tsgen	Unchanged(no bond)
44	3065	0.02203254035981761	0.020696455086000046	106.45562376873588	('H', 'C')	tsgen	Unchanged(bond)
45	3065	2.740318201093306	1.4805316710202592	185.0901439484173	('H', 'H')	tsgen	Unchanged(no bond)
46	3065	32.28944457473049	17.125674799378565	188.54407171098543	('H', 'H')	tsgen	Unchanged(no bond)
47	3065	72.95627780739107	35.624542656442365	204.7921808034709	('H', 'H')	tsgen	Unchanged(no bond)
48	3065	5.140004023723588	0.9249214821452211	555.7232827809444	('H', 'H')	tsgen	Unchanged(no bond)
49	3065	64.55046032825335	28.516261535820476	226.36368461962942	('H', 'H')	tsgen	Unchanged(no bond)
50	3065	72.5191741408576	24.999679700729953	290.0804130652128	('H', 'H')	tsgen	Unchanged(no bond)
51	3065	29.505404022415505	6.596977577797884	447.25639392372483	('H', 'H')	tsgen	Unchanged(no bond)
52	3065	5.256171647381502	6.21160360620266	84.61859417643616	('H', 'H')	tsgen	Bond Formation
53	3065	93.61428690818494	16.74774818677016	558.9664106732587	('H', 'H')	tsgen	Unchanged(no bond)
54	3065	123.40464551628232	21.108459860867118	584.6217409023842	('H', 'H')	tsgen	Unchanged(no bond)
0	7810	10.570405733829634	6.272308812113385	168.5249570846314	('C', 'C')	tsgen	Bond Breaking
1	7810	31.964573357737834	12.289286173801365	260.10113936382066	('C', 'C')	tsgen	Unchanged(no bond)
2	7810	10.16524345217813	4.792171154911222	212.12187802934278	('C', 'C')	tsgen	Bond Formation
3	7810	73.08601017456992	18.88371414724663	387.03196630005306	('C', 'C')	tsgen	Unchanged(no bond)
4	7810	77.26198840794467	15.866180231440714	486.9602341642439	('O', 'C')	tsgen	Unchanged(no bond)
5	7810	37.37572082722656	15.027525445868417	248.7150726302874	('O', 'C')	tsgen	Unchanged(no bond)
6	7810	2.547208151939806	2.3464532065598394	108.5556764915971	('H', 'C')	tsgen	Unchanged(bond)
7	7810	6.3972688710480785	5.873427455648171	108.918836903249	('H', 'C')	tsgen	Unchanged(bond)
8	7810	0.4629455596320442	0.4254182630692825	108.82127069299095	('H', 'C')	tsgen	Unchanged(bond)
9	7810	17.91458667965764	5.0489535611497836	354.81781447754105	('H', 'C')	tsgen	Unchanged(no bond)
10	7810	51.928304293890235	17.714269512024195	293.1439213942299	('H', 'C')	tsgen	Unchanged(no bond)
11	7810	14.218659887658314	5.184904004174319	274.2318831016158	('H', 'C')	tsgen	Unchanged(no bond)
12	7810	23.089097592618614	8.686694352989957	265.7984344144831	('H', 'C')	tsgen	Unchanged(no bond)
13	7810	22.555180275662945	9.113462622353298	247.49298055318843	('H', 'C')	tsgen	Unchanged(no bond)
14	7810	1.8974333154355927	1.24656750985793	152.21263994373163	('C', 'C')	tsgen	Unchanged(bond)
15	7810	4.5866608446162305	3.1997062771122597	143.3463089229459	('C', 'C')	tsgen	Unchanged(bond)
16	7810	41.45792724637669	17.0273932237856	243.47782835286864	('C', 'C')	tsgen	Unchanged(no bond)
17	7810	36.34840987741001	10.480795362526028	346.80965155920677	('O', 'C')	tsgen	Unchanged(no bond)
18	7810	15.74283942640533	12.073005576092479	130.39701942638067	('O', 'C')	tsgen	Unchanged(bond)
19	7810	8.065807211697562	3.5196938916700136	229.16217886978015	('H', 'C')	tsgen	Unchanged(no bond)
20	7810	10.00727255007745	4.16475048426681	240.2850443953834	('H', 'C')	tsgen	Unchanged(no bond)
21	7810	49.195841881953186	23.062413737764157	213.31610143389352	('H', 'C')	tsgen	Unchanged(no bond)
22	7810	2.577347172381872	1.209078253964224	213.16628298718325	('H', 'C')	tsgen	Unchanged(no bond)
23	7810	6.28360293165553	2.9346592005091328	214.1169554054314	('H', 'C')	tsgen	Unchanged(no bond)
24	7810	11.96259957540029	5.441035687235941	219.85886994755805	('H', 'C')	tsgen	Unchanged(no bond)
25	7810	16.51784588875609	7.450114128680402	221.71265571849437	('H', 'C')	tsgen	Unchanged(no bond)
26	7810	10.452340004103311	4.835380223007533	216.1637662819019	('H', 'C')	tsgen	Unchanged(no bond)
27	7810	7.311861852290091	2.9148155203311688	250.85161655305544	('C', 'C')	tsgen	Unchanged(no bond)
28	7810	12.134310045877417	3.6713048461697957	330.51763757882753	('C', 'C')	tsgen	Unchanged(no bond)
29	7810	9.313724191336004	2.1716842796265516	428.8710048100369	('O', 'C')	tsgen	Unchanged(no bond)
30	7810	5.928609427688247	2.4613487034837447	240.86832634876197	('O', 'C')	tsgen	Unchanged(no bond)
31	7810	11.46887762146167	3.2558680240626368	352.2525340923042	('H', 'C')	tsgen	Unchanged(no bond)
32	7810	6.02743907603478	2.017566441206603	298.7479843503978	('H', 'C')	tsgen	Unchanged(no bond)
33	7810	122.88357289292881	47.28299044971752	259.8895960770665	('H', 'C')	tsgen	Unchanged(no bond)
34	7810	1.6986184997092924	1.555538218218915	109.19812061282582	('H', 'C')	tsgen	Unchanged(bond)
35	7810	0.01253240041714232	0.011499716203313986	108.98008433921818	('H', 'C')	tsgen	Unchanged(bond)
36	7810	2.6574724397783633	2.4318443894804624	109.27806282646661	('H', 'C')	tsgen	Unchanged(bond)
37	7810	7.41479252768702	2.6910698903472814	275.53325739637864	('H', 'C')	tsgen	Unchanged(no bond)
38	7810	11.269668351432482	3.2267605368210224	349.2564205751465	('H', 'C')	tsgen	Unchanged(no bond)
39	7810	22.48081205823924	9.658247561270482	232.7628476659386	('C', 'C')	tsgen	Bond Breaking
40	7810	34.39803274953426	10.036809964022565	342.7187808958791	('O', 'C')	tsgen	Unchanged(no bond)
41	7810	21.518856341677804	9.37223826352952	229.60210503199428	('O', 'C')	tsgen	Unchanged(no bond)
42	7810	18.307480267312748	7.379748933733893	248.07727785462492	('H', 'C')	tsgen	Unchanged(no bond)
43	7810	28.16627191609293	11.824833565380871	238.19592690551085	('H', 'C')	tsgen	Unchanged(no bond)
44	7810	78.02797766860441	25.732753168968614	303.2243660686068	('H', 'C')	tsgen	Unchanged(no bond)
45	7810	7.150479009158861	2.499524827678253	286.0735340565016	('H', 'C')	tsgen	Unchanged(no bond)
46	7810	6.908344457159643	2.026953720092628	340.82398570224603	('H', 'C')	tsgen	Unchanged(no bond)
47	7810	6.946445579638505	2.516997929079028	275.98137842648987	('H', 'C')	tsgen	Unchanged(no bond)
48	7810	2.321775440675755	2.1348256034216915	108.75714798222491	('H', 'C')	tsgen	Unchanged(bond)
49	7810	3.2498153183156298	3.0053956135237927	108.13269653059943	('H', 'C')	tsgen	Unchanged(bond)
50	7810	4.283792597441938	3.777528871908532	113.40198163138393	('O', 'C')	tsgen	Unchanged(bond)
51	7810	53.93779293087149	26.275276359275562	205.2796408051124	('O', 'C')	tsgen	Bond Breaking
52	7810	83.14218808227815	20.873159045999373	398.32105863349653	('H', 'C')	tsgen	Unchanged(no bond)
53	7810	51.28321406797163	11.338277885665605	452.3016156872141	('H', 'C')	tsgen	Unchanged(no bond)
54	7810	85.09552698564056	19.040927137017096	446.9085269498668	('H', 'C')	tsgen	Unchanged(no bond)
55	7810	20.157474768189143	6.703734958228627	300.69021066303446	('H', 'C')	tsgen	Unchanged(no bond)
56	7810	37.79194193942548	9.51102142620156	397.3489307395929	('H', 'C')	tsgen	Unchanged(no bond)
57	7810	10.4857607449238	2.5662107237348306	408.6087182140271	('H', 'C')	tsgen	Unchanged(no bond)
58	7810	33.10875635580839	10.6989688494228	309.4574516645553	('H', 'C')	tsgen	Unchanged(no bond)
59	7810	4.8050583419554815	1.9778874517535172	242.9389163521668	('H', 'C')	tsgen	Unchanged(no bond)
60	7810	33.95527256197148	12.22141151441019	277.83429534252264	('O', 'O')	tsgen	Unchanged(no bond)
61	7810	92.61602771662223	19.087228908844033	485.2251112978939	('O', 'H')	tsgen	Unchanged(no bond)
62	7810	57.15200740922075	10.218644784570845	559.2914580563041	('O', 'H')	tsgen	Unchanged(no bond)
63	7810	93.5938854567313	17.304593933332633	540.8614950302181	('O', 'H')	tsgen	Unchanged(no bond)
64	7810	23.53937285034995	6.073166815500873	387.5963490788551	('O', 'H')	tsgen	Unchanged(no bond)
65	7810	33.00662585989143	6.834352592866333	482.9517560206594	('O', 'H')	tsgen	Unchanged(no bond)
66	7810	9.676230629300697	1.8816128397731022	514.2519451805783	('O', 'H')	tsgen	Unchanged(no bond)
67	7810	52.27189048999743	12.472523582579582	419.09634520960753	('O', 'H')	tsgen	Unchanged(no bond)
68	7810	21.178811190002868	6.331067923753081	334.5219391904421	('O', 'H')	tsgen	Unchanged(no bond)
69	7810	49.9735517164051	18.906397440829874	264.3208568570723	('O', 'H')	tsgen	Unchanged(no bond)
70	7810	59.27309447803104	17.19361113108466	344.73906630858994	('O', 'H')	tsgen	Unchanged(no bond)
71	7810	21.55282114847865	7.889512485442922	273.1831806876045	('O', 'H')	tsgen	Unchanged(no bond)
72	7810	13.828126454806533	5.0754817808349495	272.4495338949225	('O', 'H')	tsgen	Unchanged(no bond)
73	7810	6.786580407631337	2.565439258879126	264.5387289581154	('O', 'H')	tsgen	Unchanged(no bond)
74	7810	27.311138469301397	8.179251863623875	333.90753732335867	('O', 'H')	tsgen	Unchanged(no bond)
75	7810	34.95603133045599	10.631152782895358	328.8075342750915	('O', 'H')	tsgen	Unchanged(no bond)
76	7810	4.898229073059968	1.9046547885052962	257.17148864041235	('O', 'H')	tsgen	Unchanged(no bond)
77	7810	5.04908105709394	2.8037164756838573	180.08529396191585	('H', 'H')	tsgen	Unchanged(no bond)
78	7810	28.93265208850049	16.296948475980237	177.53416924121575	('H', 'H')	tsgen	Unchanged(no bond)
79	7810	6.6445485274980065	1.5192444556514613	437.3587478157874	('H', 'H')	tsgen	Unchanged(no bond)
80	7810	15.149230493259136	3.975202584723261	381.09329450221645	('H', 'H')	tsgen	Unchanged(no bond)
81	7810	0.7923459900685437	0.2090738628770337	378.9789786084166	('H', 'H')	tsgen	Unchanged(no bond)
82	7810	47.60390909401786	14.90184406226876	319.4497868525562	('H', 'H')	tsgen	Unchanged(no bond)
83	7810	29.409844842242762	12.535643284651016	234.60977769089024	('H', 'H')	tsgen	Unchanged(no bond)
84	7810	14.360455150123297	8.146942164726514	176.26803848318917	('H', 'H')	tsgen	Unchanged(no bond)
85	7810	8.565680376734086	2.178664301332044	393.1620108475177	('H', 'H')	tsgen	Unchanged(no bond)
86	7810	3.615629656161312	1.0458120613054258	345.724608649869	('H', 'H')	tsgen	Unchanged(no bond)
87	7810	15.933581572848787	5.87618504722789	271.15520435091656	('H', 'H')	tsgen	Unchanged(no bond)
88	7810	82.38919427081113	33.42019361999886	246.5251853643029	('H', 'H')	tsgen	Unchanged(no bond)
89	7810	23.24160720200954	8.292401050512604	280.2759666402391	('H', 'H')	tsgen	Unchanged(no bond)
90	7810	86.72606053301948	23.778639935745602	364.72254412939407	('H', 'H')	tsgen	Unchanged(no bond)
91	7810	197.48136791490697	78.78438480393801	250.66054448017462	('H', 'H')	tsgen	Unchanged(no bond)
92	7810	89.21255663351597	31.99038676451704	278.8730167291018	('H', 'H')	tsgen	Unchanged(no bond)
93	7810	50.21236706422552	14.154364230956205	354.74830409131977	('H', 'H')	tsgen	Unchanged(no bond)
94	7810	147.1708273900168	42.26278893629084	348.2279118206559	('H', 'H')	tsgen	Unchanged(no bond)
95	7810	1.9446247114565995	1.1017844167264643	176.49775055217393	('H', 'H')	tsgen	Unchanged(no bond)
96	7810	0.6535383364608904	0.3675872136166179	177.7913682118744	('H', 'H')	tsgen	Unchanged(no bond)
97	7810	47.25290464314771	15.547089634580011	303.9340851167878	('H', 'H')	tsgen	Unchanged(no bond)
98	7810	1.1363082162181293	0.29622005034453186	383.60273549899665	('H', 'H')	tsgen	Unchanged(no bond)
99	7810	2.3526197314037045	1.322264794422468	177.92349469844805	('H', 'H')	tsgen	Unchanged(no bond)
100	7810	5.831682784437131	1.5442787803428704	377.6314781157807	('H', 'H')	tsgen	Unchanged(no bond)
101	7810	16.24935858201919	3.7910448095289837	428.62480921290097	('H', 'H')	tsgen	Unchanged(no bond)
102	7810	19.424952974844878	7.464886702694387	260.2176529729997	('H', 'H')	tsgen	Unchanged(no bond)
103	7810	0.7227774743667759	0.18993461824609914	380.5401464151573	('H', 'H')	tsgen	Unchanged(no bond)
104	7810	11.457003810266686	6.187606460732478	185.16051211360374	('H', 'H')	tsgen	Unchanged(no bond)
0	11219	3.749718760168985	2.999686135400781	125.00370341805758	('N', 'C')	tsgen	Unchanged(bond)
1	11219	10.318025258163166	4.346690294167821	237.37659138051293	('O', 'N')	tsgen	Unchanged(no bond)
2	11219	20.808553514441375	6.434621018990762	323.3842902795399	('N', 'C')	tsgen	Unchanged(no bond)
3	11219	27.04509353406199	7.155673587048779	377.95314731811607	('N', 'C')	tsgen	Unchanged(no bond)
4	11219	12.00708241069055	3.404572167062085	352.6752208942555	('N', 'C')	tsgen	Unchanged(no bond)
5	11219	9.692330188925569	3.843887229801234	252.1491815311854	('N', 'C')	tsgen	Unchanged(no bond)
6	11219	8.178684714484808	8.034096141365225	101.79968686676698	('N', 'H')	tsgen	Unchanged(bond)
7	11219	81.27786987407077	18.00479050736394	451.42357996794357	('N', 'H')	tsgen	Unchanged(no bond)
8	11219	94.06332710294643	27.331635485704197	344.15550124011503	('N', 'H')	tsgen	Unchanged(no bond)
9	11219	26.2116392288422	5.394421041733014	485.90273221278693	('N', 'H')	tsgen	Unchanged(no bond)
10	11219	10.66788472132778	2.430684282615207	438.8840129352404	('N', 'H')	tsgen	Unchanged(no bond)
11	11219	94.56247870061647	19.939849956239726	474.2386673327262	('N', 'H')	tsgen	Unchanged(no bond)
12	11219	24.16691563550937	8.182964483885272	295.3320362455602	('N', 'H')	tsgen	Unchanged(no bond)
13	11219	0.19136049805870137	0.14092325186810786	135.79057786560196	('O', 'C')	tsgen	Unchanged(bond)
14	11219	28.1731860818089	14.184929094315052	198.61351364174232	('C', 'C')	tsgen	Unchanged(no bond)
15	11219	7.398514191959116	2.716263470897707	272.37837092121094	('C', 'C')	tsgen	Unchanged(no bond)
16	11219	14.484277386155542	5.578843305446474	259.6286827417241	('C', 'C')	tsgen	Unchanged(no bond)
17	11219	10.013556220804887	6.569357860512548	152.42823474414314	('C', 'C')	tsgen	Unchanged(bond)
18	11219	5.01788770163436	2.6773975161157533	187.41661152035743	('H', 'C')	tsgen	Unchanged(no bond)
19	11219	72.8285873454205	22.110947815263057	329.37795319270464	('H', 'C')	tsgen	Unchanged(no bond)
20	11219	63.73852737386558	24.38882668927449	261.34314776977754	('H', 'C')	tsgen	Unchanged(no bond)
21	11219	5.647484397136626	1.490965392925214	378.78038108292304	('H', 'C')	tsgen	Unchanged(no bond)
22	11219	15.472259840114999	4.326489298881097	357.6169677367834	('H', 'C')	tsgen	Unchanged(no bond)
23	11219	96.57882571320577	26.885258566735782	359.22595080673494	('H', 'C')	tsgen	Unchanged(no bond)
24	11219	2.3988655625379884	1.084215284730245	221.2536196752503	('H', 'C')	tsgen	Unchanged(no bond)
25	11219	15.030807820346382	10.233189472806966	146.8829230640975	('O', 'C')	tsgen	Unchanged(bond)
26	11219	5.94711721937391	2.3937372512031976	248.4448623751261	('O', 'C')	tsgen	Unchanged(no bond)
27	11219	23.067051125873395	7.697691443895477	299.6619349320156	('O', 'C')	tsgen	Unchanged(no bond)
28	11219	15.100456238441629	6.906599574729815	218.63807326679074	('O', 'C')	tsgen	Unchanged(no bond)
29	11219	9.25444496967227	3.690178278452923	250.78585020429207	('O', 'H')	tsgen	Unchanged(no bond)
30	11219	86.42542880935254	29.354219769721745	294.422503774052	('O', 'H')	tsgen	Unchanged(no bond)
31	11219	50.18110216755329	21.04213570697832	238.47913000062752	('O', 'H')	tsgen	Unchanged(no bond)
32	11219	6.141543778579273	1.8235007339379123	336.7996329409969	('O', 'H')	tsgen	Unchanged(no bond)
33	11219	18.378732540131317	4.520298750087793	406.58225387811734	('O', 'H')	tsgen	Unchanged(no bond)
34	11219	96.73871510347438	27.56713043569803	350.92051140079013	('O', 'H')	tsgen	Unchanged(no bond)
35	11219	37.89061521182311	12.761825939325375	296.9059082295093	('O', 'H')	tsgen	Unchanged(no bond)
36	11219	8.276649392380442	5.228459010609712	158.29997663910666	('C', 'C')	tsgen	Unchanged(bond)
37	11219	26.98891719609684	13.565655005642382	198.9503432371773	('C', 'C')	tsgen	Unchanged(no bond)
38	11219	95.11608575192344	60.3991064024644	157.4792930182201	('C', 'C')	tsgen	Bond Breaking
39	11219	0.7358700391593587	0.19839102175786982	370.91902276579106	('H', 'C')	tsgen	Unchanged(no bond)
40	11219	13.822089832928498	9.086856052624924	152.11080436270038	('H', 'C')	tsgen	Bond Breaking
41	11219	3.891472173231092	1.8073369624201252	215.31525410846427	('H', 'C')	tsgen	Unchanged(no bond)
42	11219	25.8225896162938	11.024151397473855	234.2365292825256	('H', 'C')	tsgen	Unchanged(no bond)
43	11219	38.63551670974381	13.021299343030424	296.71014920967355	('H', 'C')	tsgen	Unchanged(no bond)
44	11219	17.509048857485432	8.496468313288414	206.07443248039198	('H', 'C')	tsgen	Unchanged(no bond)
45	11219	125.82903992812913	52.70858621326956	238.72588693424538	('H', 'C')	tsgen	Unchanged(no bond)
46	11219	0.21599434649117732	0.14694963615810858	146.9852883873635	('C', 'C')	tsgen	Unchanged(bond)
47	11219	20.320149819034363	9.17148058438974	221.55800944091996	('C', 'C')	tsgen	Unchanged(no bond)
48	11219	25.064094189373787	5.843651006682279	428.9115513693874	('H', 'C')	tsgen	Unchanged(no bond)
49	11219	0.40502105032560465	0.1832414275735097	221.03137685015315	('H', 'C')	tsgen	Unchanged(no bond)
50	11219	7.196589098102479	6.622370996836039	108.67088391062332	('H', 'C')	tsgen	Unchanged(bond)
51	11219	8.753405493892519	8.067789425730245	108.4981899251816	('H', 'C')	tsgen	Unchanged(bond)
52	11219	9.941901436171774	4.2880837383540635	231.84951700565134	('H', 'C')	tsgen	Unchanged(no bond)
53	11219	10.912200257341054	4.865407097020242	224.28134048688534	('H', 'C')	tsgen	Unchanged(no bond)
54	11219	25.565686181321734	7.961631766922506	321.11113562846816	('H', 'C')	tsgen	Unchanged(no bond)
55	11219	8.03408305047184	5.531767297201327	145.23537630616715	('C', 'C')	tsgen	Unchanged(bond)
56	11219	5.060588651905729	1.1709792450306602	432.1672372402489	('H', 'C')	tsgen	Unchanged(no bond)
57	11219	1.3509506741618882	0.6113059533625567	220.99419557928942	('H', 'C')	tsgen	Unchanged(no bond)
58	11219	0.5133630351942919	0.23598990293720465	217.53601692479805	('H', 'C')	tsgen	Unchanged(no bond)
59	11219	1.6197304141767344	0.7378430807154085	219.52234242086445	('H', 'C')	tsgen	Unchanged(no bond)
60	11219	8.908077283157944	8.24944081195112	107.9840135376527	('H', 'C')	tsgen	Unchanged(bond)
61	11219	19.12912833295288	10.401146806407123	183.91364614880072	('H', 'C')	tsgen	Bond Breaking
62	11219	2.624132934478851	1.1884196325163834	220.80861529714548	('H', 'C')	tsgen	Unchanged(no bond)
63	11219	10.277503484997252	3.0663198032804315	335.1738939298537	('H', 'C')	tsgen	Unchanged(no bond)
64	11219	18.393206849387767	8.242317890996997	223.15575658005721	('H', 'C')	tsgen	Unchanged(no bond)
65	11219	33.850478163796936	12.610030387795035	268.4408928669994	('H', 'C')	tsgen	Unchanged(no bond)
66	11219	18.30759398105051	5.777905570503786	316.8551953239041	('H', 'C')	tsgen	Unchanged(no bond)
67	11219	11.617826134775111	5.0758010477138535	228.88655456674752	('H', 'C')	tsgen	Unchanged(no bond)
68	11219	27.67607854068497	12.163437781110368	227.53500316880394	('H', 'C')	tsgen	Unchanged(no bond)
69	11219	5.602413075006041	5.170842557938901	108.34623201599014	('H', 'C')	tsgen	Unchanged(bond)
70	11219	101.55471115940227	19.841716505304642	511.82422212439036	('H', 'H')	tsgen	Unchanged(no bond)
71	11219	103.6431592920998	27.42951052294595	377.85274806634953	('H', 'H')	tsgen	Unchanged(no bond)
72	11219	25.517285904629983	4.790888157057099	532.6211981601444	('H', 'H')	tsgen	Unchanged(no bond)
73	11219	3.7153152379779897	0.7068157205679232	525.6412852550521	('H', 'H')	tsgen	Unchanged(no bond)
74	11219	109.51888115448449	20.051931626741748	546.1762148062954	('H', 'H')	tsgen	Unchanged(no bond)
75	11219	21.006999490491918	5.465604915923751	384.3490302288249	('H', 'H')	tsgen	Unchanged(no bond)
76	11219	1.5117170019049109	0.4735338461598083	319.2415946957963	('H', 'H')	tsgen	Unchanged(no bond)
77	11219	2.9499523061047306	1.209487516822699	243.90101303849744	('H', 'H')	tsgen	Unchanged(no bond)
78	11219	57.68103655039391	21.153926404394284	272.6729565363898	('H', 'H')	tsgen	Unchanged(no bond)
79	11219	2.2597830363741855	2.559190154250672	88.30070843390875	('H', 'H')	tsgen	Bond Formation
80	11219	73.79324279075075	28.52972512574883	258.65388630804017	('H', 'H')	tsgen	Unchanged(no bond)
81	11219	8.219302296070218	4.585408821973548	179.24906186516762	('H', 'H')	tsgen	Unchanged(no bond)
82	11219	44.34288903557571	14.515116629057806	305.494541785532	('H', 'H')	tsgen	Unchanged(no bond)
83	11219	16.75617676783636	5.0726592218054165	330.3233281630271	('H', 'H')	tsgen	Unchanged(no bond)
84	11219	25.317414126723612	6.726351624605231	376.3914754933658	('H', 'H')	tsgen	Unchanged(no bond)
85	11219	2.5207789380821133	0.9373543295428735	268.9248727651837	('H', 'H')	tsgen	Unchanged(no bond)
86	11219	1.0399183100071152	0.43554527454516007	238.7623906821402	('H', 'H')	tsgen	Unchanged(no bond)
87	11219	26.236461346089257	6.456273088648107	406.371616966143	('H', 'H')	tsgen	Unchanged(no bond)
88	11219	58.49550213762647	28.78146096174491	203.24021152149362	('H', 'H')	tsgen	Unchanged(no bond)
89	11219	15.190208223897894	5.659210292583675	268.4156876765027	('H', 'H')	tsgen	Unchanged(no bond)
90	11219	22.52002391179566	8.811186490746504	255.58446567265554	('H', 'H')	tsgen	Unchanged(no bond)
0	6707	3.8614658283995684	3.2732185741737614	117.9715237737918	('O', 'C')	tsgen	Unchanged(bond)
1	6707	146.44690338237095	59.27618017662704	247.05860422516878	('O', 'C')	tsgen	Unchanged(no bond)
2	6707	87.66723811585524	28.40977099400731	308.5812910436608	('O', 'N')	tsgen	Unchanged(no bond)
3	6707	50.930451680224124	14.793488236414918	344.2761495213566	('O', 'C')	tsgen	Unchanged(no bond)
4	6707	10.57958985776808	3.35340440862581	315.48804046880485	('O', 'N')	tsgen	Unchanged(no bond)
5	6707	40.76564040382111	16.12622592028004	252.79095434570968	('O', 'O')	tsgen	Unchanged(no bond)
6	6707	5.736288253442412	2.7877008705385005	205.7712975615756	('O', 'H')	tsgen	Unchanged(no bond)
7	6707	51.87442618515013	11.949163309546256	434.1260123519054	('O', 'H')	tsgen	Unchanged(no bond)
8	6707	137.73903014481724	79.27827953268802	173.74119488557352	('C', 'C')	tsgen	Bond Breaking
9	6707	36.249896704098994	13.881832118170689	261.13193413893487	('N', 'C')	tsgen	Unchanged(no bond)
10	6707	4.635744830562061	1.5090446678573064	307.1973235321363	('C', 'C')	tsgen	Unchanged(no bond)
11	6707	14.075019454324122	5.2209007020070075	269.58987074612304	('N', 'C')	tsgen	Unchanged(no bond)
12	6707	19.70077631724878	11.278480028535016	174.67580974923047	('O', 'C')	tsgen	Bond Formation
13	6707	0.9549733692227003	0.8757805992406775	109.04253531657184	('H', 'C')	tsgen	Unchanged(bond)
14	6707	7.334845391788392	1.7855272139811342	410.7943768291336	('H', 'C')	tsgen	Unchanged(no bond)
15	6707	0.5636661377244057	0.4734176495598282	119.06318622647218	('N', 'C')	tsgen	Unchanged(bond)
16	6707	11.446206981636875	5.026087444184917	227.73592996038917	('C', 'C')	tsgen	Unchanged(no bond)
17	6707	9.580197186190498	3.6796801541741178	260.3540738540281	('N', 'C')	tsgen	Unchanged(no bond)
18	6707	9.142173895819328	4.180692728224841	218.67605418830135	('O', 'C')	tsgen	Bond Breaking
19	6707	127.0386484572203	54.785520252176546	231.88362157092638	('H', 'C')	tsgen	Unchanged(no bond)
20	6707	4.073270545045604	1.257747341152047	323.8544349705919	('H', 'C')	tsgen	Unchanged(no bond)
21	6707	1.0054547402443825	0.7194019815182373	139.76257587203958	('N', 'C')	tsgen	Unchanged(bond)
22	6707	11.217737554578644	4.950746746832589	226.58677828260107	('N', 'N')	tsgen	Unchanged(no bond)
23	6707	47.39100312760214	19.02525467230646	249.0952365362311	('O', 'N')	tsgen	Unchanged(no bond)
24	6707	0.8667565077185913	0.2573932650697881	336.7440509694704	('N', 'H')	tsgen	Unchanged(no bond)
25	6707	1.4336369854453412	0.6616920505583738	216.66226520865047	('N', 'H')	tsgen	Unchanged(no bond)
26	6707	0.3669271804910501	0.28656411880614246	128.04365808940386	('N', 'C')	tsgen	Unchanged(bond)
27	6707	14.245400690558663	6.458627609042599	220.56389612266778	('O', 'C')	tsgen	Unchanged(no bond)
28	6707	17.829991195517223	4.604632728878999	387.21853067004423	('H', 'C')	tsgen	Unchanged(no bond)
29	6707	6.9833372409002115	6.486605556173737	107.65780623509167	('H', 'C')	tsgen	Unchanged(bond)
30	6707	6.526574477524627	5.041316185998795	129.4617166773	('O', 'N')	tsgen	Unchanged(bond)
31	6707	7.347250683833373	2.19148536962538	335.26350600685674	('N', 'H')	tsgen	Unchanged(no bond)
32	6707	1.9116035956464383	0.9228164738951982	207.1488372522849	('N', 'H')	tsgen	Unchanged(no bond)
33	6707	35.682527251908745	16.656044176338632	214.2317039636512	('O', 'H')	tsgen	Unchanged(no bond)
34	6707	15.66373920687254	4.882649785949698	320.8040693794276	('O', 'H')	tsgen	Unchanged(no bond)
35	6707	41.42284432278282	8.37850271960884	494.3943531323065	('H', 'H')	tsgen	Unchanged(no bond)
0	783	3.601556507706394	2.6536729680763274	135.7196817781656	('N', 'C')	tsgen	Unchanged(bond)
1	783	0.0909804635905509	0.0400602642937146	227.1089948970347	('O', 'N')	tsgen	Unchanged(no bond)
2	783	11.228862854842925	4.71668512456592	238.06683207152446	('N', 'C')	tsgen	Unchanged(no bond)
3	783	31.03715764668804	8.818828952872531	351.9419393725558	('N', 'C')	tsgen	Unchanged(no bond)
4	783	20.287558868724396	7.038543080562358	288.2352020370597	('N', 'N')	tsgen	Unchanged(no bond)
5	783	1.5451406971193071	1.5387586399737136	100.4147536189108	('N', 'H')	tsgen	Unchanged(bond)
6	783	2.554551985829623	2.5452391970246886	100.3658905149591	('N', 'H')	tsgen	Unchanged(bond)
7	783	21.658419501675574	6.21136847054957	348.6899803862268	('N', 'H')	tsgen	Unchanged(no bond)
8	783	74.65825442245162	21.286637906441637	350.72825849994365	('N', 'H')	tsgen	Unchanged(no bond)
9	783	17.48936947475972	3.8288156466310093	456.78275187129185	('N', 'H')	tsgen	Unchanged(no bond)
10	783	5.579399389424866	1.4971474854717441	372.6686544623774	('N', 'H')	tsgen	Unchanged(no bond)
11	783	4.101311199740154	3.3751616371753905	121.51451221081267	('O', 'C')	tsgen	Unchanged(bond)
12	783	7.036988830841007	4.665926193582867	150.81654828829278	('C', 'C')	tsgen	Unchanged(bond)
13	783	9.07999518379845	3.5211177616442444	257.87252226288496	('C', 'C')	tsgen	Unchanged(no bond)
14	783	4.923556612652247	2.0326751615026097	242.2205331132505	('N', 'C')	tsgen	Unchanged(no bond)
15	783	0.39741603401326486	0.19503812978266927	203.7632510402479	('H', 'C')	tsgen	Unchanged(no bond)
16	783	0.651687537443868	0.3169046601257361	205.64151287182156	('H', 'C')	tsgen	Unchanged(no bond)
17	783	19.97101457360655	8.862471757512424	225.34361880112942	('H', 'C')	tsgen	Unchanged(no bond)
18	783	45.19152201427108	16.878364911726838	267.7482223581544	('H', 'C')	tsgen	Unchanged(no bond)
19	783	3.4377784074238082	0.9532295490426976	360.6453881833893	('H', 'C')	tsgen	Unchanged(no bond)
20	783	3.4286596836362815	1.042195755773268	328.984230135571	('H', 'C')	tsgen	Unchanged(no bond)
21	783	7.356204565388236	3.062167900156545	240.22864863197637	('O', 'C')	tsgen	Unchanged(no bond)
22	783	3.4748133372952683	1.1331775535607886	306.64332578565006	('O', 'C')	tsgen	Unchanged(no bond)
23	783	16.24373856806929	4.77493036160755	340.1879679476749	('O', 'N')	tsgen	Unchanged(no bond)
24	783	5.055642931380744	2.0081869045829768	251.7516133504818	('O', 'H')	tsgen	Unchanged(no bond)
25	783	3.675119957221984	1.166200773028761	315.13612769071176	('O', 'H')	tsgen	Unchanged(no bond)
26	783	12.236541086359454	4.985404481790858	245.44730785743272	('O', 'H')	tsgen	Unchanged(no bond)
27	783	40.55700195504506	13.677480546144603	296.52392352681676	('O', 'H')	tsgen	Unchanged(no bond)
28	783	17.709086958190667	4.406438742844123	401.89114138825835	('O', 'H')	tsgen	Unchanged(no bond)
29	783	9.379102028545905	2.202085955317528	425.9189794974871	('O', 'H')	tsgen	Unchanged(no bond)
30	783	3.8224420635308176	2.0874548447986068	183.11495805791185	('C', 'C')	tsgen	Bond Breaking
31	783	22.984843388064704	16.35396521682161	140.54599654169863	('N', 'C')	tsgen	Unchanged(bond)
32	783	14.469766161345188	4.368938235025919	331.19640019949486	('H', 'C')	tsgen	Unchanged(no bond)
33	783	16.201278056343547	6.417325245189779	252.4615386836986	('H', 'C')	tsgen	Unchanged(no bond)
34	783	29.68680991187622	18.90045981126757	157.0692470358755	('H', 'C')	tsgen	Bond Breaking
35	783	13.42311250320991	5.321459660783283	252.2449357670057	('H', 'C')	tsgen	Unchanged(no bond)
36	783	5.278146507918979	2.009357457423082	262.6783247759204	('H', 'C')	tsgen	Unchanged(no bond)
37	783	0.14581456356095313	0.07347347660435966	198.45877764317063	('H', 'C')	tsgen	Unchanged(no bond)
38	783	3.209437394965442	2.167894736904015	148.04396820248112	('N', 'C')	tsgen	Unchanged(bond)
39	783	31.783413384460424	7.3121738582731455	434.6643556416538	('H', 'C')	tsgen	Unchanged(no bond)
40	783	38.10667410744482	10.582602075435037	360.08794279339185	('H', 'C')	tsgen	Unchanged(no bond)
41	783	19.846616517946657	16.99688989360382	116.76616511715612	('H', 'C')	tsgen	Bond Formation
42	783	6.159775730831996	5.687509316511269	108.30357170492366	('H', 'C')	tsgen	Unchanged(bond)
43	783	1.9883124168338595	1.831522801878957	108.5606149589867	('H', 'C')	tsgen	Unchanged(bond)
44	783	0.33740097757855025	0.1650716212723948	204.39671881684873	('H', 'C')	tsgen	Unchanged(no bond)
45	783	21.80825291059665	5.67024575913932	384.6086014075499	('N', 'H')	tsgen	Unchanged(no bond)
46	783	31.781434573328315	12.20188512540747	260.46331568186275	('N', 'H')	tsgen	Unchanged(no bond)
47	783	35.7977561922789	16.856457304431828	212.36820730336441	('N', 'H')	tsgen	Unchanged(no bond)
48	783	3.0930126391725654	1.44169058010032	214.54067064496866	('N', 'H')	tsgen	Unchanged(no bond)
49	783	1.6870517164303767	0.7883393896258182	214.00068785490075	('N', 'H')	tsgen	Unchanged(no bond)
50	783	8.194321933571214	8.081029327908416	101.40195761041892	('N', 'H')	tsgen	Unchanged(bond)
51	783	5.479605604094884	3.1565214135917	173.59633869424073	('H', 'H')	tsgen	Unchanged(no bond)
52	783	25.220579751034844	5.920802591955756	425.96555719152934	('H', 'H')	tsgen	Unchanged(no bond)
53	783	87.40232299883539	20.98646186305539	416.47002514844405	('H', 'H')	tsgen	Unchanged(no bond)
54	783	15.531450327057517	2.864825491713573	542.1429812036299	('H', 'H')	tsgen	Unchanged(no bond)
55	783	7.324561624508341	1.5519322089162133	471.96401894535234	('H', 'H')	tsgen	Unchanged(no bond)
56	783	24.424234318736595	6.402789113896011	381.4624202713241	('H', 'H')	tsgen	Unchanged(no bond)
57	783	75.2368756873496	20.454010525264398	367.8343452225102	('H', 'H')	tsgen	Unchanged(no bond)
58	783	27.9881992185393	6.116469703997553	457.58747403337907	('H', 'H')	tsgen	Unchanged(no bond)
59	783	8.593933654065289	2.579778864097595	333.1267564699365	('H', 'H')	tsgen	Unchanged(no bond)
60	783	44.712835245552405	24.36417482956072	183.51877524414633	('H', 'H')	tsgen	Unchanged(no bond)
61	783	2.2737183241736014	1.3177654837230093	172.54347243561062	('H', 'H')	tsgen	Unchanged(no bond)
62	783	11.09831016297278	4.230704042348112	262.3277367521324	('H', 'H')	tsgen	Unchanged(no bond)
63	783	8.26953562840258	4.505187623840913	183.55585424769407	('H', 'H')	tsgen	Unchanged(no bond)
64	783	28.963363404147955	9.96415198877274	290.6756484323289	('H', 'H')	tsgen	Unchanged(no bond)
65	783	16.364241811531286	7.356091227395374	222.45838592360005	('H', 'H')	tsgen	Unchanged(no bond)
0	521	28.09550050847207	10.667967171707248	263.3632074064192	('C', 'C')	tsgen	Bond Breaking
1	521	23.679733190799233	7.953190381087806	297.73879482513297	('C', 'C')	tsgen	Unchanged(no bond)
2	521	30.20222420554135	11.771079899504402	256.5798929528374	('O', 'C')	tsgen	Unchanged(no bond)
3	521	4.576225591801308	3.2867187079391624	139.23386813563647	('C', 'C')	tsgen	Unchanged(bond)
4	521	11.798431146657018	10.89109487304845	108.33099228484274	('H', 'C')	tsgen	Unchanged(bond)
5	521	16.880617104849705	15.596746902101726	108.23165375963735	('H', 'C')	tsgen	Unchanged(bond)
6	521	31.69670134844944	13.505102826416035	234.701666146892	('H', 'C')	tsgen	Unchanged(no bond)
7	521	0.7116478378719204	0.2109801229269352	337.30563239759425	('H', 'C')	tsgen	Unchanged(no bond)
8	521	0.9800543108505089	0.24154335032319413	405.7467570683106	('H', 'C')	tsgen	Unchanged(no bond)
9	521	75.52951012868023	25.915228358254883	291.44836805816345	('H', 'C')	tsgen	Unchanged(no bond)
10	521	19.705235463603856	9.205992180879374	214.0479274415544	('H', 'C')	tsgen	Unchanged(no bond)
11	521	3.6577957460018684	1.712118551070969	213.6414995161307	('H', 'C')	tsgen	Unchanged(no bond)
12	521	7.092909667321079	4.900955269756511	144.72504393359762	('C', 'C')	tsgen	Unchanged(bond)
13	521	51.96168887727319	26.864131021535016	193.4240450049149	('O', 'C')	tsgen	Bond Formation
14	521	47.657468988137985	16.769178853813226	284.1967958216446	('C', 'C')	tsgen	Unchanged(no bond)
15	521	43.169965120244	14.364293594816546	300.53663854254677	('H', 'C')	tsgen	Unchanged(no bond)
16	521	33.581929004392386	11.00327621908268	305.1993636781758	('H', 'C')	tsgen	Unchanged(no bond)
17	521	7.49886655873282	6.97406859754658	107.52498995164544	('H', 'C')	tsgen	Unchanged(bond)
18	521	13.326564948466824	12.33222953346886	108.06290064825181	('H', 'C')	tsgen	Unchanged(bond)
19	521	5.635545176163959	2.5909596475217813	217.50802570600754	('H', 'C')	tsgen	Unchanged(no bond)
20	521	18.83342511316681	8.7456999936126	215.34497097912984	('H', 'C')	tsgen	Unchanged(no bond)
21	521	61.9529226507471	17.782942190013177	348.38398499399943	('H', 'C')	tsgen	Unchanged(no bond)
22	521	2.4643085828749633	0.7187345718623916	342.8676843093027	('H', 'C')	tsgen	Unchanged(no bond)
23	521	36.45257526394203	25.7673909670676	141.4678548966436	('O', 'C')	tsgen	Unchanged(bond)
24	521	9.921681671757998	3.7964257436372426	261.3427034200946	('C', 'C')	tsgen	Unchanged(no bond)
25	521	104.04843890311355	32.02881481812555	324.85884817764503	('H', 'C')	tsgen	Unchanged(no bond)
26	521	13.86440468540786	3.6996693258313993	374.7471318208207	('H', 'C')	tsgen	Unchanged(no bond)
27	521	1.1304880607799106	0.5044299036855407	224.11202280439178	('H', 'C')	tsgen	Unchanged(no bond)
28	521	12.934229750548942	5.987928093171849	216.00509473883122	('H', 'C')	tsgen	Unchanged(no bond)
29	521	5.288991400742704	4.850014091143543	109.05105225159579	('H', 'C')	tsgen	Unchanged(bond)
30	521	7.483596317526198	6.858932306648791	109.10730683654484	('H', 'C')	tsgen	Unchanged(bond)
31	521	26.799642862103788	8.025711918063257	333.92231288275553	('H', 'C')	tsgen	Unchanged(no bond)
32	521	56.04036371322864	20.28625448818126	276.2479576793127	('H', 'C')	tsgen	Unchanged(no bond)
33	521	21.922406740123577	12.500070314435845	175.3782673910741	('O', 'C')	tsgen	Bond Breaking
34	521	7.643698404522725	2.349894021277628	325.27843108289954	('O', 'H')	tsgen	Unchanged(no bond)
35	521	50.51512614803131	15.8502868884379	318.7016519232842	('O', 'H')	tsgen	Unchanged(no bond)
36	521	55.595473730167775	20.301540010433353	273.8485538614124	('O', 'H')	tsgen	Unchanged(no bond)
37	521	8.73614698423717	3.7865411916957936	230.71575197428942	('O', 'H')	tsgen	Unchanged(no bond)
38	521	17.26440346574323	8.305663294783647	207.8630309584798	('O', 'H')	tsgen	Unchanged(no bond)
39	521	38.10680883482633	18.04741821199159	211.14825615060164	('O', 'H')	tsgen	Unchanged(no bond)
40	521	16.68261203312489	7.892693319707552	211.36779749783852	('O', 'H')	tsgen	Unchanged(no bond)
41	521	17.00514498278323	7.749715418374086	219.4292830736094	('O', 'H')	tsgen	Unchanged(no bond)
42	521	5.262929305335762	2.442498655862617	215.4731709965692	('H', 'C')	tsgen	Unchanged(no bond)
43	521	2.0109541415997523	0.935333401864358	214.99864514529344	('H', 'C')	tsgen	Unchanged(no bond)
44	521	2.032843438052545	0.6634593286850503	306.4006111846462	('H', 'C')	tsgen	Unchanged(no bond)
45	521	14.672252083801807	4.21572823735911	348.03600369157226	('H', 'C')	tsgen	Unchanged(no bond)
46	521	13.934555065896381	3.909802084988366	356.4005226606718	('H', 'C')	tsgen	Unchanged(no bond)
47	521	18.6147277855325	7.032799598849304	264.68446205374903	('H', 'C')	tsgen	Unchanged(no bond)
48	521	4.4769880508443105	4.125017978811503	108.53257061764899	('H', 'C')	tsgen	Unchanged(bond)
49	521	10.018931200704962	9.213957628194617	108.73645837101674	('H', 'C')	tsgen	Unchanged(bond)
50	521	20.012755240642498	10.83244065638838	184.74834873745718	('H', 'H')	tsgen	Unchanged(no bond)
51	521	129.73468194153685	52.68522496842055	246.2449045615723	('H', 'H')	tsgen	Unchanged(no bond)
52	521	37.96050194092202	9.671240403381681	392.50913386093276	('H', 'H')	tsgen	Unchanged(no bond)
53	521	85.6690356402642	19.80494596151325	432.5638444393838	('H', 'H')	tsgen	Unchanged(no bond)
54	521	175.0239364412432	61.424644682835506	284.9409017259677	('H', 'H')	tsgen	Unchanged(no bond)
55	521	94.62783085651098	30.801727322102035	307.2159878144561	('H', 'H')	tsgen	Unchanged(no bond)
56	521	2.1860266132530892	0.8870352721809848	246.44190392544692	('H', 'H')	tsgen	Unchanged(no bond)
57	521	6.980809068566796	2.6282737420133384	265.60433781982243	('H', 'H')	tsgen	Unchanged(no bond)
58	521	26.848427797946563	7.593289976609603	353.5809626742894	('H', 'H')	tsgen	Unchanged(no bond)
59	521	50.85736999297454	10.618321743070744	478.9586454767469	('H', 'H')	tsgen	Unchanged(no bond)
60	521	36.836438676704695	9.51446033057777	387.1626702601196	('H', 'H')	tsgen	Unchanged(no bond)
61	521	33.824529895457324	13.711984465374874	246.67858967365444	('H', 'H')	tsgen	Unchanged(no bond)
62	521	46.34281453559335	15.101555213087018	306.87445022505125	('H', 'H')	tsgen	Unchanged(no bond)
63	521	24.35711872508486	13.147116497463715	185.26586213626183	('H', 'H')	tsgen	Unchanged(no bond)
64	521	44.32251085790888	14.39005863860052	308.00785438786363	('H', 'H')	tsgen	Unchanged(no bond)
65	521	30.674182270698715	12.129975958004504	252.87916791341195	('H', 'H')	tsgen	Unchanged(no bond)
66	521	14.119813516217361	3.697078112296598	381.91818207071196	('H', 'H')	tsgen	Unchanged(no bond)
67	521	42.072199690215406	11.44219209611878	367.6935270513978	('H', 'H')	tsgen	Unchanged(no bond)
68	521	5.513170296716918	2.186179810558252	252.18283830501127	('H', 'H')	tsgen	Unchanged(no bond)
69	521	112.04821338554669	36.24610508881456	309.1317345987733	('H', 'H')	tsgen	Unchanged(no bond)
70	521	29.5094273588961	7.657288322725342	385.37699137327587	('H', 'H')	tsgen	Unchanged(no bond)
71	521	28.012418859804633	6.681704644504798	419.24060326196474	('H', 'H')	tsgen	Unchanged(no bond)
72	521	9.274622092302899	5.155215624962686	179.90754930585524	('H', 'H')	tsgen	Unchanged(no bond)
73	521	8.308904062205347	1.9998863922744092	415.46880334316825	('H', 'H')	tsgen	Unchanged(no bond)
74	521	48.3749461359865	13.421596654792948	360.4261652335638	('H', 'H')	tsgen	Unchanged(no bond)
75	521	52.865914396789826	14.754010173033524	358.3155615102863	('H', 'H')	tsgen	Unchanged(no bond)
76	521	124.22869211099888	50.624804700661116	245.39095576871736	('H', 'H')	tsgen	Unchanged(no bond)
77	521	11.024750893896051	6.082519554604433	181.25302836963965	('H', 'H')	tsgen	Unchanged(no bond)
0	10015	3.0007435697209095	2.156859724007538	139.12557855850724	('O', 'C')	tsgen	Unchanged(bond)
1	10015	15.246377389165744	6.0349395105895685	252.635131842047	('O', 'C')	tsgen	Unchanged(no bond)
2	10015	1.4843648421046574	0.6196306496492091	239.55639427213606	('O', 'C')	tsgen	Unchanged(no bond)
3	10015	5.015181032288973	3.4381968295497556	145.86660627413033	('O', 'C')	tsgen	Unchanged(bond)
4	10015	1.7739323142513808	0.8333068284179292	212.87864850684971	('O', 'C')	tsgen	Unchanged(no bond)
5	10015	3.726003692807023	1.1077968593388867	336.3435869488414	('O', 'N')	tsgen	Unchanged(no bond)
6	10015	8.010091758943405	3.684612750168379	217.39304241883656	('O', 'H')	tsgen	Unchanged(no bond)
7	10015	23.97293048422089	7.442518468148307	322.10777288383855	('O', 'H')	tsgen	Unchanged(no bond)
8	10015	19.727070493674283	6.523997294434785	302.3770489681566	('O', 'H')	tsgen	Unchanged(no bond)
9	10015	3.3261382448654953	1.5502691780000168	214.5523043395925	('O', 'H')	tsgen	Unchanged(no bond)
10	10015	1.2492864406221216	0.3976731733557494	314.1490360237446	('O', 'H')	tsgen	Unchanged(no bond)
11	10015	52.712830726416456	28.489757219223836	185.02379757328288	('C', 'C')	tsgen	Bond Breaking
12	10015	8.310142227824668	3.305929487937899	251.370825002326	('C', 'C')	tsgen	Unchanged(no bond)
13	10015	8.482570857550309	4.352774606976684	194.87732822081648	('C', 'C')	tsgen	Unchanged(no bond)
14	10015	3.774115679196588	2.689399583434276	140.33302088851985	('C', 'C')	tsgen	Unchanged(bond)
15	10015	5.074259397833147	1.7560324831584446	288.9615907734495	('N', 'C')	tsgen	Unchanged(no bond)
16	10015	2.36178663220028	2.189254426126447	107.88086592471129	('H', 'C')	tsgen	Unchanged(bond)
17	10015	76.349842975617	31.66835059304065	241.09194683601686	('H', 'C')	tsgen	Unchanged(no bond)
18	10015	26.559338576096756	7.824856246577235	339.422702975718	('H', 'C')	tsgen	Unchanged(no bond)
19	10015	15.577040871701398	5.3805763468190255	289.50506168192334	('H', 'C')	tsgen	Unchanged(no bond)
20	10015	1.2516641219025182	0.546674601433902	228.9596258211853	('H', 'C')	tsgen	Unchanged(no bond)
21	10015	6.858499194440104	4.669181960484802	146.88866813252196	('C', 'C')	tsgen	Unchanged(bond)
22	10015	19.520309288877957	8.89517079515912	219.44839214893088	('C', 'C')	tsgen	Unchanged(no bond)
23	10015	71.28256604372223	40.37975646952606	176.53045059228631	('C', 'C')	tsgen	Unchanged(no bond)
24	10015	8.315609124372703	5.738203625373516	144.9165917989084	('N', 'C')	tsgen	Unchanged(bond)
25	10015	76.04567622242695	30.906862686412236	246.04786643666478	('H', 'C')	tsgen	Unchanged(no bond)
26	10015	1.0780201149427349	0.99446889572985	108.40159200269063	('H', 'C')	tsgen	Unchanged(bond)
27	10015	0.7953853121269283	0.35075708012475315	226.76243964741496	('H', 'C')	tsgen	Unchanged(no bond)
28	10015	13.518125524159075	4.171958476555394	324.02349160772104	('H', 'C')	tsgen	Unchanged(no bond)
29	10015	69.6872430637376	27.606308200246755	252.4323156803513	('H', 'C')	tsgen	Unchanged(no bond)
30	10015	0.5315137150021298	0.35231646806500205	150.86258042983846	('C', 'C')	tsgen	Unchanged(bond)
31	10015	14.741773262427182	6.865870022437037	214.71092832011692	('C', 'C')	tsgen	Unchanged(no bond)
32	10015	4.617317446538882	3.1528793314707433	146.44764233285812	('N', 'C')	tsgen	Unchanged(bond)
33	10015	23.7039066742466	6.910426696556292	343.01654174349443	('H', 'C')	tsgen	Unchanged(no bond)
34	10015	2.8547457071195215	1.2044338455741903	237.0197182360462	('H', 'C')	tsgen	Unchanged(no bond)
35	10015	2.9657520401068727	2.73770798822204	108.32974345203749	('H', 'C')	tsgen	Unchanged(bond)
36	10015	4.642283265503577	2.0172444580307087	230.12993031273493	('H', 'C')	tsgen	Unchanged(no bond)
37	10015	4.4340853215456555	1.4776322191402962	300.08044384180107	('H', 'C')	tsgen	Unchanged(no bond)
38	10015	7.40839776136939	4.733025267757903	156.5256330203123	('C', 'C')	tsgen	Unchanged(bond)
39	10015	13.206915787906803	5.601738830824508	235.76457572840656	('N', 'C')	tsgen	Unchanged(no bond)
40	10015	9.3723937019218	3.1054475582712198	301.8049258941388	('H', 'C')	tsgen	Unchanged(no bond)
41	10015	22.335535074178825	6.960130531529571	320.90684180416264	('H', 'C')	tsgen	Unchanged(no bond)
42	10015	4.799423730878205	2.05680282533456	233.34389041873908	('H', 'C')	tsgen	Unchanged(no bond)
43	10015	3.093327486419195	2.8469337450466794	108.65470584980108	('H', 'C')	tsgen	Unchanged(bond)
44	10015	14.029395947673695	5.642593569860059	248.63382013923137	('H', 'C')	tsgen	Unchanged(no bond)
45	10015	31.720037905045118	15.735443655765646	201.5833719020851	('N', 'C')	tsgen	Bond Breaking
46	10015	8.065469136724746	3.4901100122498003	231.09498292076958	('H', 'C')	tsgen	Unchanged(no bond)
47	10015	80.70094039293507	30.00420598847179	268.965425793777	('H', 'C')	tsgen	Unchanged(no bond)
48	10015	8.739157722254198	2.7129408420085945	322.1285767434553	('H', 'C')	tsgen	Unchanged(no bond)
49	10015	11.628041071366368	4.9017000606466725	237.2246552726097	('H', 'C')	tsgen	Unchanged(no bond)
50	10015	3.8680451747676425	3.579591127522805	108.05829596087018	('H', 'C')	tsgen	Unchanged(bond)
51	10015	17.83359479786668	4.835123078633993	368.8343503947574	('N', 'H')	tsgen	Unchanged(no bond)
52	10015	10.596009992903	4.685663982287914	226.13678729325324	('N', 'H')	tsgen	Unchanged(no bond)
53	10015	5.287281762205476	2.3458336714861505	225.39030906039628	('N', 'H')	tsgen	Unchanged(no bond)
54	10015	21.831033318124504	7.042652051699022	309.98313075623014	('N', 'H')	tsgen	Unchanged(no bond)
55	10015	30.992123699737604	13.029281364316759	237.86518099621068	('N', 'H')	tsgen	Unchanged(no bond)
56	10015	122.27675391787099	47.324442878455784	258.3797008068675	('H', 'H')	tsgen	Unchanged(no bond)
57	10015	50.956977303410866	12.067926777471481	422.2512967060575	('H', 'H')	tsgen	Unchanged(no bond)
58	10015	24.657391738920566	6.2521511941476255	394.3825248820167	('H', 'H')	tsgen	Unchanged(no bond)
59	10015	6.820462201163435	2.3074361992212657	295.5861663028978	('H', 'H')	tsgen	Unchanged(no bond)
60	10015	5.921168864055515	2.065725520330378	286.63870421219	('H', 'H')	tsgen	Unchanged(no bond)
61	10015	12.610591887849498	2.949219637320593	427.59080158934506	('H', 'H')	tsgen	Unchanged(no bond)
62	10015	87.58970117774996	26.319061307532344	332.7994876195769	('H', 'H')	tsgen	Unchanged(no bond)
63	10015	26.442039564533992	9.123303834798381	289.8296499090381	('H', 'H')	tsgen	Unchanged(no bond)
64	10015	11.351436697795458	2.782302605138279	407.98713543350533	('H', 'H')	tsgen	Unchanged(no bond)
65	10015	17.311587354674487	5.689030368617923	304.2976787427506	('H', 'H')	tsgen	Unchanged(no bond)
0	6161	22.472617089326864	16.751723549994463	134.15107419996966	('O', 'C')	tsgen	Unchanged(bond)
1	6161	43.89661838750345	15.226637126646184	288.28833328329347	('O', 'C')	tsgen	Unchanged(no bond)
2	6161	6.7844239262912165	1.7163234019501257	395.28820259530335	('O', 'C')	tsgen	Unchanged(no bond)
3	6161	49.70030629226567	12.762386653407178	389.4279936973792	('O', 'C')	tsgen	Unchanged(no bond)
4	6161	5.840194982914948	1.9041368290469238	306.7108883051297	('O', 'C')	tsgen	Unchanged(no bond)
5	6161	3.794920281267511	3.929810973963547	96.56750175543462	('O', 'H')	tsgen	Unchanged(bond)
6	6161	39.48022287737108	18.268772722743673	216.10769084789285	('O', 'H')	tsgen	Unchanged(no bond)
7	6161	15.023956911283243	7.393087227800968	203.21628094400333	('O', 'H')	tsgen	Unchanged(no bond)
8	6161	66.60215953935302	19.329032001237533	344.5705896450937	('O', 'H')	tsgen	Unchanged(no bond)
9	6161	9.520641578873068	2.3111401882748455	411.9456546675244	('O', 'H')	tsgen	Unchanged(no bond)
10	6161	35.53726065251874	7.213182157458581	492.6710552536438	('O', 'H')	tsgen	Unchanged(no bond)
11	6161	1.293486065160998	0.2627679853623783	492.25405575080856	('O', 'H')	tsgen	Unchanged(no bond)
12	6161	150.1877552015765	40.135001200876374	374.20643006807	('O', 'H')	tsgen	Unchanged(no bond)
13	6161	68.5579697202214	27.36092025019489	250.56894685306884	('O', 'H')	tsgen	Unchanged(no bond)
14	6161	59.802393863966195	15.205061427635444	393.30583535344607	('O', 'H')	tsgen	Unchanged(no bond)
15	6161	10.585360830371693	4.767245480536352	222.0435442980536	('C', 'C')	tsgen	Bond Breaking
16	6161	24.25797858595411	8.034844294211164	301.90975329081573	('C', 'C')	tsgen	Unchanged(no bond)
17	6161	61.85048399419135	18.322052958869296	337.5739832923631	('C', 'C')	tsgen	Unchanged(no bond)
18	6161	2.1942256998429777	0.7488869127139617	292.9982701782191	('C', 'C')	tsgen	Unchanged(no bond)
19	6161	26.767615014444445	13.850065705576053	193.26706156829113	('H', 'C')	tsgen	Unchanged(no bond)
20	6161	2.6076090063527513	2.1193310466665087	123.03924912789125	('H', 'C')	tsgen	Bond Breaking
21	6161	22.447186901015748	20.465961014001362	109.6805905457309	('H', 'C')	tsgen	Unchanged(bond)
22	6161	6.019717163013816	2.087647217933966	288.3493490327935	('H', 'C')	tsgen	Unchanged(no bond)
23	6161	39.9946210501263	13.512767588375699	295.9765332198232	('H', 'C')	tsgen	Unchanged(no bond)
24	6161	0.8598297386180676	0.21478588370839508	400.319482720484	('H', 'C')	tsgen	Unchanged(no bond)
25	6161	25.13919069196664	5.632766473897556	446.3027325642304	('H', 'C')	tsgen	Unchanged(no bond)
26	6161	147.51613162826862	45.12522360868307	326.90393494223775	('H', 'C')	tsgen	Unchanged(no bond)
27	6161	2.547888345499949	0.8995051133310937	283.2544593398116	('H', 'C')	tsgen	Unchanged(no bond)
28	6161	43.785806153983756	11.207911412860572	390.66873872451845	('H', 'C')	tsgen	Unchanged(no bond)
29	6161	2.5819711948036117	1.689103943025622	152.8604089443207	('C', 'C')	tsgen	Unchanged(bond)
30	6161	0.9891936083547659	0.4595534888368328	215.25102787457783	('C', 'C')	tsgen	Unchanged(no bond)
31	6161	5.03722236795332	3.309064701344757	152.22495848770393	('C', 'C')	tsgen	Unchanged(bond)
32	6161	74.41775002978193	23.603994187848613	315.27609029870183	('H', 'C')	tsgen	Unchanged(no bond)
33	6161	12.041066032383574	9.101542028679312	132.29698873489468	('H', 'C')	tsgen	Bond Formation
34	6161	5.46265644424051	2.2730919858410927	240.31831875995152	('H', 'C')	tsgen	Unchanged(no bond)
35	6161	4.1638248581366	3.810977634987569	109.25870621516209	('H', 'C')	tsgen	Unchanged(bond)
36	6161	1.422866687745561	0.635074634032307	224.04716099449467	('H', 'C')	tsgen	Unchanged(no bond)
37	6161	6.180288523965416	2.813810160214001	219.64127542617805	('H', 'C')	tsgen	Unchanged(no bond)
38	6161	35.21118889113551	11.590424338565764	303.7955113858467	('H', 'C')	tsgen	Unchanged(no bond)
39	6161	35.2702266083329	12.611336417863711	279.67080918064573	('H', 'C')	tsgen	Unchanged(no bond)
40	6161	2.822548219956955	1.2538813701661056	225.10488528775602	('H', 'C')	tsgen	Unchanged(no bond)
41	6161	6.875112389720028	3.1494186115766287	218.2978269210863	('H', 'C')	tsgen	Unchanged(no bond)
42	6161	0.48145942733610614	0.3108799527988882	154.8698856267415	('C', 'C')	tsgen	Unchanged(bond)
43	6161	3.967995762200127	1.8277650844461413	217.09550072746518	('C', 'C')	tsgen	Unchanged(no bond)
44	6161	16.865092693256223	4.167913370478808	404.64115239801083	('H', 'C')	tsgen	Unchanged(no bond)
45	6161	4.338446845103583	1.8184539146080532	238.57887242848741	('H', 'C')	tsgen	Unchanged(no bond)
46	6161	63.65944858681956	24.063292871790136	264.55003031380113	('H', 'C')	tsgen	Unchanged(no bond)
47	6161	7.601599669047854	3.3410895809870422	227.5185829289303	('H', 'C')	tsgen	Unchanged(no bond)
48	6161	2.569362441347134	2.3518683223909127	109.24771667212714	('H', 'C')	tsgen	Unchanged(bond)
49	6161	0.38714445721361734	0.35461087195684976	109.17444664830423	('H', 'C')	tsgen	Unchanged(bond)
50	6161	5.445607821379106	2.4148985877600855	225.50047645810767	('H', 'C')	tsgen	Unchanged(no bond)
51	6161	7.092265429223543	3.2012433854998785	221.54721072906102	('H', 'C')	tsgen	Unchanged(no bond)
52	6161	42.68706029999048	13.840905663249172	308.41233470245055	('H', 'C')	tsgen	Unchanged(no bond)
53	6161	25.243319552960575	9.019580835240614	279.8724243850869	('H', 'C')	tsgen	Unchanged(no bond)
54	6161	1.5379519533876396	0.9936576157011326	154.77684959949192	('C', 'C')	tsgen	Unchanged(bond)
55	6161	42.88905771920773	11.85938008569234	361.6467084223981	('H', 'C')	tsgen	Unchanged(no bond)
56	6161	16.66387014147994	5.32384820998155	313.0042308538637	('H', 'C')	tsgen	Unchanged(no bond)
57	6161	118.33072615082484	42.192514734830375	280.454310188678	('H', 'C')	tsgen	Unchanged(no bond)
58	6161	45.144187531233015	14.620675971466056	308.7694961528258	('H', 'C')	tsgen	Unchanged(no bond)
59	6161	9.625422883833279	4.24661234017701	226.66120928363492	('H', 'C')	tsgen	Unchanged(no bond)
60	6161	0.9267271431279589	0.41853662513953294	221.42079986882962	('H', 'C')	tsgen	Unchanged(no bond)
61	6161	0.047212697886123145	0.04334716665661026	108.9176099100895	('H', 'C')	tsgen	Unchanged(bond)
62	6161	2.1259045189810477	1.9498604912586672	109.02854478623449	('H', 'C')	tsgen	Unchanged(bond)
63	6161	7.374700361736908	3.2397534762901166	227.63152862426347	('H', 'C')	tsgen	Unchanged(no bond)
64	6161	1.1812034446354147	0.5342588073334034	221.09199294833272	('H', 'C')	tsgen	Unchanged(no bond)
65	6161	25.939031109362798	8.998300665820592	288.2658856676169	('H', 'C')	tsgen	Unchanged(no bond)
66	6161	1.7418740485637407	0.6841053984437381	254.62071378566898	('H', 'C')	tsgen	Unchanged(no bond)
67	6161	11.221061629697049	3.9269259844761137	285.7467055415876	('H', 'C')	tsgen	Unchanged(no bond)
68	6161	1.1506201110944136	0.5100309951327049	225.59807581792825	('H', 'C')	tsgen	Unchanged(no bond)
69	6161	39.81782836661938	12.986575086978934	306.60761671137567	('H', 'C')	tsgen	Unchanged(no bond)
70	6161	26.538358763337744	9.454683139227651	280.690091593124	('H', 'C')	tsgen	Unchanged(no bond)
71	6161	3.5317228790934685	1.5686845295947203	225.1391412654469	('H', 'C')	tsgen	Unchanged(no bond)
72	6161	4.873173988451152	2.197361979297037	221.77383764554529	('H', 'C')	tsgen	Unchanged(no bond)
73	6161	2.145639688400869	1.9599903575772095	109.47195123210427	('H', 'C')	tsgen	Unchanged(bond)
74	6161	0.2771314744000497	0.2537953493701444	109.19485919967391	('H', 'C')	tsgen	Unchanged(bond)
75	6161	58.30241022581273	21.050187140663667	276.96860762433386	('H', 'H')	tsgen	Unchanged(no bond)
76	6161	6.647300053273231	3.09187613495434	214.99244352398338	('H', 'H')	tsgen	Unchanged(no bond)
77	6161	113.72935981026795	29.289295546946665	388.29667182665975	('H', 'H')	tsgen	Unchanged(no bond)
78	6161	0.6056019390734413	0.1415058246845538	427.96961921776375	('H', 'H')	tsgen	Unchanged(no bond)
79	6161	39.396392047405904	7.791748206221373	505.6168526589398	('H', 'H')	tsgen	Unchanged(no bond)
80	6161	1.4682221308437882	0.3212604275022718	457.01929187447325	('H', 'H')	tsgen	Unchanged(no bond)
81	6161	154.52787357280067	46.66016450096141	331.1773012922333	('H', 'H')	tsgen	Unchanged(no bond)
82	6161	59.1547677167827	28.26435854563012	209.29103210066825	('H', 'H')	tsgen	Unchanged(no bond)
83	6161	113.99543879909926	30.29285311634019	376.31133112915427	('H', 'H')	tsgen	Unchanged(no bond)
84	6161	7.5076297208955145	3.991449769286542	188.09280223605265	('H', 'H')	tsgen	Unchanged(no bond)
85	6161	5.607204125031351	3.2452636123078666	172.78116032749008	('H', 'H')	tsgen	Unchanged(no bond)
86	6161	14.899175041622836	5.838520888219642	255.18749229252285	('H', 'H')	tsgen	Unchanged(no bond)
87	6161	27.28149837020655	8.59655080841336	317.35400602188514	('H', 'H')	tsgen	Unchanged(no bond)
88	6161	27.726297084571083	6.683625635790323	414.83916956836725	('H', 'H')	tsgen	Unchanged(no bond)
89	6161	78.12972806294027	22.875456367701872	341.54390980042945	('H', 'H')	tsgen	Unchanged(no bond)
90	6161	4.1566007736986155	1.4657246128995198	283.5867486373147	('H', 'H')	tsgen	Unchanged(no bond)
91	6161	14.491885041590225	4.337785749142454	334.08485065116815	('H', 'H')	tsgen	Unchanged(no bond)
92	6161	5.175584298273961	1.5530824586700722	333.2459438570886	('H', 'H')	tsgen	Unchanged(no bond)
93	6161	70.37410618403777	29.117606378607498	241.6891871844972	('H', 'H')	tsgen	Unchanged(no bond)
94	6161	42.24950020038292	11.358287726089063	371.97068096223035	('H', 'H')	tsgen	Unchanged(no bond)
95	6161	98.40594366919895	25.418840785055124	387.13781049785797	('H', 'H')	tsgen	Unchanged(no bond)
96	6161	212.32954776558253	87.12188177281601	243.7155206533132	('H', 'H')	tsgen	Unchanged(no bond)
97	6161	25.696265351372194	9.045881338841559	284.0659123068149	('H', 'H')	tsgen	Unchanged(no bond)
98	6161	25.22325071881135	6.4102518568434075	393.48299071718543	('H', 'H')	tsgen	Unchanged(no bond)
99	6161	14.850185987435527	4.990938709250297	297.5429443746107	('H', 'H')	tsgen	Unchanged(no bond)
100	6161	6.8999652407253365	2.74134163521518	251.7003044089296	('H', 'H')	tsgen	Unchanged(no bond)
101	6161	110.20095132889023	28.952187671328655	380.63082686501855	('H', 'H')	tsgen	Unchanged(no bond)
102	6161	11.44490319953646	2.9700873685925813	385.3389405497453	('H', 'H')	tsgen	Unchanged(no bond)
103	6161	16.97833977769614	5.735521957264762	296.0208313070954	('H', 'H')	tsgen	Unchanged(no bond)
104	6161	0.11259528425822118	0.04534482145677993	248.30902546510308	('H', 'H')	tsgen	Unchanged(no bond)
105	6161	0.6674007706561014	0.37784105893249853	176.6353218842034	('H', 'H')	tsgen	Unchanged(no bond)
106	6161	4.116709742442692	1.3755648578670878	299.2741286532971	('H', 'H')	tsgen	Unchanged(no bond)
107	6161	0.5305573879018866	0.21309862840921648	248.9726901869351	('H', 'H')	tsgen	Unchanged(no bond)
108	6161	101.43004462493951	26.65685545094632	380.50266210727693	('H', 'H')	tsgen	Unchanged(no bond)
109	6161	11.405059987822641	2.9737951726312137	383.51867986023547	('H', 'H')	tsgen	Unchanged(no bond)
110	6161	3.5046646103519485	1.4172306576123244	247.28964135283547	('H', 'H')	tsgen	Unchanged(no bond)
111	6161	13.52385762640127	4.41748926320008	306.14353132811993	('H', 'H')	tsgen	Unchanged(no bond)
112	6161	12.743781761183692	3.3069998572333255	385.357795928219	('H', 'H')	tsgen	Unchanged(no bond)
113	6161	76.91724681647383	25.0588709472163	306.9461787743405	('H', 'H')	tsgen	Unchanged(no bond)
114	6161	0.20441829372397358	0.11583400742452628	176.47519780161795	('H', 'H')	tsgen	Unchanged(no bond)
115	6161	10.569513790926655	3.5370878070745113	298.81966090258277	('H', 'H')	tsgen	Unchanged(no bond)
116	6161	1.9862304508819761	0.8053939443244031	246.616015041944	('H', 'H')	tsgen	Unchanged(no bond)
117	6161	1.7708165667303266	0.7051847728251063	251.11384065144992	('H', 'H')	tsgen	Unchanged(no bond)
118	6161	16.220690937185545	5.293281199095746	306.4392449045884	('H', 'H')	tsgen	Unchanged(no bond)
119	6161	3.9174637708455196	2.2320543184610213	175.50933856961737	('H', 'H')	tsgen	Unchanged(no bond)
0	3958	4.243716203810499	2.7874650181839424	152.2428506232992	('C', 'C')	tsgen	Unchanged(bond)
1	3958	5.334339169441682	2.0958275330588503	254.52185760992649	('C', 'C')	tsgen	Unchanged(no bond)
2	3958	7.029475825348097	2.3236073758787947	302.5242516580294	('N', 'C')	tsgen	Unchanged(no bond)
3	3958	2.0117338706014287	0.47690472480512214	421.83139859297575	('C', 'C')	tsgen	Unchanged(no bond)
4	3958	2.140574359237135	0.45005604367821944	475.6239560172645	('O', 'C')	tsgen	Unchanged(no bond)
5	3958	1.671131731601072	1.531687505477923	109.1039605418495	('H', 'C')	tsgen	Unchanged(bond)
6	3958	2.065649539224168	1.889945337139796	109.29678751186947	('H', 'C')	tsgen	Unchanged(bond)
7	3958	2.2729895960257096	2.0835530786237495	109.091993832338	('H', 'C')	tsgen	Unchanged(bond)
8	3958	2.1901763518058726	1.0153429686098767	215.70803359228265	('H', 'C')	tsgen	Unchanged(no bond)
9	3958	2.491791673778021	1.156049390463764	215.54370378400586	('H', 'C')	tsgen	Unchanged(no bond)
10	3958	1.9320938328025061	0.5546461741238817	348.34709458772323	('H', 'C')	tsgen	Unchanged(no bond)
11	3958	2.2418842349576362	0.8057588061993591	278.23266934335606	('H', 'C')	tsgen	Unchanged(no bond)
12	3958	40.38440125802798	11.22101170913207	359.89982280440614	('H', 'C')	tsgen	Unchanged(no bond)
13	3958	4.125795399346988	0.8349463455850364	494.1389852369609	('H', 'C')	tsgen	Unchanged(no bond)
14	3958	3.014535687363473	1.9763630401700105	152.5294506167327	('C', 'C')	tsgen	Unchanged(bond)
15	3958	2.2042313348865417	0.8918258647446735	247.15938638061422	('N', 'C')	tsgen	Unchanged(no bond)
16	3958	1.3709083669402489	0.38884149511493227	352.56226101461755	('C', 'C')	tsgen	Unchanged(no bond)
17	3958	5.2456813224300625	1.1891206439643247	441.1395386208971	('O', 'C')	tsgen	Unchanged(no bond)
18	3958	0.953965711962379	0.4396752086254673	216.97054854302795	('H', 'C')	tsgen	Unchanged(no bond)
19	3958	2.3694876525291786	1.0922937858479318	216.92768769985994	('H', 'C')	tsgen	Unchanged(no bond)
20	3958	1.9930518864912372	0.9188676515941346	216.9030418073278	('H', 'C')	tsgen	Unchanged(no bond)
21	3958	4.73156920276645	4.324961468426116	109.40141865560487	('H', 'C')	tsgen	Unchanged(bond)
22	3958	3.838323756395945	3.5077862523073393	109.42296594814425	('H', 'C')	tsgen	Unchanged(bond)
23	3958	2.340614456907897	1.0842323011018045	215.87758034227056	('H', 'C')	tsgen	Unchanged(no bond)
24	3958	0.40137525760828296	0.18649396469751048	215.2215800974073	('H', 'C')	tsgen	Unchanged(no bond)
25	3958	16.198411678970093	4.617248560461145	350.8239044716338	('H', 'C')	tsgen	Unchanged(no bond)
26	3958	11.632667516539996	2.931339092738967	396.8380029916885	('H', 'C')	tsgen	Unchanged(no bond)
27	3958	1.7501191714674347	1.2108508695136149	144.5363104186759	('N', 'C')	tsgen	Unchanged(bond)
28	3958	2.1249313982247386	0.8595565719452883	247.21251254187288	('C', 'C')	tsgen	Unchanged(no bond)
29	3958	2.5351590327989726	0.7225973006744982	350.8398149885924	('O', 'C')	tsgen	Unchanged(no bond)
30	3958	4.144049909578573	1.1867395204944513	349.196250568277	('H', 'C')	tsgen	Unchanged(no bond)
31	3958	5.213142915635105	1.8575634316499439	280.6441398883824	('H', 'C')	tsgen	Unchanged(no bond)
32	3958	3.0790151476574046	1.0924359082526136	281.84858483665084	('H', 'C')	tsgen	Unchanged(no bond)
33	3958	3.2030082383025515	1.493210231073993	214.5048414246924	('H', 'C')	tsgen	Unchanged(no bond)
34	3958	4.462243217428208	2.0914228440737346	213.35920806605137	('H', 'C')	tsgen	Unchanged(no bond)
35	3958	0.7468603169828336	0.6820407292437625	109.50377081013067	('H', 'C')	tsgen	Unchanged(bond)
36	3958	1.1160691512485776	1.019213660649591	109.50296236583566	('H', 'C')	tsgen	Unchanged(bond)
37	3958	21.060248176490106	7.703506430413196	273.3852222585928	('H', 'C')	tsgen	Unchanged(no bond)
38	3958	19.726701153251636	6.848953263394191	288.02505134157565	('H', 'C')	tsgen	Unchanged(no bond)
39	3958	7.785346698400031	6.0261662548995725	129.19236491476082	('N', 'C')	tsgen	Unchanged(bond)
40	3958	0.9792262463217405	0.4673960643865011	209.50673763311678	('O', 'N')	tsgen	Unchanged(no bond)
41	3958	6.562274384599309	1.6323743276074358	402.0079385968785	('N', 'H')	tsgen	Unchanged(no bond)
42	3958	10.181244991259097	2.998390395730692	339.5570171834806	('N', 'H')	tsgen	Unchanged(no bond)
43	3958	6.5129625248914635	2.3796953415005486	273.68892190983695	('N', 'H')	tsgen	Unchanged(no bond)
44	3958	4.46143843565423	1.6358126540100684	272.735293049443	('N', 'H')	tsgen	Unchanged(no bond)
45	3958	5.303198909503637	1.5650376657334122	338.8543947291158	('N', 'H')	tsgen	Unchanged(no bond)
46	3958	0.09016258805316646	0.04331708183312654	208.14557268771284	('N', 'H')	tsgen	Unchanged(no bond)
47	3958	7.578590509763483	3.6550414633513264	207.3462253644213	('N', 'H')	tsgen	Unchanged(no bond)
48	3958	9.48209949833867	7.0879907895551595	133.7769726268756	('N', 'H')	tsgen	Bond Breaking
49	3958	6.1109556671320675	2.8566216522804457	213.92247245110957	('N', 'H')	tsgen	Unchanged(no bond)
50	3958	3.5334670327682227	2.761331461306274	127.96243704465246	('O', 'C')	tsgen	Unchanged(bond)
51	3958	2.4021588058071863	0.46724034515232116	514.1163066781141	('H', 'C')	tsgen	Unchanged(no bond)
52	3958	0.8959138432786062	0.19158588382071956	467.630404397109	('H', 'C')	tsgen	Unchanged(no bond)
53	3958	5.7579242277849385	1.506445286031259	382.21927348946286	('H', 'C')	tsgen	Unchanged(no bond)
54	3958	3.853994463087629	1.1068428514258366	348.1970776721291	('H', 'C')	tsgen	Unchanged(no bond)
55	3958	5.005311595060125	1.136911202245714	440.25527984712005	('H', 'C')	tsgen	Unchanged(no bond)
56	3958	8.250066725026528	3.146733011566659	262.1787960624941	('H', 'C')	tsgen	Unchanged(no bond)
57	3958	6.582227212866121	2.0875329611918576	315.31129497031077	('H', 'C')	tsgen	Unchanged(no bond)
58	3958	28.23965972381488	18.144716784979373	155.63571511456348	('H', 'C')	tsgen	Unchanged(no bond)
59	3958	9.787850191042203	8.984326845701547	108.94361212743604	('H', 'C')	tsgen	Unchanged(bond)
60	3958	5.420342477285889	0.9589326836612295	565.2474432919403	('O', 'H')	tsgen	Unchanged(no bond)
61	3958	0.5974769133721303	0.11496996446565455	519.6808715641702	('O', 'H')	tsgen	Unchanged(no bond)
62	3958	1.6066762681340663	0.39279352826745334	409.03837576470437	('O', 'H')	tsgen	Unchanged(no bond)
63	3958	17.004034549179448	3.9160100543035847	434.21835780254173	('O', 'H')	tsgen	Unchanged(no bond)
64	3958	9.094309476741813	1.6853869292212085	539.5977219868529	('O', 'H')	tsgen	Unchanged(no bond)
65	3958	8.702410198829558	2.2590302493814374	385.2276967611404	('O', 'H')	tsgen	Unchanged(no bond)
66	3958	1.4149951160267626	0.3481666808238464	406.41313312306124	('O', 'H')	tsgen	Unchanged(no bond)
67	3958	1.8102561174457188	1.380201349241314	131.15884276165954	('O', 'H')	tsgen	Bond Formation
68	3958	20.68826702558093	9.917664211168095	208.6001964281495	('O', 'H')	tsgen	Unchanged(no bond)
69	3958	1.098163244333361	0.6223828371382446	176.44497547245754	('H', 'H')	tsgen	Unchanged(no bond)
70	3958	0.29662158849230735	0.1682559451550686	176.29189162910944	('H', 'H')	tsgen	Unchanged(no bond)
71	3958	2.3451657205677545	0.9379055593409777	250.04284250277743	('H', 'H')	tsgen	Unchanged(no bond)
72	3958	1.7079123995183743	0.6841236201083662	249.64967577757923	('H', 'H')	tsgen	Unchanged(no bond)
73	3958	1.067695141147773	0.24771453528181228	431.018365528333	('H', 'H')	tsgen	Unchanged(no bond)
74	3958	1.049136652424476	0.27777440359314853	377.69378274361407	('H', 'H')	tsgen	Unchanged(no bond)
75	3958	49.943060941015105	10.99167978204283	454.371505823954	('H', 'H')	tsgen	Unchanged(no bond)
76	3958	2.2129905170972464	0.3807271668898173	581.2536402840113	('H', 'H')	tsgen	Unchanged(no bond)
77	3958	3.5549736689787226	2.0145086289468055	176.46852527195574	('H', 'H')	tsgen	Unchanged(no bond)
78	3958	1.576606660961044	0.5133727796385491	307.1075685140703	('H', 'H')	tsgen	Unchanged(no bond)
79	3958	2.8461531827214337	1.1318358547173148	251.4634229741983	('H', 'H')	tsgen	Unchanged(no bond)
80	3958	2.3695208339487017	0.625705041359929	378.6961391263051	('H', 'H')	tsgen	Unchanged(no bond)
81	3958	4.100001231475314	1.5782500729402529	259.78146947505485	('H', 'H')	tsgen	Unchanged(no bond)
82	3958	28.62168470567834	7.246722551375051	394.9604045520887	('H', 'H')	tsgen	Unchanged(no bond)
83	3958	9.248857528396126	1.7020602446030875	543.391901533598	('H', 'H')	tsgen	Unchanged(no bond)
84	3958	2.0508958968640467	0.8152307714974846	251.57243428100585	('H', 'H')	tsgen	Unchanged(no bond)
85	3958	1.2959117694411493	0.42225461061798	306.9029293829499	('H', 'H')	tsgen	Unchanged(no bond)
86	3958	0.8719770709039842	0.22791716900201542	382.58507453480763	('H', 'H')	tsgen	Unchanged(no bond)
87	3958	4.2937232931052005	1.3594981121480696	315.8315009589031	('H', 'H')	tsgen	Unchanged(no bond)
88	3958	62.224102580296716	21.362111807175253	291.2825433269966	('H', 'H')	tsgen	Unchanged(no bond)
89	3958	8.364385197512192	1.7822798836633722	469.3081751177984	('H', 'H')	tsgen	Unchanged(no bond)
90	3958	1.5395654892434552	0.8766526064713599	175.61865188998928	('H', 'H')	tsgen	Unchanged(no bond)
91	3958	2.967464024554456	1.1954060111710545	248.2390080711943	('H', 'H')	tsgen	Unchanged(no bond)
92	3958	1.9731893883793372	0.646984501292358	304.982481719094	('H', 'H')	tsgen	Unchanged(no bond)
93	3958	33.72899267625669	9.221329197350162	365.771484288285	('H', 'H')	tsgen	Unchanged(no bond)
94	3958	12.864218992949183	3.38500560763975	380.035382036456	('H', 'H')	tsgen	Unchanged(no bond)
95	3958	0.7554448223946242	0.3111910913790614	242.75914167299152	('H', 'H')	tsgen	Unchanged(no bond)
96	3958	3.4816280535946653	1.4082667330087926	247.2278846036568	('H', 'H')	tsgen	Unchanged(no bond)
97	3958	6.8301728672717665	1.5091086544041656	452.59649444979766	('H', 'H')	tsgen	Unchanged(no bond)
98	3958	24.79959110121195	5.293209557027896	468.5170846539611	('H', 'H')	tsgen	Unchanged(no bond)
99	3958	0.015886601119219357	0.009023573007210826	176.0566585600207	('H', 'H')	tsgen	Unchanged(no bond)
100	3958	33.79433751801315	9.90906567994538	341.04464143787396	('H', 'H')	tsgen	Unchanged(no bond)
101	3958	35.54767503835778	13.743346240782376	258.6537107889537	('H', 'H')	tsgen	Unchanged(no bond)
102	3958	31.465127411804783	9.937719485360544	316.62321982580306	('H', 'H')	tsgen	Unchanged(no bond)
103	3958	25.249657438259288	6.987061355320535	361.3773538575281	('H', 'H')	tsgen	Unchanged(no bond)
104	3958	48.53007931908291	18.347588763330677	264.50385358578933	('H', 'H')	tsgen	Unchanged(no bond)
0	2245	1.2986570672065545	0.9298880269266125	139.65735976822566	('O', 'C')	tsgen	Unchanged(bond)
1	2245	42.77646098030608	17.38623424079262	246.03637790604122	('O', 'C')	tsgen	Unchanged(no bond)
2	2245	26.121152161553375	9.873989713428942	264.5450615168028	('O', 'O')	tsgen	Unchanged(no bond)
3	2245	19.931484230554062	5.673173362561927	351.32866487184657	('O', 'C')	tsgen	Unchanged(no bond)
4	2245	21.976896964586068	4.873203001954477	450.9743787765845	('O', 'C')	tsgen	Unchanged(no bond)
5	2245	13.175447702497534	13.688647011317032	96.25091283020731	('O', 'H')	tsgen	Unchanged(bond)
6	2245	1.7138700014661445	0.8215704344853544	208.60901628473786	('O', 'H')	tsgen	Unchanged(no bond)
7	2245	8.486697755950035	4.168191627767142	203.60622816413726	('O', 'H')	tsgen	Unchanged(no bond)
8	2245	15.728994186854095	2.872947429765541	547.4863209779556	('O', 'H')	tsgen	Unchanged(no bond)
9	2245	7.7511449976589875	5.199716166850435	149.06861738097524	('C', 'C')	tsgen	Unchanged(bond)
10	2245	1.6313685403985367	0.6882098847638214	237.0452061958376	('O', 'C')	tsgen	Unchanged(no bond)
11	2245	0.9180583344555071	0.320905490609656	286.0837104131128	('C', 'C')	tsgen	Unchanged(no bond)
12	2245	29.21769501979883	7.540616534759276	387.47090354106655	('C', 'C')	tsgen	Unchanged(no bond)
13	2245	8.505587494909928	4.400607301103205	193.28212932741417	('H', 'C')	tsgen	Unchanged(no bond)
14	2245	1.1271804013697206	1.0223328290577811	110.25571803348726	('H', 'C')	tsgen	Unchanged(bond)
15	2245	6.533651905409177	5.965490287476765	109.52413951834173	('H', 'C')	tsgen	Unchanged(bond)
16	2245	30.74702098248263	6.383957766244112	481.62945477272626	('H', 'C')	tsgen	Unchanged(no bond)
17	2245	17.389792804840766	12.785263506857703	136.01434804619637	('O', 'C')	tsgen	Unchanged(bond)
18	2245	9.2359535569559	5.649111022243235	163.4939288781821	('C', 'C')	tsgen	Bond Breaking
19	2245	32.1572220305784	11.58954474943237	277.4675168509392	('C', 'C')	tsgen	Unchanged(no bond)
20	2245	17.79517583072403	7.225347752239817	246.288157206103	('H', 'C')	tsgen	Unchanged(no bond)
21	2245	0.09372757042558355	0.04530625053730164	206.8755840839567	('H', 'C')	tsgen	Unchanged(no bond)
22	2245	5.703064765190069	2.726749830320818	209.1524752939682	('H', 'C')	tsgen	Unchanged(no bond)
23	2245	32.14864718181829	8.51281264667997	377.6501200734917	('H', 'C')	tsgen	Unchanged(no bond)
24	2245	46.756230740932246	33.53022625641691	139.4450200943222	('O', 'C')	tsgen	Bond Formation
25	2245	16.505649060201975	6.521885564952812	253.08093642273835	('O', 'C')	tsgen	Unchanged(no bond)
26	2245	7.569294081911293	3.5084294191170464	215.74594149356523	('O', 'H')	tsgen	Unchanged(no bond)
27	2245	6.239281184520795	2.0537829728583543	303.79457162590404	('O', 'H')	tsgen	Unchanged(no bond)
28	2245	6.308120403467576	2.0159302819656384	312.9136190819469	('O', 'H')	tsgen	Unchanged(no bond)
29	2245	13.050882599196756	3.6349875382069423	359.0351400663801	('O', 'H')	tsgen	Unchanged(no bond)
30	2245	7.900346159010763	6.49927561470933	121.55733388395613	('C', 'C')	tsgen	Unchanged(bond)
31	2245	45.54356673983335	14.698289138410193	309.8562445667025	('H', 'C')	tsgen	Unchanged(no bond)
32	2245	61.872981341869114	20.14280146743722	307.1716783878983	('H', 'C')	tsgen	Unchanged(no bond)
33	2245	51.9206918732253	14.121802593954197	367.66334558063784	('H', 'C')	tsgen	Unchanged(no bond)
34	2245	9.68748657228713	4.264243019833944	227.17951409496297	('H', 'C')	tsgen	Unchanged(no bond)
35	2245	52.69207540385654	13.066223020703719	403.26937111332626	('H', 'C')	tsgen	Unchanged(no bond)
36	2245	40.69201007753689	10.650378782458116	382.0710127658496	('H', 'C')	tsgen	Unchanged(no bond)
37	2245	93.51323566695302	19.760437321992917	473.23464629436575	('H', 'C')	tsgen	Unchanged(no bond)
38	2245	0.05173108558393924	0.04862479963540638	106.38827506092386	('H', 'C')	tsgen	Unchanged(bond)
39	2245	5.208018462646491	2.029143987788396	256.66086260949936	('H', 'H')	tsgen	Unchanged(no bond)
40	2245	3.5160456564224063	1.2642987633231204	278.1024357866749	('H', 'H')	tsgen	Unchanged(no bond)
41	2245	61.708990047214215	12.349050636548881	499.70634879880674	('H', 'H')	tsgen	Unchanged(no bond)
42	2245	2.125473330119121	1.2120923022942858	175.35573207551596	('H', 'H')	tsgen	Unchanged(no bond)
43	2245	46.6884725351636	10.137128331859941	460.56901922042925	('H', 'H')	tsgen	Unchanged(no bond)
44	2245	104.1322325248517	18.3784391419029	566.5999801225224	('H', 'H')	tsgen	Unchanged(no bond)
0	1214	4.684575372200794	3.1842420913198675	147.11743761477126	('C', 'C')	tsgen	Unchanged(bond)
1	1214	9.723920805421837	2.8252015566237487	344.18502929902064	('C', 'C')	tsgen	Unchanged(no bond)
2	1214	5.160758316067593	1.2523265269925907	412.09366765239224	('C', 'C')	tsgen	Unchanged(no bond)
3	1214	3.4518433578193175	1.097258776910837	314.58790127315734	('C', 'C')	tsgen	Unchanged(no bond)
4	1214	0.7840000492785659	0.29366954849804694	266.9667499705983	('O', 'C')	tsgen	Unchanged(no bond)
5	1214	4.287141273123685	3.9384966489288638	108.8522259956636	('H', 'C')	tsgen	Unchanged(bond)
6	1214	10.344860740354523	9.4110782897503	109.9221621779644	('H', 'C')	tsgen	Unchanged(bond)
7	1214	5.1691397427725105	4.750025864607587	108.82340202161294	('H', 'C')	tsgen	Unchanged(bond)
8	1214	0.4879871699129179	0.22237254045972876	219.44578629360555	('H', 'C')	tsgen	Unchanged(no bond)
9	1214	17.230453166663207	7.845821572781231	219.61311516998032	('H', 'C')	tsgen	Unchanged(no bond)
10	1214	3.9651477826666337	0.9585556897225678	413.65857249402546	('H', 'C')	tsgen	Unchanged(no bond)
11	1214	4.728478573858208	1.158797597101956	408.05042965947536	('H', 'C')	tsgen	Unchanged(no bond)
[truncated: 105,466 more rows]
