# Supplementary material for: Prediction of transition state structures of gas-phase chemical reactions via machine learning
Source: Nat Commun. 2023 Mar 1;14:1168. doi: 10.1038/s41467-023-36823-3 (PMC9977841; doi:10.1038/s41467-023-36823-3)
Supplement: Supplementary file 6 — Supplementary Data 3 [file 41467_2023_36823_MOESM6_ESM.csv]

	Reaction Index	Absolute Error	Absolute Percentage Error	True Distance (pm)	Atomic numbers	model	BondChange
0	6069	1.0400231834988727	0.6831246698002853	152.24500438593859	('C', 'C')	psi_ensemble	Unchanged(bond)
1	6069	1.893017353039994	0.7493946825723197	252.6061896439077	('C', 'C')	psi_ensemble	Unchanged(no bond)
2	6069	8.938865107270644	2.2873233923836045	390.80023126749523	('C', 'C')	psi_ensemble	Unchanged(no bond)
3	6069	8.51719456392841	1.981694489815102	429.79352305324767	('O', 'C')	psi_ensemble	Unchanged(no bond)
4	6069	3.0121170784823015	0.6469299385814175	465.6017443074665	('N', 'C')	psi_ensemble	Unchanged(no bond)
5	6069	0.5011458522290679	0.4599773764945177	108.95010881802376	('H', 'C')	psi_ensemble	Unchanged(bond)
6	6069	0.2445242080108434	0.22399366953765631	109.1656779924022	('H', 'C')	psi_ensemble	Unchanged(bond)
7	6069	0.17347112032748413	0.15888644800872917	109.17930541058712	('H', 'C')	psi_ensemble	Unchanged(bond)
8	6069	1.2003022028688193	0.5495691908576223	218.40784069349027	('H', 'C')	psi_ensemble	Unchanged(no bond)
9	6069	0.47902458603079623	0.22137341421333873	216.38758553416793	('H', 'C')	psi_ensemble	Unchanged(no bond)
10	6069	7.024864337696934	2.559640676853225	274.44728477800146	('H', 'C')	psi_ensemble	Unchanged(no bond)
11	6069	8.017829396194553	2.8004837503668045	286.3015861150555	('H', 'C')	psi_ensemble	Unchanged(no bond)
12	6069	39.96113334149545	7.139809651855877	559.6946598024249	('H', 'C')	psi_ensemble	Unchanged(no bond)
13	6069	2.5035631190280405	0.7121227628817273	351.5634170851303	('H', 'C')	psi_ensemble	Unchanged(no bond)
14	6069	1.4340001528097446	0.9665735917979231	148.35912805587432	('C', 'C')	psi_ensemble	Unchanged(bond)
15	6069	1.070749555617967	0.4142440725749114	258.48277054690595	('C', 'C')	psi_ensemble	Unchanged(no bond)
16	6069	18.92733425922706	6.475362760925941	292.29766667961246	('O', 'C')	psi_ensemble	Unchanged(no bond)
17	6069	25.805074538616203	7.503007343982492	343.92975183893697	('N', 'C')	psi_ensemble	Unchanged(no bond)
18	6069	1.3253259930496863	0.614237476385498	215.76768660365917	('H', 'C')	psi_ensemble	Unchanged(no bond)
19	6069	2.4040097743506017	1.1071830681830335	217.1284806852902	('H', 'C')	psi_ensemble	Unchanged(no bond)
20	6069	0.39113092526492643	0.1800671947453864	217.2138716427401	('H', 'C')	psi_ensemble	Unchanged(no bond)
21	6069	0.9283380301130073	0.850250762987795	109.18402788029408	('H', 'C')	psi_ensemble	Unchanged(bond)
22	6069	0.19577445130793958	0.17860754506154533	109.61152354480814	('H', 'C')	psi_ensemble	Unchanged(bond)
23	6069	2.7196350299083516	1.2332312658530795	220.52919879768552	('H', 'C')	psi_ensemble	Unchanged(no bond)
24	6069	15.359996666667453	6.309949321666617	243.4250401017561	('H', 'C')	psi_ensemble	Unchanged(no bond)
25	6069	8.34784648844229	1.9452468899440527	429.1407189286077	('H', 'C')	psi_ensemble	Unchanged(no bond)
26	6069	22.496984456634948	8.087399547880272	278.1732783627769	('H', 'C')	psi_ensemble	Unchanged(no bond)
27	6069	2.460514642633571	1.667134139175207	147.58948214274338	('C', 'C')	psi_ensemble	Unchanged(bond)
28	6069	2.4935220553955695	1.1833309554797535	210.72059712869003	('O', 'C')	psi_ensemble	Bond Formation
29	6069	2.725779462584388	1.1464391991808385	237.7604904413623	('N', 'C')	psi_ensemble	Unchanged(no bond)
30	6069	0.58539776760278	0.16942993238778295	345.5102409313073	('H', 'C')	psi_ensemble	Unchanged(no bond)
31	6069	0.0850436184411052	0.03055817895472763	278.3006754659645	('H', 'C')	psi_ensemble	Unchanged(no bond)
32	6069	5.854718667753289	2.0609923483640746	284.072799804449	('H', 'C')	psi_ensemble	Unchanged(no bond)
33	6069	0.19454622702235191	0.09198205159233	211.50455295843207	('H', 'C')	psi_ensemble	Unchanged(no bond)
34	6069	8.324225772634408	4.084117395115312	203.8194539312301	('H', 'C')	psi_ensemble	Unchanged(no bond)
35	6069	2.299451095182259	2.1109572342538043	108.92930741892006	('H', 'C')	psi_ensemble	Unchanged(bond)
36	6069	5.2114283121917016	3.063349371886851	170.1219051283646	('H', 'C')	psi_ensemble	Bond Breaking
37	6069	14.142212911246066	4.322260741143036	327.19481211830157	('H', 'C')	psi_ensemble	Unchanged(no bond)
38	6069	8.237375508418987	4.43490604373167	185.7395720944699	('H', 'C')	psi_ensemble	Unchanged(no bond)
39	6069	0.8521151660410453	0.6775376271082805	125.76647140290333	('O', 'C')	psi_ensemble	Unchanged(bond)
40	6069	0.653488031156102	0.5091088564307632	128.35919526867903	('N', 'C')	psi_ensemble	Unchanged(bond)
41	6069	4.6017509205205975	0.9733708606366794	472.7644011770194	('H', 'C')	psi_ensemble	Unchanged(no bond)
42	6069	1.0646786188301505	0.2515977579528762	423.16697394003126	('H', 'C')	psi_ensemble	Unchanged(no bond)
43	6069	25.937842822418933	6.188595697083281	419.1232404250221	('H', 'C')	psi_ensemble	Unchanged(no bond)
44	6069	6.932474980375769	2.5061983062325144	276.6131859213141	('H', 'C')	psi_ensemble	Unchanged(no bond)
45	6069	26.579221714555025	9.351324541822285	284.2294863757937	('H', 'C')	psi_ensemble	Unchanged(no bond)
46	6069	3.169738135256539	1.4560368230979164	217.69628933645305	('H', 'C')	psi_ensemble	Unchanged(no bond)
47	6069	13.123181158466712	5.329770165404982	246.22414759360547	('H', 'C')	psi_ensemble	Unchanged(no bond)
48	6069	0.43378077582731933	0.22482638141472105	192.940336048533	('H', 'C')	psi_ensemble	Unchanged(no bond)
49	6069	12.190753938811682	5.922159125120015	205.84982066932608	('H', 'C')	psi_ensemble	Unchanged(no bond)
50	6069	3.983970722245944	1.665129133711745	239.25896446032758	('O', 'N')	psi_ensemble	Unchanged(no bond)
51	6069	12.335706517423528	2.4657430373375444	500.2835384965075	('O', 'H')	psi_ensemble	Unchanged(no bond)
52	6069	22.881749720316247	5.125363008347636	446.44154341944045	('O', 'H')	psi_ensemble	Unchanged(no bond)
53	6069	28.957972361462314	5.975547430725687	484.6078572243142	('O', 'H')	psi_ensemble	Unchanged(no bond)
54	6069	61.25549836791841	18.81759846096829	325.5224012510171	('O', 'H')	psi_ensemble	Unchanged(no bond)
55	6069	18.546900141409537	6.905614664948226	268.5771077779735	('O', 'H')	psi_ensemble	Unchanged(no bond)
56	6069	25.55381010710649	9.913409209884463	257.77015319439545	('O', 'H')	psi_ensemble	Unchanged(no bond)
57	6069	10.55219768337854	2.9739678901553845	354.8188169182689	('O', 'H')	psi_ensemble	Unchanged(no bond)
58	6069	6.584497370307174	2.4684778797091833	266.7432195536996	('O', 'H')	psi_ensemble	Unchanged(no bond)
59	6069	12.543996692135151	3.8316509520010027	327.37837682172744	('O', 'H')	psi_ensemble	Unchanged(no bond)
60	6069	14.2592205073659	2.5991206492712218	548.6171067650939	('N', 'H')	psi_ensemble	Unchanged(no bond)
61	6069	8.326143972850897	1.6302546586282471	510.7265867196971	('N', 'H')	psi_ensemble	Unchanged(no bond)
62	6069	12.136689647290666	2.5971403057247833	467.30974143130413	('N', 'H')	psi_ensemble	Unchanged(no bond)
63	6069	43.698125258057715	13.118960314767076	333.09137469430306	('N', 'H')	psi_ensemble	Unchanged(no bond)
64	6069	41.09942035084737	10.474117808729691	392.3902814668832	('N', 'H')	psi_ensemble	Unchanged(no bond)
65	6069	20.487707297341593	6.719367868692748	304.90527825986516	('N', 'H')	psi_ensemble	Unchanged(no bond)
66	6069	5.2483651017963595	2.1056705543131247	249.24910931797638	('N', 'H')	psi_ensemble	Unchanged(no bond)
67	6069	0.4306054127476422	0.42521708385264745	101.26719482815088	('N', 'H')	psi_ensemble	Unchanged(bond)
68	6069	4.752699978788444	2.7021754490181937	175.8842113866176	('N', 'H')	psi_ensemble	Bond Breaking
69	6069	0.5758325936443542	0.3263790250748442	176.43063720541053	('H', 'H')	psi_ensemble	Unchanged(no bond)
70	6069	0.27636699757804806	0.15692003426850065	176.1196388124449	('H', 'H')	psi_ensemble	Unchanged(no bond)
71	6069	0.11846020178514216	0.047078700531701136	251.62164725718213	('H', 'H')	psi_ensemble	Unchanged(no bond)
72	6069	1.0067256949177317	0.4020954305349595	250.36984219849364	('H', 'H')	psi_ensemble	Unchanged(no bond)
73	6069	3.905561817055858	1.0361337729494584	376.9360597076462	('H', 'H')	psi_ensemble	Unchanged(no bond)
74	6069	3.256130204756591	0.8499448612763838	383.0989930178268	('H', 'H')	psi_ensemble	Unchanged(no bond)
75	6069	31.884025503414115	4.9951590548029685	638.298503683418	('H', 'H')	psi_ensemble	Unchanged(no bond)
76	6069	4.19017162169526	0.9442849035583989	443.7401896297626	('H', 'H')	psi_ensemble	Unchanged(no bond)
77	6069	0.6412647254338433	0.36261531437753386	176.84435819668553	('H', 'H')	psi_ensemble	Unchanged(no bond)
78	6069	0.11335860816088505	0.03668398680296398	309.01387237367	('H', 'H')	psi_ensemble	Unchanged(no bond)
79	6069	2.2464714826829546	0.8936032514856704	251.39473014988002	('H', 'H')	psi_ensemble	Unchanged(no bond)
80	6069	8.167478448065735	3.1697024521426553	257.67334856761346	('H', 'H')	psi_ensemble	Unchanged(no bond)
81	6069	22.57908650671321	6.841348862523048	330.03851960249517	('H', 'H')	psi_ensemble	Unchanged(no bond)
82	6069	35.48261952490188	5.873893781917327	604.0732236959147	('H', 'H')	psi_ensemble	Unchanged(no bond)
83	6069	16.067112059092636	4.022835078035055	399.3977318836691	('H', 'H')	psi_ensemble	Unchanged(no bond)
84	6069	2.311770630369381	0.9058833694127643	255.1951728474691	('H', 'H')	psi_ensemble	Unchanged(no bond)
85	6069	0.4687587017041306	0.1522792555286015	307.828338191532	('H', 'H')	psi_ensemble	Unchanged(no bond)
86	6069	13.657193993912697	4.496983164505843	303.69680059528173	('H', 'H')	psi_ensemble	Unchanged(no bond)
87	6069	14.068187465767723	5.659860789114776	248.56066235452482	('H', 'H')	psi_ensemble	Unchanged(no bond)
88	6069	71.93677807011163	12.699891979388722	566.436141243259	('H', 'H')	psi_ensemble	Unchanged(no bond)
89	6069	13.415377038656562	4.15927959509465	322.54088074478864	('H', 'H')	psi_ensemble	Unchanged(no bond)
90	6069	0.10610999376619024	0.060592081934149764	175.12188124103147	('H', 'H')	psi_ensemble	Unchanged(no bond)
91	6069	2.366579053295892	0.7711016157961704	306.90884376534143	('H', 'H')	psi_ensemble	Unchanged(no bond)
92	6069	29.851549523730057	11.28518853258133	264.5197236851295	('H', 'H')	psi_ensemble	Unchanged(no bond)
93	6069	8.219716013369727	1.99972527860936	411.04226171936205	('H', 'H')	psi_ensemble	Unchanged(no bond)
94	6069	39.059055336778755	13.893184328790081	281.13825032781597	('H', 'H')	psi_ensemble	Unchanged(no bond)
95	6069	9.181750078575002	3.5202299025153656	260.82813716269555	('H', 'H')	psi_ensemble	Unchanged(no bond)
96	6069	15.163938208675498	4.452462943033958	340.5741586777277	('H', 'H')	psi_ensemble	Unchanged(no bond)
97	6069	28.669947390894013	6.195073536144521	462.78623205394007	('H', 'H')	psi_ensemble	Unchanged(no bond)
98	6069	27.160961500954528	7.425950671870188	365.75736496394177	('H', 'H')	psi_ensemble	Unchanged(no bond)
99	6069	6.1238088334121255	2.9614498945512593	206.784144640747	('H', 'H')	psi_ensemble	Unchanged(no bond)
100	6069	15.9170841062942	4.0779026498692	390.32525964798947	('H', 'H')	psi_ensemble	Unchanged(no bond)
101	6069	1.3855057790360004	0.5799250823453143	238.9111664963313	('H', 'H')	psi_ensemble	Unchanged(no bond)
102	6069	55.66858517464532	15.915045091230176	349.7859092169392	('H', 'H')	psi_ensemble	Unchanged(no bond)
103	6069	0.8543300021972788	1.044468402232891	81.79567714742451	('H', 'H')	psi_ensemble	Bond Formation
104	6069	59.06553392546723	21.54988454956295	274.08747267124045	('H', 'H')	psi_ensemble	Unchanged(no bond)
0	1567	1.1391733153465866	0.7903575890914264	144.13391243021394	('C', 'C')	psi_ensemble	Unchanged(bond)
1	1567	6.536094933031622	3.086433929217433	211.76850316341788	('C', 'C')	psi_ensemble	Bond Formation
2	1567	0.28514586476275916	0.1132407190198623	251.80506378871095	('C', 'C')	psi_ensemble	Unchanged(no bond)
3	1567	5.660505344946953	2.4620102841704123	229.91396020322844	('O', 'C')	psi_ensemble	Unchanged(no bond)
4	1567	0.07033105372056259	0.06469931075865426	108.7044867957191	('H', 'C')	psi_ensemble	Unchanged(bond)
5	1567	11.696756545848942	6.205748658528461	188.4826020108674	('H', 'C')	psi_ensemble	Bond Breaking
6	1567	1.9013171230245263	1.7574885842526935	108.18375379849141	('H', 'C')	psi_ensemble	Unchanged(bond)
7	1567	1.3685992038209527	0.5521960203024945	247.84662574555142	('H', 'C')	psi_ensemble	Unchanged(no bond)
8	1567	11.441023283913632	3.7773670188371575	302.88354896039965	('H', 'C')	psi_ensemble	Unchanged(no bond)
9	1567	7.636316319219727	3.215325690390665	237.49744363507722	('H', 'C')	psi_ensemble	Unchanged(no bond)
10	1567	2.1541955188383533	0.7824855748304155	275.30162703705076	('H', 'C')	psi_ensemble	Unchanged(no bond)
11	1567	3.754151932137395	1.0995977444065475	341.41138895874235	('H', 'C')	psi_ensemble	Unchanged(no bond)
12	1567	11.491988676961373	3.9730748162266503	289.2467222118828	('H', 'C')	psi_ensemble	Unchanged(no bond)
13	1567	15.95680272966231	7.59917676240069	209.9806759149701	('H', 'C')	psi_ensemble	Unchanged(no bond)
14	1567	4.340551990444186	2.573257736643723	168.67925542917163	('C', 'C')	psi_ensemble	Bond Breaking
15	1567	1.4601393876760405	0.9591964013742911	152.22527790805117	('C', 'C')	psi_ensemble	Unchanged(bond)
16	1567	2.4644944887417974	1.8967266370505977	129.9340896363472	('O', 'C')	psi_ensemble	Unchanged(bond)
17	1567	5.651427182256086	2.540947990466928	222.41412273918962	('H', 'C')	psi_ensemble	Unchanged(no bond)
18	1567	3.690958203560557	1.6145333813623792	228.6083549691642	('H', 'C')	psi_ensemble	Unchanged(no bond)
19	1567	11.673296436705227	5.401018111335253	216.1314070065084	('H', 'C')	psi_ensemble	Unchanged(no bond)
20	1567	4.500118320220414	1.9647101249147245	229.0474438520917	('H', 'C')	psi_ensemble	Unchanged(no bond)
21	1567	4.54914779014719	2.1352086424219485	213.0540172873753	('H', 'C')	psi_ensemble	Unchanged(no bond)
22	1567	4.988849437442422	2.07324241903694	240.6302992662014	('H', 'C')	psi_ensemble	Unchanged(no bond)
23	1567	4.480584880250849	2.0367793873103857	219.98380915311424	('H', 'C')	psi_ensemble	Unchanged(no bond)
24	1567	2.1704770404664675	1.0133343001762545	214.19160883915063	('H', 'C')	psi_ensemble	Unchanged(no bond)
25	1567	3.158803850644576	1.4828165504002095	213.02728579553693	('H', 'C')	psi_ensemble	Unchanged(no bond)
26	1567	2.4951998473948356	1.257552735354429	198.41711422873954	('H', 'C')	psi_ensemble	Unchanged(no bond)
27	1567	0.208434149342418	0.07987620268694592	260.946492610974	('C', 'C')	psi_ensemble	Unchanged(no bond)
28	1567	2.327282111255924	0.9401088055378931	247.5545487444238	('O', 'C')	psi_ensemble	Unchanged(no bond)
29	1567	3.262332698825121	1.2423371821961644	262.5963985926971	('H', 'C')	psi_ensemble	Unchanged(no bond)
30	1567	24.39775461236411	6.649814581910149	366.89375789115445	('H', 'C')	psi_ensemble	Unchanged(no bond)
31	1567	2.2840341360363947	0.9245624410061236	247.03946804835292	('H', 'C')	psi_ensemble	Unchanged(no bond)
32	1567	0.7992808758207071	0.7364467827418594	108.53206158969296	('H', 'C')	psi_ensemble	Unchanged(bond)
33	1567	1.1959981341413073	1.0991679213526664	108.8094103646583	('H', 'C')	psi_ensemble	Unchanged(bond)
34	1567	0.27500482549067673	0.25264261242589536	108.85132276382737	('H', 'C')	psi_ensemble	Unchanged(bond)
35	1567	3.097904161728149	1.1165634923494359	277.44988824680644	('H', 'C')	psi_ensemble	Unchanged(no bond)
36	1567	7.472137473587459	2.5620135820976375	291.650970385164	('H', 'C')	psi_ensemble	Unchanged(no bond)
37	1567	3.735882560319581	1.0498858469273988	355.83702468730615	('H', 'C')	psi_ensemble	Unchanged(no bond)
38	1567	40.74486323699258	11.867623020203318	343.32791973278006	('H', 'C')	psi_ensemble	Unchanged(no bond)
39	1567	8.403856793735276	3.490249997161151	240.78094120967503	('O', 'C')	psi_ensemble	Unchanged(no bond)
40	1567	4.507513764128879	1.6234268888015626	277.65425072245733	('H', 'C')	psi_ensemble	Unchanged(no bond)
41	1567	18.941053569341193	6.05820014139881	312.65149924491914	('H', 'C')	psi_ensemble	Unchanged(no bond)
42	1567	6.540116109558314	1.870690636399663	349.6097100344417	('H', 'C')	psi_ensemble	Unchanged(no bond)
43	1567	1.1746441883902836	0.3331065397626551	352.63318133208685	('H', 'C')	psi_ensemble	Unchanged(no bond)
44	1567	11.367529599573478	4.3692479093937395	260.17131175215906	('H', 'C')	psi_ensemble	Unchanged(no bond)
45	1567	0.575733368604503	0.1917056372416957	300.32156429424066	('H', 'C')	psi_ensemble	Unchanged(no bond)
46	1567	0.023947062641505035	0.021917944516620668	109.2577938745381	('H', 'C')	psi_ensemble	Unchanged(bond)
47	1567	0.0043443532719456	0.003984530980157202	109.03048046508606	('H', 'C')	psi_ensemble	Unchanged(bond)
48	1567	0.5944926909775772	0.5446098453733142	109.15937271939507	('H', 'C')	psi_ensemble	Unchanged(bond)
49	1567	26.604653020449078	9.079359773552767	293.02344751163696	('H', 'C')	psi_ensemble	Unchanged(no bond)
50	1567	1.5171769434842552	0.46026740057640214	329.62945921963274	('O', 'H')	psi_ensemble	Unchanged(no bond)
51	1567	14.984097408647035	6.605168865282788	226.85411553070898	('O', 'H')	psi_ensemble	Unchanged(no bond)
52	1567	30.428800183049365	11.891412746337403	255.88885721271043	('O', 'H')	psi_ensemble	Unchanged(no bond)
53	1567	0.9050503451500713	0.34502396873628	262.31520913315126	('O', 'H')	psi_ensemble	Unchanged(no bond)
54	1567	0.7614509857269969	0.2799104690467823	272.03376433902986	('O', 'H')	psi_ensemble	Unchanged(no bond)
55	1567	1.6813171185239284	0.4891090649425991	343.75096252228417	('O', 'H')	psi_ensemble	Unchanged(no bond)
56	1567	7.856716032517941	2.353108633139827	333.88666897347946	('O', 'H')	psi_ensemble	Unchanged(no bond)
57	1567	10.989845339651882	4.129555811944575	266.1265724479178	('O', 'H')	psi_ensemble	Unchanged(no bond)
58	1567	6.3264699260231705	2.337998948542064	270.5933606158484	('O', 'H')	psi_ensemble	Unchanged(no bond)
59	1567	8.271091688048159	5.322569694648868	155.3965877866031	('O', 'H')	psi_ensemble	Bond Breaking
60	1567	13.399727300750941	5.231487363791588	256.13609226113687	('H', 'H')	psi_ensemble	Unchanged(no bond)
61	1567	11.399299647666194	6.154463114815869	185.22004982407378	('H', 'H')	psi_ensemble	Unchanged(no bond)
62	1567	6.7600657372709705	2.136077516854792	316.47099339468923	('H', 'H')	psi_ensemble	Unchanged(no bond)
63	1567	1.8392545899269752	0.5227648885668786	351.8320817163441	('H', 'H')	psi_ensemble	Unchanged(no bond)
64	1567	2.396727860191561	0.9903760177185259	242.0018071229925	('H', 'H')	psi_ensemble	Unchanged(no bond)
65	1567	3.440875022304901	1.3269768389847698	259.30181456199426	('H', 'H')	psi_ensemble	Unchanged(no bond)
66	1567	2.017931232232417	0.5336518899549241	378.13624765816263	('H', 'H')	psi_ensemble	Unchanged(no bond)
67	1567	14.166798356810917	4.547527528379719	311.52748979308626	('H', 'H')	psi_ensemble	Unchanged(no bond)
68	1567	1.650694646251294	0.5524739764247584	298.7823348591882	('H', 'H')	psi_ensemble	Unchanged(no bond)
69	1567	15.078196953064872	7.267688960326554	207.46893593513627	('H', 'H')	psi_ensemble	Unchanged(no bond)
70	1567	44.760631033624996	11.611159378511546	385.4966551958822	('H', 'H')	psi_ensemble	Unchanged(no bond)
71	1567	15.4346686602568	3.538966889460908	436.1348704962868	('H', 'H')	psi_ensemble	Unchanged(no bond)
72	1567	15.4509094850531	3.68814490470701	418.93444764965204	('H', 'H')	psi_ensemble	Unchanged(no bond)
73	1567	24.535526894091262	6.552846049782623	374.4255046996744	('H', 'H')	psi_ensemble	Unchanged(no bond)
74	1567	10.726317604351099	2.711864058045594	395.53301252428633	('H', 'H')	psi_ensemble	Unchanged(no bond)
75	1567	29.68255154629538	10.374788531434149	286.10271386603614	('H', 'H')	psi_ensemble	Unchanged(no bond)
76	1567	1.085409164378126	1.277833762212959	84.94134342626923	('H', 'H')	psi_ensemble	Bond Formation
77	1567	0.3215609123123908	0.13733849398981812	234.13749704888303	('H', 'H')	psi_ensemble	Unchanged(no bond)
78	1567	7.864998074122553	2.2622151788440634	347.6679914304781	('H', 'H')	psi_ensemble	Unchanged(no bond)
79	1567	7.300343264864484	2.6081510175334226	279.9049294227048	('H', 'H')	psi_ensemble	Unchanged(no bond)
80	1567	0.4230499488931283	0.11123739642677248	380.31270281628883	('H', 'H')	psi_ensemble	Unchanged(no bond)
81	1567	12.49903523869067	2.9164321668370845	428.5728082695668	('H', 'H')	psi_ensemble	Unchanged(no bond)
82	1567	0.39340585686615803	0.10208624811809008	385.3661625521577	('H', 'H')	psi_ensemble	Unchanged(no bond)
83	1567	20.499232301477967	9.0554191752613	226.37529974846746	('H', 'H')	psi_ensemble	Unchanged(no bond)
84	1567	1.309941670363468	0.7383337616171939	177.41863347739442	('H', 'H')	psi_ensemble	Unchanged(no bond)
85	1567	2.2999953197285983	1.2767793678548796	180.14038898457662	('H', 'H')	psi_ensemble	Unchanged(no bond)
86	1567	4.464168008125258	1.1694770816706423	381.7234281964743	('H', 'H')	psi_ensemble	Unchanged(no bond)
87	1567	7.304613748572253	1.9245694578942552	379.5453429134488	('H', 'H')	psi_ensemble	Unchanged(no bond)
88	1567	5.8468893159905555	1.3365160632243167	437.4724312616984	('H', 'H')	psi_ensemble	Unchanged(no bond)
89	1567	65.64684260944462	18.409731446400073	356.58772535914164	('H', 'H')	psi_ensemble	Unchanged(no bond)
90	1567	0.645255550185797	0.3659230474509429	176.33640588662362	('H', 'H')	psi_ensemble	Unchanged(no bond)
91	1567	5.831256785980976	2.0629861839605925	282.660971329722	('H', 'H')	psi_ensemble	Unchanged(no bond)
92	1567	19.567554382687426	7.88514415050145	248.1572182981974	('H', 'H')	psi_ensemble	Unchanged(no bond)
93	1567	10.551042731312243	2.896818891336467	364.22859443741226	('H', 'H')	psi_ensemble	Unchanged(no bond)
94	1567	28.948997620918917	7.268013280736793	398.30688941702397	('H', 'H')	psi_ensemble	Unchanged(no bond)
95	1567	2.488753545378497	0.9041054661836488	275.27248075203676	('H', 'H')	psi_ensemble	Unchanged(no bond)
96	1567	7.653324040835896	2.223624044481964	344.18246464945406	('H', 'H')	psi_ensemble	Unchanged(no bond)
97	1567	4.978082388052529	1.2565757342181492	396.16254337029113	('H', 'H')	psi_ensemble	Unchanged(no bond)
98	1567	33.36263467687335	8.046886780368432	414.6030084363362	('H', 'H')	psi_ensemble	Unchanged(no bond)
99	1567	0.11892872389069886	0.06684594054813026	177.91465407696384	('H', 'H')	psi_ensemble	Unchanged(no bond)
100	1567	0.8527065912346643	0.47929438418412146	177.90873821444487	('H', 'H')	psi_ensemble	Unchanged(no bond)
101	1567	23.42211421795435	6.263028705751032	373.9742434270973	('H', 'H')	psi_ensemble	Unchanged(no bond)
102	1567	1.21296518608498	0.6879364329464018	176.31937021999298	('H', 'H')	psi_ensemble	Unchanged(no bond)
103	1567	19.92531719348305	5.57942201366908	357.1215288011522	('H', 'H')	psi_ensemble	Unchanged(no bond)
104	1567	48.614560883963875	17.697688470204547	274.6944097575812	('H', 'H')	psi_ensemble	Unchanged(no bond)
0	6687	1.0336790799053697	0.6884870976947195	150.1377561564285	('C', 'C')	psi_ensemble	Unchanged(bond)
1	6687	0.08312111091957064	0.033876686870324337	245.36375483750143	('O', 'C')	psi_ensemble	Unchanged(no bond)
2	6687	5.179676637960773	2.0302333651045954	255.12715567522562	('C', 'C')	psi_ensemble	Unchanged(no bond)
3	6687	4.52393864082774	1.4274462267697	316.9253283232518	('C', 'C')	psi_ensemble	Unchanged(no bond)
4	6687	5.8284695376882745	2.2130507903822068	263.36808730366573	('C', 'C')	psi_ensemble	Unchanged(no bond)
5	6687	4.032041196896996	1.1416817031487658	353.1668402652507	('O', 'C')	psi_ensemble	Unchanged(no bond)
6	6687	0.3535247428098298	0.3238841777511964	109.15159402488716	('H', 'C')	psi_ensemble	Unchanged(bond)
7	6687	1.3586380927216535	1.2471194411438091	108.94209871955518	('H', 'C')	psi_ensemble	Unchanged(bond)
8	6687	0.5679772575553077	0.5209371893617272	109.0298925003254	('H', 'C')	psi_ensemble	Unchanged(bond)
9	6687	1.997936116544352	0.6490531972859126	307.8231684088364	('H', 'C')	psi_ensemble	Unchanged(no bond)
10	6687	0.19965659267828784	0.05688484823881995	350.9837836607536	('H', 'C')	psi_ensemble	Unchanged(no bond)
11	6687	15.754613534590689	5.535568435732984	284.60696886867345	('H', 'C')	psi_ensemble	Unchanged(no bond)
12	6687	1.7052116783930593	0.40468839176007265	421.3641194343985	('H', 'C')	psi_ensemble	Unchanged(no bond)
13	6687	4.643546291096268	1.605939985317241	289.14818321675773	('H', 'C')	psi_ensemble	Unchanged(no bond)
14	6687	1.9526159733704418	1.3647307763723306	143.07700882666416	('O', 'C')	psi_ensemble	Unchanged(bond)
15	6687	0.5362643019158009	0.37299677564517064	143.77183314473086	('C', 'C')	psi_ensemble	Unchanged(bond)
16	6687	7.750700582478798	3.1430124344176185	246.6010155608868	('C', 'C')	psi_ensemble	Unchanged(no bond)
17	6687	4.197914919043955	2.708507364238959	154.98997619389866	('C', 'C')	psi_ensemble	Unchanged(bond)
18	6687	1.2273609436646904	0.5260320652586861	233.3243588603506	('O', 'C')	psi_ensemble	Unchanged(no bond)
19	6687	2.0287934699589005	0.9437230802316093	214.97762558281318	('H', 'C')	psi_ensemble	Unchanged(no bond)
20	6687	1.2522145310601474	0.5894375962272367	212.44225666552165	('H', 'C')	psi_ensemble	Unchanged(no bond)
21	6687	1.1568876726538946	0.5399907032932064	214.2421463181604	('H', 'C')	psi_ensemble	Unchanged(no bond)
22	6687	0.5201910474213589	0.2797209577385396	185.96784868282597	('H', 'C')	psi_ensemble	Unchanged(no bond)
23	6687	4.988246966743359	2.3120423225916023	215.75067713950665	('H', 'C')	psi_ensemble	Unchanged(no bond)
24	6687	4.703911811569439	2.1030736152325167	223.66843354883574	('H', 'C')	psi_ensemble	Unchanged(no bond)
25	6687	13.647718837422174	3.926037753831009	347.6206723713952	('H', 'C')	psi_ensemble	Unchanged(no bond)
26	6687	11.624490024441503	4.41213323492664	263.4664323466375	('H', 'C')	psi_ensemble	Unchanged(no bond)
27	6687	6.640920291839114	3.314570818896855	200.35535985468323	('O', 'C')	psi_ensemble	Bond Formation
28	6687	8.604963229762008	2.3719380221961837	362.78195927710834	('O', 'C')	psi_ensemble	Unchanged(no bond)
29	6687	4.32480258477792	1.8094380945543842	239.01356989187312	('O', 'C')	psi_ensemble	Unchanged(no bond)
30	6687	1.1890821469665358	0.48752334093992467	243.90260878054272	('O', 'O')	psi_ensemble	Unchanged(no bond)
31	6687	2.9085230720327537	1.0835610245501952	268.42263667061405	('O', 'H')	psi_ensemble	Unchanged(no bond)
32	6687	3.0037722147048918	1.0855993951681346	276.6925099695432	('O', 'H')	psi_ensemble	Unchanged(no bond)
33	6687	0.7898457277464299	0.23337614874219506	338.4432093868141	('O', 'H')	psi_ensemble	Unchanged(no bond)
34	6687	1.3077571200828642	1.2696557565299453	103.00092078951009	('O', 'H')	psi_ensemble	Bond Breaking
35	6687	1.0202766837606791	0.42886629366103185	237.90087932792576	('O', 'H')	psi_ensemble	Unchanged(no bond)
36	6687	1.1312107329367826	0.4133597118332348	273.66255117604607	('O', 'H')	psi_ensemble	Unchanged(no bond)
37	6687	17.207776237612027	3.823928888223793	450.0025167990246	('O', 'H')	psi_ensemble	Unchanged(no bond)
38	6687	7.880148495962658	1.966657116852804	400.6874624170927	('O', 'H')	psi_ensemble	Unchanged(no bond)
39	6687	15.723377163078256	5.364746111291751	293.0870694884068	('C', 'C')	psi_ensemble	Bond Breaking
40	6687	2.9043581488219505	1.2369843251213442	234.79344805254846	('C', 'C')	psi_ensemble	Unchanged(no bond)
41	6687	1.1730357184978502	0.3856925481501086	304.1375116330517	('O', 'C')	psi_ensemble	Unchanged(no bond)
42	6687	8.782278238688068	3.135163982499261	280.12181460719296	('H', 'C')	psi_ensemble	Unchanged(no bond)
43	6687	2.817346151501132	0.8199801621003542	343.5871112155428	('H', 'C')	psi_ensemble	Unchanged(no bond)
44	6687	10.44646058829879	3.5717790193626064	292.47219751469925	('H', 'C')	psi_ensemble	Unchanged(no bond)
45	6687	10.845188981930187	4.367344834345522	248.3245402708261	('H', 'C')	psi_ensemble	Unchanged(no bond)
46	6687	0.6054563701664906	0.5595497471488625	108.20420762435177	('H', 'C')	psi_ensemble	Unchanged(bond)
47	6687	0.922317449516652	0.8469836560744779	108.89436211689423	('H', 'C')	psi_ensemble	Unchanged(bond)
48	6687	32.276431395076166	8.352141830353904	386.4449628689857	('H', 'C')	psi_ensemble	Unchanged(no bond)
49	6687	19.462448387124898	6.429681909162335	302.69690883760194	('H', 'C')	psi_ensemble	Unchanged(no bond)
50	6687	0.6909031047101832	0.5048729807527406	136.84691616494925	('C', 'C')	psi_ensemble	Unchanged(bond)
51	6687	7.220371717781715	3.011702529745106	239.74385406492345	('O', 'C')	psi_ensemble	Unchanged(no bond)
52	6687	8.03128430798763	1.9356991594360144	414.90353853992605	('H', 'C')	psi_ensemble	Unchanged(no bond)
53	6687	1.5783813033479532	0.44716971588200477	352.97142165245435	('H', 'C')	psi_ensemble	Unchanged(no bond)
54	6687	1.4188811607101837	0.48231358057506435	294.1822950575943	('H', 'C')	psi_ensemble	Unchanged(no bond)
55	6687	4.658429595711944	1.371701313593887	339.60961832913597	('H', 'C')	psi_ensemble	Unchanged(no bond)
56	6687	5.093284354882988	1.6696180516736912	305.0568571522857	('H', 'C')	psi_ensemble	Unchanged(no bond)
57	6687	16.172276865796633	4.316903342704179	374.62680032270663	('H', 'C')	psi_ensemble	Unchanged(no bond)
58	6687	0.3408520607991239	0.3151558244552271	108.15350196630979	('H', 'C')	psi_ensemble	Unchanged(bond)
59	6687	0.31246341948791834	0.28890011801906573	108.1562103990894	('H', 'C')	psi_ensemble	Unchanged(bond)
60	6687	0.7187064311866997	0.5715546880255342	125.74587283493537	('O', 'C')	psi_ensemble	Unchanged(bond)
61	6687	7.42854990949029	2.088492936083233	355.6894917452686	('H', 'C')	psi_ensemble	Unchanged(no bond)
62	6687	6.918332561720941	2.397684402450823	288.54225162616405	('H', 'C')	psi_ensemble	Unchanged(no bond)
63	6687	2.624139090850397	0.9026557287048225	290.7131708581353	('H', 'C')	psi_ensemble	Unchanged(no bond)
64	6687	1.3791285217498839	0.6734376530524415	204.78933951774286	('H', 'C')	psi_ensemble	Unchanged(no bond)
65	6687	22.78523419291694	9.219648971828118	247.1377626473665	('H', 'C')	psi_ensemble	Unchanged(no bond)
66	6687	0.8198956477074137	0.24440169744953905	335.4705209756963	('H', 'C')	psi_ensemble	Unchanged(no bond)
67	6687	1.5327599131089276	0.7180198108263677	213.47042101037252	('H', 'C')	psi_ensemble	Unchanged(no bond)
68	6687	0.7614644346074506	0.3582851762442036	212.53026502230838	('H', 'C')	psi_ensemble	Unchanged(no bond)
69	6687	0.8854220004423929	0.2033005084914548	435.5237510286942	('O', 'H')	psi_ensemble	Unchanged(no bond)
70	6687	10.317074459254227	2.8939761127786356	356.50171449923766	('O', 'H')	psi_ensemble	Unchanged(no bond)
71	6687	3.6860914124932975	0.9157559693692165	402.51896092277957	('O', 'H')	psi_ensemble	Unchanged(no bond)
72	6687	2.733065888599051	1.6997097585871277	160.79603442830697	('O', 'H')	psi_ensemble	Bond Formation
73	6687	10.640299406858578	3.7366084276493883	284.75821357476667	('O', 'H')	psi_ensemble	Unchanged(no bond)
74	6687	3.154340252393073	0.7652485578896718	412.19813090426544	('O', 'H')	psi_ensemble	Unchanged(no bond)
75	6687	15.12671174033331	5.477667817437671	276.15241092529857	('O', 'H')	psi_ensemble	Unchanged(no bond)
76	6687	8.136112392581785	2.448262627498603	332.3218800629438	('O', 'H')	psi_ensemble	Unchanged(no bond)
77	6687	0.5632103303248925	0.3176519571293528	177.30422170688672	('H', 'H')	psi_ensemble	Unchanged(no bond)
78	6687	2.036703437505727	1.1463850823351383	177.66311415681088	('H', 'H')	psi_ensemble	Unchanged(no bond)
79	6687	0.9210661244112295	0.25931360822482274	355.19390236268384	('H', 'H')	psi_ensemble	Unchanged(no bond)
80	6687	11.076080613680483	2.8818122606711483	384.344281022004	('H', 'H')	psi_ensemble	Unchanged(no bond)
81	6687	20.7761252647634	7.587460232397669	273.8218669806202	('H', 'H')	psi_ensemble	Unchanged(no bond)
82	6687	8.586520565734634	1.6456425212642116	521.7731344920718	('H', 'H')	psi_ensemble	Unchanged(no bond)
83	6687	9.45028872582463	2.4812111263814494	380.87402661323495	('H', 'H')	psi_ensemble	Unchanged(no bond)
84	6687	1.6711193858468754	0.9458490482075712	176.67929031738475	('H', 'H')	psi_ensemble	Unchanged(no bond)
85	6687	4.395989417305435	1.3704783651064867	320.7631385675953	('H', 'H')	psi_ensemble	Unchanged(no bond)
86	6687	4.192046811432348	0.9798417296132025	427.8289732656293	('H', 'H')	psi_ensemble	Unchanged(no bond)
87	6687	14.559484224948482	3.7627162249719093	386.9407989983932	('H', 'H')	psi_ensemble	Unchanged(no bond)
88	6687	7.973963811750195	1.7882469163019226	445.9095519225206	('H', 'H')	psi_ensemble	Unchanged(no bond)
89	6687	9.653271650135498	2.84538755493909	339.2603455152928	('H', 'H')	psi_ensemble	Unchanged(no bond)
90	6687	2.329324029707136	0.5960410965596052	390.799232326793	('H', 'H')	psi_ensemble	Unchanged(no bond)
91	6687	0.9890167074488421	0.2555149436922696	387.0680489983271	('H', 'H')	psi_ensemble	Unchanged(no bond)
92	6687	21.481095419757736	6.950039490104591	309.07875344222634	('H', 'H')	psi_ensemble	Unchanged(no bond)
93	6687	3.359743923713987	0.850566441075954	395.00076201736346	('H', 'H')	psi_ensemble	Unchanged(no bond)
94	6687	8.427260702506123	3.6344495621385384	231.87171973154187	('H', 'H')	psi_ensemble	Unchanged(no bond)
95	6687	12.876513423049474	5.1774461185247835	248.7039580571897	('H', 'H')	psi_ensemble	Unchanged(no bond)
96	6687	6.3696580718929585	1.8584140961986777	342.7469736116335	('H', 'H')	psi_ensemble	Unchanged(no bond)
97	6687	13.475468368895083	3.3007418127275616	408.25575381067614	('H', 'H')	psi_ensemble	Unchanged(no bond)
98	6687	4.81903991263728	1.1951496233824987	403.21645243032316	('H', 'H')	psi_ensemble	Unchanged(no bond)
99	6687	3.1986097315363615	1.7130849645070352	186.71635078280005	('H', 'H')	psi_ensemble	Unchanged(no bond)
100	6687	17.45412325589961	4.635961710477196	376.49412022652353	('H', 'H')	psi_ensemble	Unchanged(no bond)
101	6687	38.40494744277305	11.22762843780778	342.0575204773316	('H', 'H')	psi_ensemble	Unchanged(no bond)
102	6687	31.36675329059937	6.666038869464863	470.545610441624	('H', 'H')	psi_ensemble	Unchanged(no bond)
103	6687	21.72167337970352	6.07718543069401	357.42982713665396	('H', 'H')	psi_ensemble	Unchanged(no bond)
104	6687	2.33702182815696	1.2581963283157944	185.74381243706753	('H', 'H')	psi_ensemble	Unchanged(no bond)
0	6357	0.546114529348829	0.35933970672269594	151.97722910434388	('C', 'C')	psi_ensemble	Unchanged(bond)
1	6357	5.516823031780538	2.1615516165391204	255.2251350172971	('C', 'C')	psi_ensemble	Unchanged(no bond)
2	6357	17.826674850691717	5.555426242359162	320.8876164130559	('O', 'C')	psi_ensemble	Unchanged(no bond)
3	6357	6.138218263573725	1.5949290325524872	384.85839421646637	('C', 'C')	psi_ensemble	Unchanged(no bond)
4	6357	29.70292858519894	6.2071802704607535	478.5253092543761	('C', 'C')	psi_ensemble	Unchanged(no bond)
5	6357	65.05491475301585	14.68099910011054	443.12321191087074	('O', 'C')	psi_ensemble	Unchanged(no bond)
6	6357	0.3289247767039205	0.30171387191425564	109.01877816125007	('H', 'C')	psi_ensemble	Unchanged(bond)
7	6357	0.1422009125308321	0.13041239420972034	109.03941561118361	('H', 'C')	psi_ensemble	Unchanged(bond)
8	6357	0.17978267231024692	0.16464783787170054	109.1922460897057	('H', 'C')	psi_ensemble	Unchanged(bond)
9	6357	0.697872289147039	0.324027339746204	215.37450811825042	('H', 'C')	psi_ensemble	Unchanged(no bond)
10	6357	2.932817482943939	1.3369740285986222	219.36233765273917	('H', 'C')	psi_ensemble	Unchanged(no bond)
11	6357	1.3668599121008818	0.5013757408463376	272.6218683404148	('H', 'C')	psi_ensemble	Unchanged(no bond)
12	6357	50.017090703507975	17.46879907009169	286.3224340884553	('H', 'C')	psi_ensemble	Unchanged(no bond)
13	6357	23.05749568679545	4.980427794942059	462.9621517696091	('H', 'C')	psi_ensemble	Unchanged(no bond)
14	6357	5.948752371435884	1.4540834362790653	409.106673180906	('H', 'C')	psi_ensemble	Unchanged(no bond)
15	6357	2.8919161645332814	0.5596662868138266	516.7215236416911	('H', 'C')	psi_ensemble	Unchanged(no bond)
16	6357	25.969485575376527	4.616884240870486	562.4894240467275	('H', 'C')	psi_ensemble	Unchanged(no bond)
17	6357	32.83649950132794	8.990858470052085	365.2209587182804	('H', 'C')	psi_ensemble	Unchanged(no bond)
18	6357	1.4219624164450995	0.958072312768213	148.41911174079775	('C', 'C')	psi_ensemble	Unchanged(bond)
19	6357	1.541356525220694	0.5582360037052854	276.1119875805138	('O', 'C')	psi_ensemble	Unchanged(no bond)
20	6357	1.5636787647678396	0.6266022600512552	249.5488549051727	('C', 'C')	psi_ensemble	Unchanged(no bond)
21	6357	59.810714222358996	17.105875726064422	349.6501154350415	('C', 'C')	psi_ensemble	Unchanged(no bond)
22	6357	107.71945615904283	32.83175696157182	328.0953141957158	('O', 'C')	psi_ensemble	Unchanged(no bond)
23	6357	0.3660560088111442	0.16935984088136158	216.14097350715537	('H', 'C')	psi_ensemble	Unchanged(no bond)
24	6357	2.1777761465886503	0.9996016715165843	217.86439625341495	('H', 'C')	psi_ensemble	Unchanged(no bond)
25	6357	0.7152332305031095	0.3301965750852137	216.60831288711262	('H', 'C')	psi_ensemble	Unchanged(no bond)
26	6357	0.766625841163493	0.6992955128743367	109.6283083545619	('H', 'C')	psi_ensemble	Unchanged(bond)
27	6357	0.6268577643875783	0.5701133815971107	109.95317503888515	('H', 'C')	psi_ensemble	Unchanged(bond)
28	6357	5.494534914908966	2.4761894850641837	221.89476807210275	('H', 'C')	psi_ensemble	Unchanged(no bond)
29	6357	48.03778220920978	16.99342838139757	282.68446561257736	('H', 'C')	psi_ensemble	Unchanged(no bond)
30	6357	36.9671726189754	10.843555528500245	340.91375768597436	('H', 'C')	psi_ensemble	Unchanged(no bond)
31	6357	18.90197536484184	7.272200082715173	259.9210025830936	('H', 'C')	psi_ensemble	Unchanged(no bond)
32	6357	26.26977715360752	6.476978577860964	405.58690812102657	('H', 'C')	psi_ensemble	Unchanged(no bond)
33	6357	51.145580638281004	12.129536656686254	421.66145406789013	('H', 'C')	psi_ensemble	Unchanged(no bond)
34	6357	54.87032589905749	19.158773146577236	286.3979101337197	('H', 'C')	psi_ensemble	Unchanged(no bond)
35	6357	18.26165949687457	8.373923160722656	218.07770559120607	('O', 'C')	psi_ensemble	Bond Breaking
36	6357	0.10170866117173993	0.07222360276826963	140.8246851075451	('C', 'C')	psi_ensemble	Unchanged(bond)
37	6357	4.919424566400066	1.863555837939121	263.9805293862504	('C', 'C')	psi_ensemble	Unchanged(no bond)
38	6357	13.869354528730282	4.753312261493217	291.7829455701135	('O', 'C')	psi_ensemble	Unchanged(no bond)
39	6357	3.219602591792281	0.9257210327627549	347.7940413845394	('H', 'C')	psi_ensemble	Unchanged(no bond)
40	6357	8.85855143017995	3.0955045839481734	286.1747152989603	('H', 'C')	psi_ensemble	Unchanged(no bond)
41	6357	5.851603403089811	2.065773067464066	283.2645799895733	('H', 'C')	psi_ensemble	Unchanged(no bond)
42	6357	1.0339933342847552	0.4968781719842343	208.0979589333949	('H', 'C')	psi_ensemble	Unchanged(no bond)
43	6357	5.485728506148568	2.6417880632502904	207.65210436295453	('H', 'C')	psi_ensemble	Unchanged(no bond)
44	6357	0.3195676180220097	0.2952547987105727	108.2345213075673	('H', 'C')	psi_ensemble	Unchanged(bond)
45	6357	36.57532025676371	13.530360872461845	270.3203602736491	('H', 'C')	psi_ensemble	Unchanged(no bond)
46	6357	1.7969600057526236	0.8504127876072106	211.3044431997188	('H', 'C')	psi_ensemble	Unchanged(no bond)
47	6357	5.080872962615901	2.4349778886780715	208.66197538139716	('H', 'C')	psi_ensemble	Unchanged(no bond)
48	6357	8.755139703195969	2.9982179986375446	292.01144503750214	('H', 'C')	psi_ensemble	Unchanged(no bond)
49	6357	2.595116151532695	0.758113725572829	342.3122499954517	('H', 'C')	psi_ensemble	Unchanged(no bond)
50	6357	0.7613533308879816	0.31460554788403905	242.00251267298376	('H', 'C')	psi_ensemble	Unchanged(no bond)
51	6357	17.11189746449815	5.920412065256274	289.032203770388	('O', 'C')	psi_ensemble	Unchanged(no bond)
52	6357	14.581250193472606	5.4009658338068975	269.97486453631086	('O', 'C')	psi_ensemble	Unchanged(no bond)
53	6357	13.425058852540683	5.565218018303456	241.23149907850836	('O', 'O')	psi_ensemble	Unchanged(no bond)
54	6357	6.941732611162799	1.7036865799229934	407.453618110707	('O', 'H')	psi_ensemble	Unchanged(no bond)
55	6357	21.14459106710256	7.771444077688122	272.0805921747394	('O', 'H')	psi_ensemble	Unchanged(no bond)
56	6357	35.59219684266899	9.368263958305649	379.9230786096063	('O', 'H')	psi_ensemble	Unchanged(no bond)
57	6357	1.9779014306804843	0.5226065000010209	378.4685859583875	('O', 'H')	psi_ensemble	Unchanged(no bond)
58	6357	28.603843664003303	10.611433592794175	269.5568267366541	('O', 'H')	psi_ensemble	Unchanged(no bond)
59	6357	15.893653733031599	6.890807401497097	230.65009376954205	('O', 'H')	psi_ensemble	Unchanged(no bond)
60	6357	0.78658654951137	0.8206233007275786	95.85232942008459	('O', 'H')	psi_ensemble	Unchanged(bond)
61	6357	23.12734562267984	6.608671219263103	349.9545499444387	('O', 'H')	psi_ensemble	Unchanged(no bond)
62	6357	72.9487074435335	19.77540053914363	368.88611838297834	('O', 'H')	psi_ensemble	Unchanged(no bond)
63	6357	67.54937176850184	26.07621827739378	259.04589020510815	('O', 'H')	psi_ensemble	Unchanged(no bond)
64	6357	4.697807435313006	1.237506254612836	379.61888417143837	('O', 'H')	psi_ensemble	Unchanged(no bond)
65	6357	1.6300786495438757	1.5272009075369928	106.73635940753859	('O', 'H')	psi_ensemble	Bond Formation
66	6357	14.569353864351342	8.16120366840753	178.5196700916816	('C', 'C')	psi_ensemble	Bond Breaking
67	6357	15.060525715419937	5.868754104896821	256.6221969132019	('O', 'C')	psi_ensemble	Unchanged(no bond)
68	6357	3.1704103469699874	0.681799448652679	465.00629374739367	('H', 'C')	psi_ensemble	Unchanged(no bond)
69	6357	15.41465848466741	3.669490574855774	420.07625228123857	('H', 'C')	psi_ensemble	Unchanged(no bond)
70	6357	1.2767184345340077	0.3071896997140459	415.61238404883636	('H', 'C')	psi_ensemble	Unchanged(no bond)
71	6357	7.818117967658944	2.8909220219657144	270.4368332405911	('H', 'C')	psi_ensemble	Unchanged(no bond)
72	6357	2.773767957238027	1.0272514816656653	270.0183943994341	('H', 'C')	psi_ensemble	Unchanged(no bond)
73	6357	6.245196396564312	2.8876290807752945	216.27418971994663	('H', 'C')	psi_ensemble	Unchanged(no bond)
74	6357	50.39269106099171	13.83285621071405	364.2970785885907	('H', 'C')	psi_ensemble	Unchanged(no bond)
75	6357	0.14128161133186712	0.13008768814118302	108.60490592971061	('H', 'C')	psi_ensemble	Unchanged(bond)
76	6357	0.8650652474598841	0.7961621409970788	108.65440629675183	('H', 'C')	psi_ensemble	Unchanged(bond)
77	6357	9.55851789648925	4.2738995324217965	223.64863338453196	('H', 'C')	psi_ensemble	Unchanged(no bond)
78	6357	8.699998188648905	3.8913569268141117	223.572351554286	('H', 'C')	psi_ensemble	Unchanged(no bond)
79	6357	16.409031277825026	6.076705515227761	270.0317011694123	('H', 'C')	psi_ensemble	Unchanged(no bond)
80	6357	0.4207059021019255	0.32493219442244337	129.4749825728155	('O', 'C')	psi_ensemble	Unchanged(bond)
81	6357	55.2392429601424	10.02003473409063	551.2879388751504	('H', 'C')	psi_ensemble	Unchanged(no bond)
82	6357	19.619213101995214	4.060371079920498	483.1876869337607	('H', 'C')	psi_ensemble	Unchanged(no bond)
83	6357	6.543030822883544	1.2204705085901129	536.1072452657666	('H', 'C')	psi_ensemble	Unchanged(no bond)
84	6357	61.070761212248215	15.384669007131082	396.9585642950184	('H', 'C')	psi_ensemble	Unchanged(no bond)
85	6357	115.3635325719482	36.58974447144413	315.28925451223586	('H', 'C')	psi_ensemble	Unchanged(no bond)
86	6357	40.448126023708355	12.107406794029492	334.07753379240944	('H', 'C')	psi_ensemble	Unchanged(no bond)
87	6357	61.322363607714706	17.41649421840631	352.09361217429887	('H', 'C')	psi_ensemble	Unchanged(no bond)
88	6357	11.389443580223313	4.962496824434151	229.51034495668407	('H', 'C')	psi_ensemble	Unchanged(no bond)
89	6357	12.190351691954815	5.47083831191447	222.82419981973317	('H', 'C')	psi_ensemble	Unchanged(no bond)
90	6357	1.489166870851788	1.352297795508138	110.12122298788636	('H', 'C')	psi_ensemble	Unchanged(bond)
91	6357	1.672071647975093	1.5214967866718103	109.8964955182493	('H', 'C')	psi_ensemble	Unchanged(bond)
92	6357	15.592382328684607	7.802809986439617	199.8303477309119	('H', 'C')	psi_ensemble	Unchanged(no bond)
93	6357	107.99731422609753	21.599948503332843	499.9887578872407	('O', 'H')	psi_ensemble	Unchanged(no bond)
94	6357	39.07137757459349	8.95919453624296	436.1036856219229	('O', 'H')	psi_ensemble	Unchanged(no bond)
95	6357	14.722073755661391	2.819113498325759	522.2235204224545	('O', 'H')	psi_ensemble	Unchanged(no bond)
96	6357	118.37841211250412	30.318291813479227	390.4521166323566	('O', 'H')	psi_ensemble	Unchanged(no bond)
97	6357	188.21819075933394	72.61770805514551	259.1904864532519	('O', 'H')	psi_ensemble	Unchanged(no bond)
98	6357	34.486567655995735	9.273365952152657	371.8883502919483	('O', 'H')	psi_ensemble	Unchanged(no bond)
99	6357	64.98730339816822	21.902210181099417	296.715732617018	('O', 'H')	psi_ensemble	Unchanged(no bond)
100	6357	11.94119244041314	3.5404097002763715	337.28278508221763	('O', 'H')	psi_ensemble	Unchanged(no bond)
101	6357	8.033463149526643	2.853912702453883	281.48944929602163	('O', 'H')	psi_ensemble	Unchanged(no bond)
102	6357	2.941292982346555	1.4392312471824316	204.365558912419	('O', 'H')	psi_ensemble	Unchanged(no bond)
103	6357	2.2300774512696186	1.093559694196413	203.92827781645332	('O', 'H')	psi_ensemble	Unchanged(no bond)
104	6357	1.8656648440795731	1.3447982484492746	138.73195077632832	('O', 'H')	psi_ensemble	Bond Breaking
105	6357	0.6762434555827923	0.3843949179882622	175.9241404964261	('H', 'H')	psi_ensemble	Unchanged(no bond)
106	6357	0.9967279982064259	0.565590888895383	176.227732407972	('H', 'H')	psi_ensemble	Unchanged(no bond)
107	6357	0.7940728825240662	0.3197758665266612	248.32170455798317	('H', 'H')	psi_ensemble	Unchanged(no bond)
108	6357	3.1021520172707984	1.22443775939472	253.3531813658127	('H', 'H')	psi_ensemble	Unchanged(no bond)
109	6357	3.8009056295225996	1.0039713613384575	378.58705695104413	('H', 'H')	psi_ensemble	Unchanged(no bond)
110	6357	80.08213942940885	22.18213314308285	361.0209122488348	('H', 'H')	psi_ensemble	Unchanged(no bond)
111	6357	34.8161372239999	6.318504473309083	551.018636942837	('H', 'H')	psi_ensemble	Unchanged(no bond)
112	6357	15.952805521280045	3.4001556836036713	469.1786790295551	('H', 'H')	psi_ensemble	Unchanged(no bond)
113	6357	19.9435919719142	3.3111559247827373	602.3150955424368	('H', 'H')	psi_ensemble	Unchanged(no bond)
114	6357	51.43472111421934	8.184815903890597	628.4163470282843	('H', 'H')	psi_ensemble	Unchanged(no bond)
115	6357	55.610227319508084	12.73572767960954	436.6474277598013	('H', 'H')	psi_ensemble	Unchanged(no bond)
116	6357	0.6861416942392395	0.389892203170122	175.9824096661545	('H', 'H')	psi_ensemble	Unchanged(no bond)
117	6357	2.0322752923215504	0.6606507292265258	307.6172026179234	('H', 'H')	psi_ensemble	Unchanged(no bond)
118	6357	5.448308726585038	2.116114719046521	257.4675502016231	('H', 'H')	psi_ensemble	Unchanged(no bond)
119	6357	22.99490806248525	8.045950319585598	285.7948054502727	('H', 'H')	psi_ensemble	Unchanged(no bond)
120	6357	73.16450347050116	34.359511118994185	212.93813877944058	('H', 'H')	psi_ensemble	Unchanged(no bond)
121	6357	10.539035377051675	2.1273164318366344	495.41456171392053	('H', 'H')	psi_ensemble	Unchanged(no bond)
122	6357	33.14541820747054	7.153481115137611	463.3466933648699	('H', 'H')	psi_ensemble	Unchanged(no bond)
123	6357	18.261562766480033	3.6087933757947597	506.0296022755338	('H', 'H')	psi_ensemble	Unchanged(no bond)
124	6357	8.895838912892984	1.534676318504341	579.6557101736382	('H', 'H')	psi_ensemble	Unchanged(no bond)
125	6357	20.197572859999056	6.071012825502574	332.68868705325207	('H', 'H')	psi_ensemble	Unchanged(no bond)
126	6357	0.6030125884766147	0.23991768066756344	251.34145461841365	('H', 'H')	psi_ensemble	Unchanged(no bond)
127	6357	1.5798617194603626	0.5100839409753886	309.72582991719605	('H', 'H')	psi_ensemble	Unchanged(no bond)
128	6357	10.475999614339582	3.9142103258796648	267.6401813432252	('H', 'H')	psi_ensemble	Unchanged(no bond)
129	6357	7.529198437681872	2.1171602072855022	355.627241234397	('H', 'H')	psi_ensemble	Unchanged(no bond)
130	6357	13.156517463591477	2.7758178382637824	473.9690509309722	('H', 'H')	psi_ensemble	Unchanged(no bond)
131	6357	27.55855334566224	6.17705916682564	446.1435871242341	('H', 'H')	psi_ensemble	Unchanged(no bond)
132	6357	44.47887784011071	7.900958642620988	562.9554570779998	('H', 'H')	psi_ensemble	Unchanged(no bond)
133	6357	0.48232070193892085	0.0781475854431585	617.1920721590842	('H', 'H')	psi_ensemble	Unchanged(no bond)
134	6357	3.234448848033278	0.7352057983583633	439.9378861341218	('H', 'H')	psi_ensemble	Unchanged(no bond)
135	6357	1.6196597632700316	0.9321884587149631	173.74810298582312	('H', 'H')	psi_ensemble	Unchanged(no bond)
136	6357	33.44016596884751	11.809573733962718	283.1614986464598	('H', 'H')	psi_ensemble	Unchanged(no bond)
137	6357	28.119782303072192	7.174631212608124	391.9334871687445	('H', 'H')	psi_ensemble	Unchanged(no bond)
138	6357	58.82954036361885	16.6127803204422	354.12218321594537	('H', 'H')	psi_ensemble	Unchanged(no bond)
139	6357	75.21578791723212	30.957587119023966	242.96398691553946	('H', 'H')	psi_ensemble	Unchanged(no bond)
140	6357	2.393102992184204	0.5148701946874072	464.7973444330229	('H', 'H')	psi_ensemble	Unchanged(no bond)
141	6357	64.57417376683408	14.48839702798191	445.6957774011845	('H', 'H')	psi_ensemble	Unchanged(no bond)
142	6357	53.78483877318221	14.226476753078321	378.06155175802235	('H', 'H')	psi_ensemble	Unchanged(no bond)
143	6357	7.617805558999047	2.5550189173160662	298.15065193338035	('H', 'H')	psi_ensemble	Unchanged(no bond)
144	6357	103.0880027698518	37.97944869081549	271.4310142021135	('H', 'H')	psi_ensemble	Unchanged(no bond)
145	6357	41.652606496167444	11.086294798386396	375.71260059068567	('H', 'H')	psi_ensemble	Unchanged(no bond)
146	6357	12.39343993414539	4.679023944778722	264.8723340682005	('H', 'H')	psi_ensemble	Unchanged(no bond)
147	6357	88.65115236391632	22.818287962080024	388.5092190581472	('H', 'H')	psi_ensemble	Unchanged(no bond)
148	6357	93.50037411234223	24.312826311320286	384.5722126876197	('H', 'H')	psi_ensemble	Unchanged(no bond)
149	6357	100.3923721925469	41.34894246671171	242.79308297514154	('H', 'H')	psi_ensemble	Unchanged(no bond)
150	6357	42.14348333392488	15.112052561829515	278.87332419933597	('H', 'H')	psi_ensemble	Unchanged(no bond)
151	6357	5.07637297105723	2.097483551740137	242.02206338379693	('H', 'H')	psi_ensemble	Unchanged(no bond)
152	6357	5.155241623065798	1.7141384467358867	300.7482641138213	('H', 'H')	psi_ensemble	Unchanged(no bond)
153	6357	61.62763924114438	18.77377617811041	328.26448262976595	('H', 'H')	psi_ensemble	Unchanged(no bond)
154	6357	36.04951565515498	8.637594653088929	417.355955019991	('H', 'H')	psi_ensemble	Unchanged(no bond)
155	6357	4.511081320024868	1.5390907637792919	293.10040877301793	('H', 'H')	psi_ensemble	Unchanged(no bond)
156	6357	32.01639250872992	7.376206549062396	434.04956593575304	('H', 'H')	psi_ensemble	Unchanged(no bond)
157	6357	70.66439029307143	16.339826579225424	432.4671987823583	('H', 'H')	psi_ensemble	Unchanged(no bond)
158	6357	47.343801094036394	13.462882151834792	351.6617063128948	('H', 'H')	psi_ensemble	Unchanged(no bond)
159	6357	66.47023501279988	14.441937350964457	460.25843622954704	('H', 'H')	psi_ensemble	Unchanged(no bond)
160	6357	3.6663513717906104	2.2455892472077665	163.26901174600218	('H', 'H')	psi_ensemble	Bond Formation
161	6357	0.18526371011666765	0.10181569181691563	181.95987947497107	('H', 'H')	psi_ensemble	Unchanged(no bond)
162	6357	15.41234014323738	6.585984393301122	234.01725881576502	('H', 'H')	psi_ensemble	Unchanged(no bond)
163	6357	1.4030807098368125	0.5550926496480411	252.7651394278851	('H', 'H')	psi_ensemble	Unchanged(no bond)
164	6357	10.562830749034635	3.0583168944310413	345.3805185547885	('H', 'H')	psi_ensemble	Unchanged(no bond)
165	6357	8.951515980177005	2.9789870802189657	300.4885801491639	('H', 'H')	psi_ensemble	Unchanged(no bond)
166	6357	13.278704517796225	5.80051827895666	228.92272516352915	('H', 'H')	psi_ensemble	Unchanged(no bond)
167	6357	72.90076572755973	22.030744870979667	330.90467959433073	('H', 'H')	psi_ensemble	Unchanged(no bond)
168	6357	0.8996555801991768	0.49656613075243067	181.17538117953345	('H', 'H')	psi_ensemble	Unchanged(no bond)
169	6357	66.35992066620742	30.389405692736275	218.36531236301494	('H', 'H')	psi_ensemble	Unchanged(no bond)
170	6357	12.444431064806594	4.07315402897525	305.5232131237974	('H', 'H')	psi_ensemble	Unchanged(no bond)
0	4450	0.8225914843025928	0.5677527357263522	144.88551662374883	('N', 'C')	psi_ensemble	Unchanged(bond)
1	4450	1.5943627080782896	1.1017241084848115	144.71524184679942	('N', 'C')	psi_ensemble	Unchanged(bond)
2	4450	1.3447213591993634	0.559818573668231	240.20663522970116	('N', 'C')	psi_ensemble	Unchanged(no bond)
3	4450	0.14217262201343672	0.05595502569401482	254.08374002166548	('O', 'N')	psi_ensemble	Unchanged(no bond)
4	4450	1.134376763735867	0.4652635463463524	243.81380674328867	('N', 'C')	psi_ensemble	Unchanged(no bond)
5	4450	0.28641816320147395	0.28126446942335515	101.83233018684686	('N', 'H')	psi_ensemble	Unchanged(bond)
6	4450	0.16693315770832662	0.07677188001122599	217.44049733302973	('N', 'H')	psi_ensemble	Unchanged(no bond)
7	4450	1.57572012267293	0.8057707661093644	195.5543920116684	('N', 'H')	psi_ensemble	Unchanged(no bond)
8	4450	0.8850968862020192	0.25915867061375975	341.52702053373855	('N', 'H')	psi_ensemble	Unchanged(no bond)
9	4450	1.5772743727227923	0.45527925003004616	346.4410848108496	('N', 'H')	psi_ensemble	Unchanged(no bond)
10	4450	0.3261921304914539	0.18270156504733784	178.53822456689835	('C', 'C')	psi_ensemble	Bond Breaking
11	4450	0.051514500255533946	0.023142134147065653	222.6004737858881	('C', 'C')	psi_ensemble	Unchanged(no bond)
12	4450	0.46108598553491476	0.18991386461682766	242.78690050629373	('O', 'C')	psi_ensemble	Unchanged(no bond)
13	4450	0.24727842808014433	0.15977561625735373	154.76606122541762	('C', 'C')	psi_ensemble	Bond Formation
14	4450	4.010663050108132	1.9966835956517885	200.86622932357537	('H', 'C')	psi_ensemble	Unchanged(no bond)
15	4450	1.217363082875944	1.1223518802630215	108.46536672533189	('H', 'C')	psi_ensemble	Unchanged(bond)
16	4450	5.563322753956146	4.437707974523707	125.36477807675594	('H', 'C')	psi_ensemble	Bond Formation
17	4450	1.0471026182978793	0.32299806182242846	324.1823224541622	('H', 'C')	psi_ensemble	Unchanged(no bond)
18	4450	0.6334425954315659	0.2705747905397529	234.10998274005883	('H', 'C')	psi_ensemble	Unchanged(no bond)
19	4450	0.45110700366395307	0.2874204928975257	156.9501878993669	('C', 'C')	psi_ensemble	Bond Formation
20	4450	1.6772205017359543	0.666040035325971	251.8197725028789	('O', 'C')	psi_ensemble	Unchanged(no bond)
21	4450	0.17313336779549715	0.07695556333548707	224.97836451501735	('C', 'C')	psi_ensemble	Unchanged(no bond)
22	4450	0.2289046730756361	0.11215649941993183	204.09398854236747	('H', 'C')	psi_ensemble	Unchanged(no bond)
23	4450	1.610147375178217	0.5869755578122449	274.3125082038344	('H', 'C')	psi_ensemble	Unchanged(no bond)
24	4450	1.1966063078348244	0.8572822716901112	139.58136629557777	('H', 'C')	psi_ensemble	Bond Breaking
25	4450	0.3694278099653836	0.15724316399686838	234.94045818916555	('H', 'C')	psi_ensemble	Unchanged(no bond)
26	4450	0.6714252872312532	0.20736247799448657	323.79304767427845	('H', 'C')	psi_ensemble	Unchanged(no bond)
27	4450	2.666745353725064	1.855675319639023	143.70754008000793	('O', 'C')	psi_ensemble	Unchanged(bond)
28	4450	0.9785045103622769	0.6762152014630844	144.7031223558932	('C', 'C')	psi_ensemble	Unchanged(bond)
29	4450	3.329422453092956	1.3803915178725887	241.19406776884182	('H', 'C')	psi_ensemble	Unchanged(no bond)
30	4450	1.7555013796574315	0.5348679908769775	328.2120840282638	('H', 'C')	psi_ensemble	Unchanged(no bond)
31	4450	0.1415400555639046	0.06310122955529031	224.3063353304153	('H', 'C')	psi_ensemble	Unchanged(no bond)
32	4450	0.10564709787919124	0.09794628603491719	107.86228059890783	('H', 'C')	psi_ensemble	Unchanged(bond)
33	4450	0.03246504979630416	0.014205370728890585	228.54067250971082	('H', 'C')	psi_ensemble	Unchanged(no bond)
34	4450	1.9027078862006386	1.3526766074334933	140.66243740333098	('O', 'C')	psi_ensemble	Unchanged(bond)
35	4450	7.161461076371811	3.5245488191625616	203.18802331338924	('O', 'H')	psi_ensemble	Unchanged(no bond)
36	4450	0.7848182291371852	0.23351136517514381	336.09423187969327	('O', 'H')	psi_ensemble	Unchanged(no bond)
37	4450	1.1156857846780888	0.3608778580422658	309.1588358262258	('O', 'H')	psi_ensemble	Unchanged(no bond)
38	4450	1.7973589049740557	0.8331671501316619	215.72608865940364	('O', 'H')	psi_ensemble	Unchanged(no bond)
39	4450	2.2163596654582562	1.0324744865143616	214.66483621698936	('O', 'H')	psi_ensemble	Unchanged(no bond)
40	4450	5.6259030416764055	2.289623087255961	245.71306399687245	('H', 'C')	psi_ensemble	Unchanged(no bond)
41	4450	2.107570891291166	0.8909211440774609	236.56087918684796	('H', 'C')	psi_ensemble	Unchanged(no bond)
42	4450	3.8869045207403197	1.8161280557019395	214.02150077121175	('H', 'C')	psi_ensemble	Unchanged(no bond)
43	4450	0.06824469531454547	0.029835683672161918	228.73514836940353	('H', 'C')	psi_ensemble	Unchanged(no bond)
44	4450	0.6248761417875448	0.5777372405603125	108.15922843774362	('H', 'C')	psi_ensemble	Unchanged(bond)
45	4450	4.470991861247153	1.610928639720364	277.5412734621975	('H', 'H')	psi_ensemble	Unchanged(no bond)
46	4450	5.017614896035472	1.809853632415636	277.23871180336243	('H', 'H')	psi_ensemble	Unchanged(no bond)
47	4450	4.082332130710142	1.2009314231781945	339.930494940876	('H', 'H')	psi_ensemble	Unchanged(no bond)
48	4450	5.667290519822776	1.6304332590493649	347.59414335838125	('H', 'H')	psi_ensemble	Unchanged(no bond)
49	4450	3.048964944662047	1.665321863522253	183.08562515436552	('H', 'H')	psi_ensemble	Unchanged(no bond)
50	4450	3.4707548253336995	0.8138866809997819	426.44202274820486	('H', 'H')	psi_ensemble	Unchanged(no bond)
51	4450	2.6036335361475427	0.9182056610996872	283.5566852233634	('H', 'H')	psi_ensemble	Unchanged(no bond)
52	4450	3.073315222080719	1.0170684427404026	302.17388456178406	('H', 'H')	psi_ensemble	Unchanged(no bond)
53	4450	2.975971066218408	1.0462725461167397	284.4355495385768	('H', 'H')	psi_ensemble	Unchanged(no bond)
54	4450	1.5854741155373553	0.5648650709771462	280.6819180365822	('H', 'H')	psi_ensemble	Unchanged(no bond)
0	6242	2.078837658352284	1.5670134816402739	132.66239778462256	('O', 'C')	psi_ensemble	Unchanged(bond)
1	6242	6.170750691733939	2.536081390053951	243.31832235095052	('O', 'N')	psi_ensemble	Unchanged(no bond)
2	6242	7.0217123060361875	2.540274245456572	276.4155216152322	('O', 'C')	psi_ensemble	Unchanged(no bond)
3	6242	4.47822067449124	1.4889384731095907	300.7659990905231	('O', 'C')	psi_ensemble	Unchanged(no bond)
4	6242	2.2743834329327584	0.9237742017314667	246.20555853040617	('O', 'C')	psi_ensemble	Unchanged(no bond)
5	6242	0.4267141193034174	0.2034374448486572	209.7520049078782	('O', 'H')	psi_ensemble	Unchanged(no bond)
6	6242	3.96387588119107	1.6233337966283492	244.18119609312683	('O', 'H')	psi_ensemble	Unchanged(no bond)
7	6242	4.16386725344422	1.0947761072670914	380.33961700521155	('O', 'H')	psi_ensemble	Unchanged(no bond)
8	6242	10.388946882282557	3.3500442867601445	310.1137177004246	('O', 'H')	psi_ensemble	Unchanged(no bond)
9	6242	4.6607912493858095	1.146787699769311	406.4214544961879	('O', 'H')	psi_ensemble	Unchanged(no bond)
10	6242	2.4389888205757604	0.7269749895493247	335.4983122717562	('O', 'H')	psi_ensemble	Unchanged(no bond)
11	6242	5.335433533085454	4.0384623989896244	132.11546885815545	('O', 'H')	psi_ensemble	Bond Formation
12	6242	0.8056973598483896	0.5796328425128624	139.00132993766837	('N', 'C')	psi_ensemble	Unchanged(bond)
13	6242	1.2068621447219652	0.5077852576678538	237.67175720398387	('C', 'C')	psi_ensemble	Unchanged(no bond)
14	6242	2.0029875890059223	0.7476993986316146	267.8867460200778	('C', 'C')	psi_ensemble	Unchanged(no bond)
15	6242	0.4620585638587249	0.27716352540615785	166.70972963762824	('C', 'C')	psi_ensemble	Bond Formation
16	6242	0.2423556025072049	0.2213512853283134	109.48913269138572	('H', 'C')	psi_ensemble	Unchanged(bond)
17	6242	10.451461097421877	4.0880616528910885	255.65810853245264	('H', 'C')	psi_ensemble	Unchanged(no bond)
18	6242	1.7136872771780887	0.5192710514662475	330.0178726195519	('H', 'C')	psi_ensemble	Unchanged(no bond)
19	6242	3.796061771289594	1.1830077819783322	320.8822316402245	('H', 'C')	psi_ensemble	Unchanged(no bond)
20	6242	4.016807610227158	1.127761077270375	356.1754072901159	('H', 'C')	psi_ensemble	Unchanged(no bond)
21	6242	2.121616878362431	0.8796513027779287	241.18839722767302	('H', 'C')	psi_ensemble	Unchanged(no bond)
22	6242	6.892800416062395	4.974769348974167	138.5551757788276	('H', 'C')	psi_ensemble	Unchanged(no bond)
23	6242	1.680732781436034	1.1254714676117892	149.33588543141744	('N', 'C')	psi_ensemble	Unchanged(bond)
24	6242	0.06899267038464885	0.03182715435434883	216.77297824529433	('N', 'C')	psi_ensemble	Unchanged(no bond)
25	6242	6.566568295509101	4.153195950458703	158.10880039945744	('N', 'C')	psi_ensemble	Unchanged(bond)
26	6242	2.654480203487264	1.288167015895167	206.06646271272712	('N', 'H')	psi_ensemble	Unchanged(no bond)
27	6242	2.706515166189316	1.2567344287917614	215.36094692586641	('N', 'H')	psi_ensemble	Unchanged(no bond)
28	6242	2.404045608421157	1.129878201698761	212.77033266122825	('N', 'H')	psi_ensemble	Unchanged(no bond)
29	6242	3.7534099051173886	1.227394733298658	305.80299909141655	('N', 'H')	psi_ensemble	Unchanged(no bond)
30	6242	4.377177313182612	1.5704939649126253	278.71341189306236	('N', 'H')	psi_ensemble	Unchanged(no bond)
31	6242	4.45455379063322	1.9384067343240416	229.8049068729946	('N', 'H')	psi_ensemble	Unchanged(no bond)
32	6242	0.30826031223107897	0.13737026720937237	224.40104288451676	('N', 'H')	psi_ensemble	Unchanged(no bond)
33	6242	1.1572090187305317	0.7572556525158967	152.81616121132078	('C', 'C')	psi_ensemble	Unchanged(bond)
34	6242	5.808396342780764	2.6906894839237387	215.8701841102297	('C', 'C')	psi_ensemble	Unchanged(no bond)
35	6242	1.6303541957157996	0.4864457418478571	335.15643276526333	('H', 'C')	psi_ensemble	Unchanged(no bond)
36	6242	1.1848060915443215	1.0882896784609	108.86863258869812	('H', 'C')	psi_ensemble	Unchanged(bond)
37	6242	2.590440210137901	2.384076440723314	108.65592083750373	('H', 'C')	psi_ensemble	Unchanged(bond)
38	6242	0.9505074956613679	0.42119879432282764	225.6671928962959	('H', 'C')	psi_ensemble	Unchanged(no bond)
39	6242	2.4946769526500656	1.1430683259611367	218.24390510973552	('H', 'C')	psi_ensemble	Unchanged(no bond)
40	6242	4.037697653292227	1.3066849441423216	309.003151172181	('H', 'C')	psi_ensemble	Unchanged(no bond)
41	6242	12.47812678036091	4.790332138282118	260.4856285567653	('H', 'C')	psi_ensemble	Unchanged(no bond)
42	6242	1.6572996630540349	1.0773759174335773	153.8274279419478	('C', 'C')	psi_ensemble	Unchanged(bond)
43	6242	5.038528821673038	1.4052499646701986	358.55036102815643	('H', 'C')	psi_ensemble	Unchanged(no bond)
44	6242	2.7193517846189508	1.2235739265476544	222.24662732816415	('H', 'C')	psi_ensemble	Unchanged(no bond)
45	6242	0.352828792019233	0.15860697542343247	222.4547760760756	('H', 'C')	psi_ensemble	Unchanged(no bond)
46	6242	0.0922747001712576	0.0847212483760972	108.91565214151342	('H', 'C')	psi_ensemble	Unchanged(bond)
47	6242	1.484529248958899	1.364216299812771	108.81919891754997	('H', 'C')	psi_ensemble	Unchanged(bond)
48	6242	1.3333692606453784	0.5723912933063952	232.9471597905036	('H', 'C')	psi_ensemble	Unchanged(no bond)
49	6242	13.734266166543563	6.281667077460153	218.64046593339515	('H', 'C')	psi_ensemble	Unchanged(no bond)
50	6242	5.383122517469419	2.375162347612985	226.6422976467021	('H', 'C')	psi_ensemble	Unchanged(no bond)
51	6242	1.7019221057672507	0.5994991461995115	283.8906638243745	('H', 'C')	psi_ensemble	Unchanged(no bond)
52	6242	8.590111158501346	2.87694848435447	298.58411456501267	('H', 'C')	psi_ensemble	Unchanged(no bond)
53	6242	1.67868827071187	0.7467671500704901	224.79407008642687	('H', 'C')	psi_ensemble	Unchanged(no bond)
54	6242	0.6773021831985471	0.3123029968176077	216.87341783470222	('H', 'C')	psi_ensemble	Unchanged(no bond)
55	6242	0.21053474847347875	0.1943903540314176	108.30514174558881	('H', 'C')	psi_ensemble	Unchanged(bond)
56	6242	2.2139374397248224	1.5373458309943349	144.01037132242894	('H', 'C')	psi_ensemble	Bond Breaking
57	6242	9.02117602662682	2.5020390336535545	360.55296920982966	('H', 'H')	psi_ensemble	Unchanged(no bond)
58	6242	0.90467752027239	0.21742656231387136	416.0841760292475	('H', 'H')	psi_ensemble	Unchanged(no bond)
59	6242	0.6752326326685321	0.16210752444563722	416.5338006225438	('H', 'H')	psi_ensemble	Unchanged(no bond)
60	6242	8.687903921311335	2.000805389006494	434.2203379222874	('H', 'H')	psi_ensemble	Unchanged(no bond)
61	6242	4.604879002510831	1.7871075030948123	257.67218785307324	('H', 'H')	psi_ensemble	Unchanged(no bond)
62	6242	12.40003200443498	5.813314387386814	213.30399799707047	('H', 'H')	psi_ensemble	Unchanged(no bond)
63	6242	0.9552994574216989	0.5337252260801663	178.98712872121422	('H', 'H')	psi_ensemble	Unchanged(no bond)
64	6242	0.3258682324947415	0.12936730957319478	251.89380035021009	('H', 'H')	psi_ensemble	Unchanged(no bond)
65	6242	0.7964413367800294	0.2607233715979441	305.473702606226	('H', 'H')	psi_ensemble	Unchanged(no bond)
66	6242	2.028305263041208	0.522380597506485	388.2811254328847	('H', 'H')	psi_ensemble	Unchanged(no bond)
67	6242	25.719145801214438	9.432337037497474	272.669919437464	('H', 'H')	psi_ensemble	Unchanged(no bond)
68	6242	2.4164822149533194	0.8042460204038765	300.4655483081918	('H', 'H')	psi_ensemble	Unchanged(no bond)
69	6242	0.7751923480858292	0.32131798609005124	241.25395453853523	('H', 'H')	psi_ensemble	Unchanged(no bond)
70	6242	8.47022429433415	2.267642481275406	373.52556076521296	('H', 'H')	psi_ensemble	Unchanged(no bond)
71	6242	11.881953907555198	3.2436829167960695	366.3105862175806	('H', 'H')	psi_ensemble	Unchanged(no bond)
72	6242	1.150985197465837	0.6484168152171585	177.5069940282726	('H', 'H')	psi_ensemble	Unchanged(no bond)
73	6242	0.9221816838521857	0.3042375408693877	303.1123908038974	('H', 'H')	psi_ensemble	Unchanged(no bond)
74	6242	12.708010087528887	5.5237844394495035	230.05984804134317	('H', 'H')	psi_ensemble	Unchanged(no bond)
75	6242	2.5855301228967065	1.0139894983476658	254.98588763591	('H', 'H')	psi_ensemble	Unchanged(no bond)
76	6242	10.516824260999558	3.331498522276425	315.6784909456713	('H', 'H')	psi_ensemble	Unchanged(no bond)
77	6242	8.52084286672059	3.7699508233166568	226.02000042070264	('H', 'H')	psi_ensemble	Unchanged(no bond)
0	8114	1.3906731233428005	0.9522729805213124	146.03723425834158	('N', 'C')	psi_ensemble	Unchanged(bond)
1	8114	5.187358974750422	2.1225963916006942	244.38743961297916	('C', 'C')	psi_ensemble	Unchanged(no bond)
2	8114	14.75759619424113	5.334041799086881	276.6681767804564	('O', 'C')	psi_ensemble	Unchanged(no bond)
3	8114	30.12347518166645	9.073346042949465	331.9996287926679	('C', 'C')	psi_ensemble	Unchanged(no bond)
4	8114	41.49525676121164	11.667560955555585	355.64636790222556	('C', 'C')	psi_ensemble	Unchanged(no bond)
5	8114	37.111625434495906	8.085283170517414	459.0021728592218	('C', 'C')	psi_ensemble	Unchanged(no bond)
6	8114	0.6735356268653847	0.6169370560131497	109.17412405375575	('H', 'C')	psi_ensemble	Unchanged(bond)
7	8114	0.4518345517502853	0.41407561849309704	109.11884969093337	('H', 'C')	psi_ensemble	Unchanged(bond)
8	8114	2.0629667800884155	1.8865434505748873	109.35167061536623	('H', 'C')	psi_ensemble	Unchanged(bond)
9	8114	5.340940005274852	2.6373067913877657	202.5149301065736	('H', 'C')	psi_ensemble	Unchanged(no bond)
10	8114	2.9632820098024926	0.886930286712788	334.10540311857494	('H', 'C')	psi_ensemble	Unchanged(no bond)
11	8114	5.840400600890927	1.3087469545542807	446.25896400882084	('H', 'C')	psi_ensemble	Unchanged(no bond)
12	8114	48.92143888389242	17.104709943570125	286.0115082061511	('H', 'C')	psi_ensemble	Unchanged(no bond)
13	8114	81.13069188901285	20.181852640468165	401.99823739834244	('H', 'C')	psi_ensemble	Unchanged(no bond)
14	8114	29.74481958846731	5.471145851337148	543.6670927205802	('H', 'C')	psi_ensemble	Unchanged(no bond)
15	8114	65.8691973517156	13.987091704735047	470.9284727819216	('H', 'C')	psi_ensemble	Unchanged(no bond)
16	8114	29.524378189172307	6.0644076214324	486.84686175825885	('H', 'C')	psi_ensemble	Unchanged(no bond)
17	8114	9.819675055681065	6.6595900364833485	147.4516449494003	('N', 'C')	psi_ensemble	Unchanged(bond)
18	8114	5.25056186736883	2.1882167642755586	239.94706343030447	('O', 'N')	psi_ensemble	Unchanged(no bond)
19	8114	10.882772428370036	4.448983962676034	244.6125344498684	('N', 'C')	psi_ensemble	Unchanged(no bond)
20	8114	50.84704224109178	17.914113350373214	283.8378949970887	('N', 'C')	psi_ensemble	Unchanged(no bond)
21	8114	0.40497886552572915	0.10681921404576315	379.12548706099767	('N', 'C')	psi_ensemble	Unchanged(no bond)
22	8114	6.87122315411326	3.2111826303466198	213.97796217437715	('N', 'H')	psi_ensemble	Unchanged(no bond)
23	8114	3.3064827164674515	1.5870286487541356	208.34423619656383	('N', 'H')	psi_ensemble	Unchanged(no bond)
24	8114	3.7421113179822996	1.7800076632683373	210.23006783640875	('N', 'H')	psi_ensemble	Unchanged(no bond)
25	8114	1.456650389980163	1.4420330934988	101.01365887837548	('N', 'H')	psi_ensemble	Unchanged(bond)
26	8114	10.814222352895175	5.265477250329978	205.37971847124527	('N', 'H')	psi_ensemble	Unchanged(no bond)
27	8114	15.309547788971845	3.9337930558885987	389.1803043897944	('N', 'H')	psi_ensemble	Unchanged(no bond)
28	8114	57.87773343055975	23.23072838664868	249.1429991658102	('N', 'H')	psi_ensemble	Unchanged(no bond)
29	8114	109.17087066823012	36.09690768603397	302.43829088570027	('N', 'H')	psi_ensemble	Unchanged(no bond)
30	8114	0.04909955299758906	0.010817112595306922	453.90627642067096	('N', 'H')	psi_ensemble	Unchanged(no bond)
31	8114	14.497712996934986	3.424904376547965	423.3027087181787	('N', 'H')	psi_ensemble	Unchanged(no bond)
32	8114	14.646063399116338	3.648510918047158	401.4257796700125	('N', 'H')	psi_ensemble	Unchanged(no bond)
33	8114	0.7954561797113735	0.6098012258304931	130.4451591792121	('O', 'C')	psi_ensemble	Unchanged(bond)
34	8114	1.1067464311128816	0.7460712125276701	148.3432697212982	('C', 'C')	psi_ensemble	Unchanged(bond)
35	8114	1.7555629089898606	0.6757971912442403	259.77659151817653	('C', 'C')	psi_ensemble	Unchanged(no bond)
36	8114	2.1160217673119153	0.8433997699923383	250.89190708827653	('C', 'C')	psi_ensemble	Unchanged(no bond)
37	8114	57.694620427090996	21.37418697534946	269.9266198692346	('H', 'C')	psi_ensemble	Unchanged(no bond)
38	8114	25.98767821471113	7.702563901670627	337.38997230616417	('H', 'C')	psi_ensemble	Unchanged(no bond)
39	8114	14.383472478859893	5.230268375081208	275.004482511599	('H', 'C')	psi_ensemble	Unchanged(no bond)
40	8114	1.1528695075038176	0.5677252838862412	203.06819869146878	('H', 'C')	psi_ensemble	Unchanged(no bond)
41	8114	0.11465767032114993	0.09903432603144272	115.77568598260255	('H', 'C')	psi_ensemble	Bond Formation
42	8114	39.60229194300524	11.306254755706972	350.26888035594186	('H', 'C')	psi_ensemble	Unchanged(no bond)
43	8114	3.018114947062367	1.0951035556121593	275.600871862319	('H', 'C')	psi_ensemble	Unchanged(no bond)
44	8114	45.587825904503674	15.325986655937731	297.45442775027885	('H', 'C')	psi_ensemble	Unchanged(no bond)
45	8114	2.417803604649471	0.7129568104112807	339.12343207083217	('H', 'C')	psi_ensemble	Unchanged(no bond)
46	8114	0.8913892398284329	0.2959421234030028	301.20390756762015	('H', 'C')	psi_ensemble	Unchanged(no bond)
47	8114	11.464210050726864	4.461718529826859	256.94606179408055	('H', 'C')	psi_ensemble	Unchanged(no bond)
48	8114	21.89720102414099	9.54857173360361	229.3243600724046	('O', 'C')	psi_ensemble	Bond Formation
49	8114	74.45747974348902	20.94417609553521	355.50445815513154	('O', 'C')	psi_ensemble	Unchanged(no bond)
50	8114	2.638022087015335	0.9532350083163592	276.744146406741	('O', 'C')	psi_ensemble	Unchanged(no bond)
51	8114	121.3204941114911	48.308094044417494	251.13906170659814	('O', 'H')	psi_ensemble	Unchanged(no bond)
52	8114	22.09970617681374	5.80027303931301	381.01148044284565	('O', 'H')	psi_ensemble	Unchanged(no bond)
53	8114	51.334209825919295	17.045212584731104	301.164972690947	('O', 'H')	psi_ensemble	Unchanged(no bond)
54	8114	38.11172684840018	13.411338839773329	284.1754078673649	('O', 'H')	psi_ensemble	Unchanged(no bond)
55	8114	5.112478180954794	2.445061111560253	209.09408590169747	('O', 'H')	psi_ensemble	Unchanged(no bond)
56	8114	141.51215742998207	33.10068087331453	427.52038234980205	('O', 'H')	psi_ensemble	Unchanged(no bond)
57	8114	66.43317957670844	18.13702756786618	366.28482439101407	('O', 'H')	psi_ensemble	Unchanged(no bond)
58	8114	30.71906047445423	7.4149941636506815	414.28300274386294	('O', 'H')	psi_ensemble	Unchanged(no bond)
59	8114	1.9691062524515246	0.5139830226911793	383.1072555940508	('O', 'H')	psi_ensemble	Unchanged(no bond)
60	8114	14.635424986275014	5.011733298227316	292.0232206181375	('O', 'H')	psi_ensemble	Unchanged(no bond)
61	8114	50.737842460656154	19.96623312056042	254.11825132106856	('O', 'H')	psi_ensemble	Unchanged(no bond)
62	8114	3.488227543646616	2.3798600883722516	146.57279899308924	('C', 'C')	psi_ensemble	Unchanged(bond)
63	8114	3.3722927063431385	2.3052890133517816	146.28502920074143	('C', 'C')	psi_ensemble	Unchanged(bond)
64	8114	73.62355356671215	19.399427922696173	379.5140447444689	('H', 'C')	psi_ensemble	Unchanged(no bond)
65	8114	31.75293398804819	7.5305647655326355	421.65408540646575	('H', 'C')	psi_ensemble	Unchanged(no bond)
66	8114	57.254591791664296	18.079357077999195	316.68488843188743	('H', 'C')	psi_ensemble	Unchanged(no bond)
67	8114	29.933830850851617	9.32427594504274	321.0311559555031	('H', 'C')	psi_ensemble	Unchanged(no bond)
68	8114	10.351575324136085	5.301064878361159	195.27350752470528	('H', 'C')	psi_ensemble	Bond Breaking
69	8114	0.6361402470782096	0.2962576948895358	214.725307747839	('H', 'C')	psi_ensemble	Unchanged(no bond)
70	8114	4.224393988816111	1.9975447685053482	211.4793147778605	('H', 'C')	psi_ensemble	Unchanged(no bond)
71	8114	7.754591410257605	3.7691545242655984	205.73821954854847	('H', 'C')	psi_ensemble	Unchanged(no bond)
72	8114	0.44593783795110475	0.20895996125479907	213.40826982990416	('H', 'C')	psi_ensemble	Unchanged(no bond)
73	8114	9.31431658428541	4.551373570352709	204.64847458266527	('H', 'C')	psi_ensemble	Unchanged(no bond)
74	8114	4.583523997650696	2.164632284170143	211.74607951520437	('H', 'C')	psi_ensemble	Unchanged(no bond)
75	8114	2.0604902533424507	0.8135242533401709	253.27951132157182	('C', 'C')	psi_ensemble	Unchanged(no bond)
76	8114	68.00963788405952	15.675347213696487	433.86367751162436	('H', 'C')	psi_ensemble	Unchanged(no bond)
77	8114	32.44228801906366	7.705637362070231	421.0201764588046	('H', 'C')	psi_ensemble	Unchanged(no bond)
78	8114	83.28640338268092	26.33137704825651	316.30097898049576	('H', 'C')	psi_ensemble	Unchanged(no bond)
79	8114	5.322726099573583	1.4413375259809906	369.2907458265804	('H', 'C')	psi_ensemble	Unchanged(no bond)
80	8114	24.328509394464337	7.994423891611696	304.318481535505	('H', 'C')	psi_ensemble	Unchanged(no bond)
81	8114	0.20108043952966614	0.18452434942726284	108.9723064483311	('H', 'C')	psi_ensemble	Unchanged(bond)
82	8114	0.9245986389105232	0.8480997592911429	109.02003317196073	('H', 'C')	psi_ensemble	Unchanged(bond)
83	8114	0.3137737845620103	0.28583801322371255	109.77328768250068	('H', 'C')	psi_ensemble	Unchanged(bond)
84	8114	5.312274185512322	1.9623581144282014	270.70870227273633	('H', 'C')	psi_ensemble	Unchanged(no bond)
85	8114	14.380760363237366	4.939008341746798	291.1669583888831	('H', 'C')	psi_ensemble	Unchanged(no bond)
86	8114	2.6551719152891895	0.7723219441700045	343.79081616574257	('H', 'C')	psi_ensemble	Unchanged(no bond)
87	8114	94.03892572274204	19.37793202628714	485.2887583420847	('H', 'C')	psi_ensemble	Unchanged(no bond)
88	8114	21.038218731761038	3.7780914712091698	556.8477865631932	('H', 'C')	psi_ensemble	Unchanged(no bond)
89	8114	60.46176308210072	13.820381536531196	437.48258991463507	('H', 'C')	psi_ensemble	Unchanged(no bond)
90	8114	37.915771420900235	8.514142214098202	445.3269685596412	('H', 'C')	psi_ensemble	Unchanged(no bond)
91	8114	36.76536574602922	13.60283004246263	270.27732928561454	('H', 'C')	psi_ensemble	Unchanged(no bond)
92	8114	7.602455979108269	2.8576109760222628	266.04237045907263	('H', 'C')	psi_ensemble	Unchanged(no bond)
93	8114	7.408611916048358	2.1915854624302504	338.0480498274954	('H', 'C')	psi_ensemble	Unchanged(no bond)
94	8114	28.268542656246034	9.172620014566728	308.183949747768	('H', 'C')	psi_ensemble	Unchanged(no bond)
95	8114	0.15668190944064797	0.1434813677368202	109.20017833119684	('H', 'C')	psi_ensemble	Unchanged(bond)
96	8114	1.094901163662132	0.9961510544191688	109.91316616138522	('H', 'C')	psi_ensemble	Unchanged(bond)
97	8114	0.4860076856155082	0.4465476445216209	108.83669224952696	('H', 'C')	psi_ensemble	Unchanged(bond)
98	8114	1.9327675247475584	1.0809673414917116	178.7998074095727	('H', 'H')	psi_ensemble	Unchanged(no bond)
99	8114	0.904543591718765	0.5142568314297176	175.89335453337327	('H', 'H')	psi_ensemble	Unchanged(no bond)
100	8114	4.029387766061143	1.6371038129229534	246.12903190707902	('H', 'H')	psi_ensemble	Unchanged(no bond)
101	8114	25.393337861791743	7.037026188506047	360.85325223413327	('H', 'H')	psi_ensemble	Unchanged(no bond)
102	8114	39.29164673557581	7.5619630026186195	519.5958605188835	('H', 'H')	psi_ensemble	Unchanged(no bond)
103	8114	64.39823687196409	17.09113801679879	376.7931474701532	('H', 'H')	psi_ensemble	Unchanged(no bond)
104	8114	96.12310824891823	19.683244109433428	488.3499270470872	('H', 'H')	psi_ensemble	Unchanged(no bond)
105	8114	76.66563835344915	13.17063252488458	582.0953413482396	('H', 'H')	psi_ensemble	Unchanged(no bond)
106	8114	137.25719847441377	28.174601625803124	487.16642136550956	('H', 'H')	psi_ensemble	Unchanged(no bond)
107	8114	90.24742487448832	18.265468504324172	494.08765427025924	('H', 'H')	psi_ensemble	Unchanged(no bond)
108	8114	1.008390655364777	0.5713823725983277	176.48263294843696	('H', 'H')	psi_ensemble	Unchanged(no bond)
109	8114	15.53808282302871	6.668366253144306	233.0118387798826	('H', 'H')	psi_ensemble	Unchanged(no bond)
110	8114	11.507741794908943	2.8017256788465197	410.73763508662705	('H', 'H')	psi_ensemble	Unchanged(no bond)
111	8114	62.66933402361783	12.218201202094711	512.9178427089062	('H', 'H')	psi_ensemble	Unchanged(no bond)
112	8114	33.041098000101556	9.806471388432527	336.9315698924694	('H', 'H')	psi_ensemble	Unchanged(no bond)
113	8114	11.266287436211275	2.4988539649000017	450.8581771669128	('H', 'H')	psi_ensemble	Unchanged(no bond)
114	8114	35.71108282082012	5.628522193303407	634.4664122193167	('H', 'H')	psi_ensemble	Unchanged(no bond)
115	8114	5.87397357367454	1.024259554230789	573.4848700616561	('H', 'H')	psi_ensemble	Unchanged(no bond)
116	8114	15.565334906816375	2.6485896509352007	587.683898157661	('H', 'H')	psi_ensemble	Unchanged(no bond)
117	8114	0.473003682110118	0.1614327153755402	293.0036089709398	('H', 'H')	psi_ensemble	Unchanged(no bond)
118	8114	23.19914834638004	6.10749904018432	379.8469421565379	('H', 'H')	psi_ensemble	Unchanged(no bond)
119	8114	40.522344419232766	10.429744261744046	388.52673087936944	('H', 'H')	psi_ensemble	Unchanged(no bond)
120	8114	107.74230511670177	45.86910478416682	234.89079550096744	('H', 'H')	psi_ensemble	Unchanged(no bond)
121	8114	114.47540665802708	29.761436002570374	384.6434246255467	('H', 'H')	psi_ensemble	Unchanged(no bond)
122	8114	68.19507101320737	13.193708127583346	516.8756982779978	('H', 'H')	psi_ensemble	Unchanged(no bond)
123	8114	86.6776465335664	20.168703811973714	429.76309901535564	('H', 'H')	psi_ensemble	Unchanged(no bond)
124	8114	38.47619598602119	7.938869756947824	484.65584099484886	('H', 'H')	psi_ensemble	Unchanged(no bond)
125	8114	1.6024060498604165	0.7425023322075899	215.81158473888985	('H', 'H')	psi_ensemble	Unchanged(no bond)
126	8114	16.402484220503855	3.4374206384692005	477.17419383996116	('H', 'H')	psi_ensemble	Unchanged(no bond)
127	8114	7.708932227521581	2.2578958497063253	341.42107256737495	('H', 'H')	psi_ensemble	Unchanged(no bond)
128	8114	63.26148354672942	17.252631853380272	366.6772935535324	('H', 'H')	psi_ensemble	Unchanged(no bond)
129	8114	52.29665735191524	10.086406813623503	518.4864969086833	('H', 'H')	psi_ensemble	Unchanged(no bond)
130	8114	15.504650908135886	3.0960007847998994	500.7960910170759	('H', 'H')	psi_ensemble	Unchanged(no bond)
131	8114	42.15758565347567	9.390465211384475	448.9403315435978	('H', 'H')	psi_ensemble	Unchanged(no bond)
132	8114	8.06462146437772	2.043615785226813	394.62513074504653	('H', 'H')	psi_ensemble	Unchanged(no bond)
133	8114	20.79388857887663	6.067481358529255	342.7103826144597	('H', 'H')	psi_ensemble	Unchanged(no bond)
134	8114	86.76717032656205	28.49722111537521	304.4758995105956	('H', 'H')	psi_ensemble	Unchanged(no bond)
135	8114	21.324581404443688	6.303330509107486	338.3065725909892	('H', 'H')	psi_ensemble	Unchanged(no bond)
136	8114	46.30116102372113	13.160433020569041	351.8209541536736	('H', 'H')	psi_ensemble	Unchanged(no bond)
137	8114	48.339639948873355	19.140548141265786	252.55096976379804	('H', 'H')	psi_ensemble	Unchanged(no bond)
138	8114	6.948427947619451	3.821686551784236	181.81574688210443	('H', 'H')	psi_ensemble	Unchanged(no bond)
139	8114	0.2767863421731187	0.1559329983736147	177.50337969513032	('H', 'H')	psi_ensemble	Unchanged(no bond)
140	8114	52.1073402046937	20.600337633118883	252.94410767773746	('H', 'H')	psi_ensemble	Unchanged(no bond)
141	8114	27.65957502141605	9.832818761129738	281.298533954043	('H', 'H')	psi_ensemble	Unchanged(no bond)
142	8114	3.098285151569602	0.8335528960701934	371.6962854039074	('H', 'H')	psi_ensemble	Unchanged(no bond)
143	8114	4.523019861540822	2.615559404419641	172.9274377748045	('H', 'H')	psi_ensemble	Unchanged(no bond)
144	8114	4.610097110385203	1.2361277849289827	372.9466456940825	('H', 'H')	psi_ensemble	Unchanged(no bond)
145	8114	15.22377237193342	4.251265197112841	358.0998047892268	('H', 'H')	psi_ensemble	Unchanged(no bond)
146	8114	8.910298488033686	2.116433983699614	421.0052643578382	('H', 'H')	psi_ensemble	Unchanged(no bond)
147	8114	44.351784627699644	14.577561988021461	304.24692869866703	('H', 'H')	psi_ensemble	Unchanged(no bond)
148	8114	53.865242387287715	14.460790179068574	372.4916945773512	('H', 'H')	psi_ensemble	Unchanged(no bond)
149	8114	7.707023657985168	1.9965588868783333	386.01534413218735	('H', 'H')	psi_ensemble	Unchanged(no bond)
150	8114	1.3731009901418956	0.7789091880205495	176.28511914609356	('H', 'H')	psi_ensemble	Unchanged(no bond)
151	8114	6.562530695378999	3.5870173330892596	182.9522995286763	('H', 'H')	psi_ensemble	Unchanged(no bond)
152	8114	3.117356299772167	1.785394463065889	174.6032243439932	('H', 'H')	psi_ensemble	Unchanged(no bond)
0	6036	3.3916776272456595	1.5882951559865874	213.5420242554905	('C', 'C')	psi_ensemble	Bond Breaking
1	6036	11.925522742352657	3.835647049788878	310.9129330085014	('C', 'C')	psi_ensemble	Unchanged(no bond)
2	6036	10.871732163152847	3.3150959449566404	327.9462297220192	('C', 'C')	psi_ensemble	Unchanged(no bond)
3	6036	3.094493522484232	1.2169874134242011	254.27489950593224	('C', 'C')	psi_ensemble	Unchanged(no bond)
4	6036	4.370154753389843	2.835901296974826	154.10108800513154	('O', 'C')	psi_ensemble	Bond Breaking
5	6036	1.524405465037293	1.3925916655414328	109.46535892447781	('H', 'C')	psi_ensemble	Unchanged(bond)
6	6036	0.5175999412677434	0.47164802363404534	109.74284112962857	('H', 'C')	psi_ensemble	Unchanged(bond)
7	6036	2.602465684837041	1.1474348613953207	226.80727005909094	('H', 'C')	psi_ensemble	Unchanged(no bond)
8	6036	12.078935938264168	4.409920490845092	273.9037123988925	('H', 'C')	psi_ensemble	Unchanged(no bond)
9	6036	16.906329456347713	4.1986642283731825	402.65971596633847	('H', 'C')	psi_ensemble	Unchanged(no bond)
10	6036	13.704535718989952	3.2013754428025196	428.0827401797287	('H', 'C')	psi_ensemble	Unchanged(no bond)
11	6036	3.903631444297684	1.1544824901146549	338.1282503392497	('H', 'C')	psi_ensemble	Unchanged(no bond)
12	6036	10.756026844275812	4.12307918360237	260.87364237516726	('H', 'C')	psi_ensemble	Unchanged(no bond)
13	6036	1.3780932140548652	0.9247290448603116	149.0267037370972	('C', 'C')	psi_ensemble	Unchanged(bond)
14	6036	2.088581572501269	0.8647802286550744	241.51587921355207	('C', 'C')	psi_ensemble	Unchanged(no bond)
15	6036	2.3860830474095707	0.9101836531600926	262.15402123794036	('C', 'C')	psi_ensemble	Unchanged(no bond)
16	6036	2.8138316714194422	1.5952932379344236	176.3833510046576	('O', 'C')	psi_ensemble	Bond Formation
17	6036	10.412363768422184	3.3356427497526826	312.15464453422646	('H', 'C')	psi_ensemble	Unchanged(no bond)
18	6036	8.938304174616851	3.474401993382413	257.2616580246432	('H', 'C')	psi_ensemble	Unchanged(no bond)
19	6036	1.5681800928579959	1.4489724917243132	108.22704377167456	('H', 'C')	psi_ensemble	Unchanged(bond)
20	6036	0.3727195391242999	0.3432938282476107	108.57158167593536	('H', 'C')	psi_ensemble	Unchanged(bond)
21	6036	4.605206955205965	2.0793372020441985	221.47475410330662	('H', 'C')	psi_ensemble	Unchanged(no bond)
22	6036	1.6582823925098467	0.4819861533004745	344.05187392926166	('H', 'C')	psi_ensemble	Unchanged(no bond)
23	6036	4.98490885125813	1.4733598513759523	338.3361401223731	('H', 'C')	psi_ensemble	Unchanged(no bond)
24	6036	7.629669365226199	2.2928086426955465	332.7652043502575	('H', 'C')	psi_ensemble	Unchanged(no bond)
25	6036	0.8696408418323642	0.6581116614987801	132.14183742799037	('C', 'C')	psi_ensemble	Unchanged(bond)
26	6036	2.055572958006824	0.8713954333866089	235.89439182828897	('C', 'C')	psi_ensemble	Unchanged(no bond)
27	6036	5.201851963829007	2.1955074296102683	236.93164931591255	('O', 'C')	psi_ensemble	Unchanged(no bond)
28	6036	6.435237076768718	1.5639130332154245	411.4830518125289	('H', 'C')	psi_ensemble	Unchanged(no bond)
29	6036	35.51257854269289	11.419801507510105	310.97369353870505	('H', 'C')	psi_ensemble	Unchanged(no bond)
30	6036	3.0041090650275937	1.4013130506578753	214.37815508941793	('H', 'C')	psi_ensemble	Unchanged(no bond)
31	6036	1.5071312820581717	0.6821556861458018	220.93655637080508	('H', 'C')	psi_ensemble	Unchanged(no bond)
32	6036	0.2578087425874953	0.23779990687276348	108.41414783456484	('H', 'C')	psi_ensemble	Unchanged(bond)
33	6036	0.09304631865498791	0.04361524297031708	213.3344040254729	('H', 'C')	psi_ensemble	Unchanged(no bond)
34	6036	6.345843189738565	2.0536724779852507	308.99976786776324	('H', 'C')	psi_ensemble	Unchanged(no bond)
35	6036	2.0232200484746166	0.6506173066607276	310.96929450873796	('H', 'C')	psi_ensemble	Unchanged(no bond)
36	6036	0.9754135760787985	0.6492009249481181	150.24833431294792	('C', 'C')	psi_ensemble	Unchanged(bond)
37	6036	0.01221839324254681	0.0053159847431450925	229.84251898582482	('O', 'C')	psi_ensemble	Unchanged(no bond)
38	6036	11.242763682404355	2.732095913161479	411.50691775658237	('H', 'C')	psi_ensemble	Unchanged(no bond)
39	6036	32.98765532912324	10.671073972493437	309.131540219426	('H', 'C')	psi_ensemble	Unchanged(no bond)
40	6036	1.7172795086415782	0.5412178844053478	317.29910598361033	('H', 'C')	psi_ensemble	Unchanged(no bond)
41	6036	1.4127150332941874	0.45330563222159054	311.64735950238673	('H', 'C')	psi_ensemble	Unchanged(no bond)
42	6036	1.4968907079300653	0.7049159700989887	212.35023342141938	('H', 'C')	psi_ensemble	Unchanged(no bond)
43	6036	0.15897535455073886	0.14693344167328554	108.19548820222231	('H', 'C')	psi_ensemble	Unchanged(bond)
44	6036	0.43571604272028	0.20203605671427924	215.66251579364	('H', 'C')	psi_ensemble	Unchanged(no bond)
45	6036	2.1248409994317985	0.973432341551365	218.2833781796716	('H', 'C')	psi_ensemble	Unchanged(no bond)
46	6036	0.3781366007760578	0.2674858606137594	141.3669492317855	('O', 'C')	psi_ensemble	Unchanged(bond)
47	6036	9.960419668035403	3.2557761538162517	305.93072734316564	('H', 'C')	psi_ensemble	Unchanged(no bond)
48	6036	8.583276888050273	3.3906137219900505	253.14817882033748	('H', 'C')	psi_ensemble	Unchanged(no bond)
49	6036	4.728696444649794	1.370139432106932	345.12519921992464	('H', 'C')	psi_ensemble	Unchanged(no bond)
50	6036	7.603538272428345	2.3799344473736257	319.4851976204312	('H', 'C')	psi_ensemble	Unchanged(no bond)
51	6036	1.917885715813572	0.5647997703101468	339.56913876937466	('H', 'C')	psi_ensemble	Unchanged(no bond)
52	6036	2.146434243299389	0.9458466165955784	226.9325919909859	('H', 'C')	psi_ensemble	Unchanged(no bond)
53	6036	0.26868455487567555	0.24546001212721655	109.46164002323206	('H', 'C')	psi_ensemble	Unchanged(bond)
54	6036	1.1422842321546556	1.0423210005831454	109.59044589100517	('H', 'C')	psi_ensemble	Unchanged(bond)
55	6036	6.459237765340564	3.05494834492033	211.4352531060231	('O', 'H')	psi_ensemble	Unchanged(no bond)
56	6036	1.6904646837584192	0.8007363308239366	211.11377349632377	('O', 'H')	psi_ensemble	Unchanged(no bond)
57	6036	4.450557099471997	1.7286713966390514	257.4553560685356	('O', 'H')	psi_ensemble	Unchanged(no bond)
58	6036	8.489377146528243	3.9387586734392612	215.5343307467846	('O', 'H')	psi_ensemble	Unchanged(no bond)
59	6036	5.135202487976587	1.496977817754666	343.03798139633994	('O', 'H')	psi_ensemble	Unchanged(no bond)
60	6036	1.3399290450139656	0.40253708780206104	332.87095415984294	('O', 'H')	psi_ensemble	Unchanged(no bond)
61	6036	0.931163223980036	0.4563130524747136	204.06236879047768	('O', 'H')	psi_ensemble	Unchanged(no bond)
62	6036	3.3943517533235212	1.6400883681961111	206.96151616859996	('O', 'H')	psi_ensemble	Unchanged(no bond)
63	6036	0.8766942716995629	0.49179508259714316	178.26413941957045	('H', 'H')	psi_ensemble	Unchanged(no bond)
64	6036	2.493682839363398	0.7587612501201393	328.65184390591355	('H', 'H')	psi_ensemble	Unchanged(no bond)
65	6036	24.776693815997852	7.047580807787804	351.5631035917858	('H', 'H')	psi_ensemble	Unchanged(no bond)
66	6036	8.94596622637227	1.761241224671499	507.9353186296695	('H', 'H')	psi_ensemble	Unchanged(no bond)
67	6036	15.513398599457773	3.0543845891304504	507.90586930882415	('H', 'H')	psi_ensemble	Unchanged(no bond)
68	6036	1.7542450638333928	0.476213604800842	368.3735714705249	('H', 'H')	psi_ensemble	Unchanged(no bond)
69	6036	31.54461803308135	10.709451659262667	294.54932929080667	('H', 'H')	psi_ensemble	Unchanged(no bond)
70	6036	8.897015310154543	3.4758502012433365	255.96659220158617	('H', 'H')	psi_ensemble	Unchanged(no bond)
71	6036	0.0933628080284965	0.027079704515737005	344.7704090502168	('H', 'H')	psi_ensemble	Unchanged(no bond)
72	6036	46.01088620365492	11.631505812212085	395.5711921267101	('H', 'H')	psi_ensemble	Unchanged(no bond)
73	6036	38.960316073785826	9.889855958119483	393.94219934820944	('H', 'H')	psi_ensemble	Unchanged(no bond)
74	6036	2.6689321281547773	0.7559685239323637	353.04804944412814	('H', 'H')	psi_ensemble	Unchanged(no bond)
75	6036	7.15156906818275	3.182382476550501	224.72374458065124	('H', 'H')	psi_ensemble	Unchanged(no bond)
76	6036	1.6012213383614915	0.8988747382253569	178.13620410812447	('H', 'H')	psi_ensemble	Unchanged(no bond)
77	6036	11.261916474411082	4.440562149022973	253.61465725435153	('H', 'H')	psi_ensemble	Unchanged(no bond)
78	6036	0.6941492526324033	0.16838041379673926	412.2505919663239	('H', 'H')	psi_ensemble	Unchanged(no bond)
79	6036	2.0062579399156455	0.46264994580997526	433.64490973909636	('H', 'H')	psi_ensemble	Unchanged(no bond)
80	6036	13.581827654494827	3.4500109599938704	393.6749132680714	('H', 'H')	psi_ensemble	Unchanged(no bond)
81	6036	6.06229949841306	2.1782946846294267	278.30483823837557	('H', 'H')	psi_ensemble	Unchanged(no bond)
82	6036	0.5326522194250671	0.12938124083075864	411.69200110070074	('H', 'H')	psi_ensemble	Unchanged(no bond)
83	6036	19.052006363919016	5.169556266076984	368.542392873054	('H', 'H')	psi_ensemble	Unchanged(no bond)
84	6036	3.406149150905158	0.8411776069564232	404.9262751096525	('H', 'H')	psi_ensemble	Unchanged(no bond)
85	6036	0.8091509435184108	0.3184530855773432	254.08795837272268	('H', 'H')	psi_ensemble	Unchanged(no bond)
86	6036	4.225177667196345	1.0377834172203246	407.1348218796337	('H', 'H')	psi_ensemble	Unchanged(no bond)
87	6036	0.6102065280736646	0.1491972673931161	408.9930993614293	('H', 'H')	psi_ensemble	Unchanged(no bond)
88	6036	5.609309129864615	2.1091862444572413	265.94660118827306	('H', 'H')	psi_ensemble	Unchanged(no bond)
89	6036	1.6694443131183068	0.6167478788399681	270.68505144409085	('H', 'H')	psi_ensemble	Unchanged(no bond)
90	6036	0.7400009043170508	0.4142420246390383	178.6397468875525	('H', 'H')	psi_ensemble	Unchanged(no bond)
0	1070	0.49961851838085103	0.35389975758523445	141.1751513450871	('N', 'C')	psi_ensemble	Unchanged(bond)
1	1070	0.30062377353741176	0.11813985759700119	254.46431005774522	('N', 'C')	psi_ensemble	Unchanged(no bond)
2	1070	0.8720925861137374	0.24031440030537798	362.8965159830336	('N', 'C')	psi_ensemble	Unchanged(no bond)
3	1070	0.6709040129972532	0.1896781910111791	353.7064590402552	('N', 'C')	psi_ensemble	Unchanged(no bond)
4	1070	0.9157835643620604	0.3852437222365213	237.71537639744142	('N', 'N')	psi_ensemble	Unchanged(no bond)
5	1070	0.547506633458017	0.5408482895469305	101.2310927185633	('N', 'H')	psi_ensemble	Unchanged(bond)
6	1070	1.6892580987629913	1.6722380668753072	101.01779957201234	('N', 'H')	psi_ensemble	Unchanged(bond)
7	1070	0.2734938735448278	0.07854819774143153	348.18605825321055	('N', 'H')	psi_ensemble	Unchanged(no bond)
8	1070	1.932765715085072	0.41575450017099713	464.88148998751376	('N', 'H')	psi_ensemble	Unchanged(no bond)
9	1070	0.3022955032922603	0.06762828540147349	446.99566386711007	('N', 'H')	psi_ensemble	Unchanged(no bond)
10	1070	0.25210626503762157	0.09692745828063513	260.0978809407088	('N', 'H')	psi_ensemble	Unchanged(no bond)
11	1070	0.9576308965776104	0.6912383867247529	138.5384427382696	('C', 'C')	psi_ensemble	Unchanged(bond)
12	1070	0.33302765033953463	0.14970269240879877	222.45935926798398	('C', 'C')	psi_ensemble	Unchanged(no bond)
13	1070	1.0711767483099432	0.47760363659552785	224.28153100875562	('C', 'C')	psi_ensemble	Unchanged(no bond)
14	1070	0.26526307453151876	0.19219886220741297	138.01490367058364	('N', 'C')	psi_ensemble	Unchanged(bond)
15	1070	1.116677423277812	0.5529349323174042	201.9545805503205	('H', 'C')	psi_ensemble	Unchanged(no bond)
16	1070	2.8459283883726982	1.4365818821491605	198.10415429401922	('H', 'C')	psi_ensemble	Unchanged(no bond)
17	1070	0.6019819790938463	0.2693298995645028	223.51101012818498	('H', 'C')	psi_ensemble	Unchanged(no bond)
18	1070	1.22797323578423	0.3765681743714714	326.0958624115901	('H', 'C')	psi_ensemble	Unchanged(no bond)
19	1070	0.2733832473915676	0.08375666828650329	326.40176953602764	('H', 'C')	psi_ensemble	Unchanged(no bond)
20	1070	0.37196235969383373	0.17639895712330655	210.86426232884375	('H', 'C')	psi_ensemble	Unchanged(no bond)
21	1070	4.079301418544201	2.6951453655168085	151.3573802265754	('C', 'C')	psi_ensemble	Unchanged(bond)
22	1070	2.141056980364331	0.8917886862182897	240.0856854826984	('C', 'C')	psi_ensemble	Unchanged(no bond)
23	1070	1.4207828036507664	0.618491371932953	229.71748162151968	('N', 'C')	psi_ensemble	Unchanged(no bond)
24	1070	13.911424363012781	4.555354869643695	305.3861830988567	('H', 'C')	psi_ensemble	Unchanged(no bond)
25	1070	17.727932893879306	6.611403107747564	268.14176363115496	('H', 'C')	psi_ensemble	Unchanged(no bond)
26	1070	2.4663092261385966	1.625128831846436	151.76084368255468	('H', 'C')	psi_ensemble	Bond Breaking
27	1070	3.295253201941062	1.4327205522883035	229.99971604218072	('H', 'C')	psi_ensemble	Unchanged(no bond)
28	1070	4.313851648599609	1.245543601827204	346.3428853290418	('H', 'C')	psi_ensemble	Unchanged(no bond)
29	1070	1.7120181755902575	0.5267661083708993	325.0053768426603	('H', 'C')	psi_ensemble	Unchanged(no bond)
30	1070	1.932657991667397	1.3610437586400135	141.9982259496604	('C', 'C')	psi_ensemble	Unchanged(bond)
31	1070	2.4258059143156263	1.1081429064955814	218.9073178284428	('N', 'C')	psi_ensemble	Unchanged(no bond)
32	1070	3.783452673576182	0.9145716447480128	413.6857615587478	('H', 'C')	psi_ensemble	Unchanged(no bond)
33	1070	5.528152476793657	1.3832226022656258	399.6574714539015	('H', 'C')	psi_ensemble	Unchanged(no bond)
34	1070	0.7284930888874719	0.6242277697618299	116.70308886857497	('H', 'C')	psi_ensemble	Bond Formation
35	1070	1.5748101501726675	1.4564975968561606	108.12308606426015	('H', 'C')	psi_ensemble	Unchanged(bond)
36	1070	0.3565523178822083	0.1558784331145937	228.7374274670118	('H', 'C')	psi_ensemble	Unchanged(no bond)
37	1070	2.0799428550125842	0.6566724835935052	316.73976098869326	('H', 'C')	psi_ensemble	Unchanged(no bond)
38	1070	2.309492841370231	1.7394440516207015	132.77189566507727	('N', 'C')	psi_ensemble	Unchanged(bond)
39	1070	13.397427205433976	3.350346488161524	399.8818406625671	('H', 'C')	psi_ensemble	Unchanged(no bond)
40	1070	4.557653422048968	1.0859612594372414	419.68839886708304	('H', 'C')	psi_ensemble	Unchanged(no bond)
41	1070	0.23941611484237235	0.1150440239680531	208.1082585470554	('H', 'C')	psi_ensemble	Unchanged(no bond)
42	1070	0.40557224074371234	0.18347401711982186	221.05159472190778	('H', 'C')	psi_ensemble	Unchanged(no bond)
43	1070	1.188790040302834	1.1019639271644388	107.87921555307305	('H', 'C')	psi_ensemble	Unchanged(bond)
44	1070	1.6052187389865136	0.7727724262869752	207.72205171699576	('H', 'C')	psi_ensemble	Unchanged(no bond)
45	1070	17.13271037702988	6.025907272280728	284.3175243641838	('N', 'H')	psi_ensemble	Unchanged(no bond)
46	1070	9.879940899051043	3.1064870770644437	318.04223400753216	('N', 'H')	psi_ensemble	Unchanged(no bond)
47	1070	2.994970310191114	1.201701711234535	249.2274315823612	('N', 'H')	psi_ensemble	Unchanged(no bond)
48	1070	0.5768222795448974	0.17941300463307847	321.50527812884553	('N', 'H')	psi_ensemble	Unchanged(no bond)
49	1070	1.2344381073134958	0.5845039097369652	211.19415742984677	('N', 'H')	psi_ensemble	Unchanged(no bond)
50	1070	0.7669716917356295	0.7597013622983906	100.95699834145925	('N', 'H')	psi_ensemble	Unchanged(bond)
51	1070	2.581462663339562	1.583734281429431	162.9984709941122	('H', 'H')	psi_ensemble	Unchanged(no bond)
52	1070	8.270360781287955	1.962246624980506	421.4740734422269	('H', 'H')	psi_ensemble	Unchanged(no bond)
53	1070	7.336334826566748	1.4380577901337925	510.1557723827078	('H', 'H')	psi_ensemble	Unchanged(no bond)
54	1070	15.607358529332771	3.1980921846782264	488.0209083436128	('H', 'H')	psi_ensemble	Unchanged(no bond)
55	1070	25.680348423084666	8.638585727016288	297.27491553127754	('H', 'H')	psi_ensemble	Unchanged(no bond)
56	1070	1.140877506504001	0.3140435406454295	363.2864105911058	('H', 'H')	psi_ensemble	Unchanged(no bond)
57	1070	8.47804303659343	1.7154084145604955	494.2288358055879	('H', 'H')	psi_ensemble	Unchanged(no bond)
58	1070	7.67696577550554	1.4771130998615833	519.7276888428469	('H', 'H')	psi_ensemble	Unchanged(no bond)
59	1070	16.216155285000156	4.611327854348717	351.6591272014523	('H', 'H')	psi_ensemble	Unchanged(no bond)
60	1070	0.9907566889871378	0.5445044713754655	181.9556571288387	('H', 'H')	psi_ensemble	Unchanged(no bond)
61	1070	2.844330471043488	0.9626023278080643	295.48343992895747	('H', 'H')	psi_ensemble	Unchanged(no bond)
62	1070	5.56205522719373	1.6347140283825816	340.24637524502907	('H', 'H')	psi_ensemble	Unchanged(no bond)
63	1070	2.333587791414704	0.8486020811395699	274.99199486772153	('H', 'H')	psi_ensemble	Unchanged(no bond)
64	1070	0.22298412312053983	0.053547796696908456	416.4207248015746	('H', 'H')	psi_ensemble	Unchanged(no bond)
65	1070	1.8484808934184471	0.7435406060814298	248.60523800579207	('H', 'H')	psi_ensemble	Unchanged(no bond)
0	1180	23.489193689759613	10.683807858403762	219.85788214342773	('C', 'C')	psi_ensemble	Bond Breaking
1	1180	10.135131854358148	3.755884806735583	269.84671724176417	('O', 'C')	psi_ensemble	Unchanged(no bond)
2	1180	8.54302809047831	2.920045836801166	292.56486260629987	('C', 'C')	psi_ensemble	Unchanged(no bond)
3	1180	23.586628071009486	6.662381857318208	354.0269617704523	('C', 'C')	psi_ensemble	Unchanged(no bond)
4	1180	9.070286647684522	3.0988155366612253	292.7017287856112	('C', 'C')	psi_ensemble	Unchanged(no bond)
5	1180	0.8306206180472397	0.7578126427933257	109.6076485324316	('H', 'C')	psi_ensemble	Unchanged(bond)
6	1180	0.8220339559501966	0.7522985945162809	109.26963867036794	('H', 'C')	psi_ensemble	Unchanged(bond)
7	1180	0.6505910640586254	0.595607018481451	109.23159799516142	('H', 'C')	psi_ensemble	Unchanged(bond)
8	1180	12.008323184371594	4.5492261110788235	263.96408732306094	('H', 'C')	psi_ensemble	Unchanged(no bond)
9	1180	3.9910384080199535	1.4363369328099447	277.86227011598015	('H', 'C')	psi_ensemble	Unchanged(no bond)
10	1180	5.722246809781328	1.4965492243262764	382.3627527091464	('H', 'C')	psi_ensemble	Unchanged(no bond)
11	1180	20.48529105864807	4.4631633706617855	458.98591105372344	('H', 'C')	psi_ensemble	Unchanged(no bond)
12	1180	41.523270056036	11.220522794657487	370.0653776649943	('H', 'C')	psi_ensemble	Unchanged(no bond)
13	1180	12.229440300208072	3.417708731340817	357.8257031695701	('H', 'C')	psi_ensemble	Unchanged(no bond)
14	1180	11.901946227352344	7.481416228793691	159.08680740880826	('H', 'C')	psi_ensemble	Bond Formation
15	1180	4.38249007700402	3.2840104312036	133.44933485481724	('O', 'C')	psi_ensemble	Unchanged(bond)
16	1180	0.5454489945523777	0.3593656447739787	151.78106268211457	('C', 'C')	psi_ensemble	Unchanged(bond)
17	1180	1.5170496108503517	0.7120765622152609	213.0458564920084	('C', 'C')	psi_ensemble	Unchanged(no bond)
18	1180	3.494567775736157	2.4527073401090638	142.47797601407942	('C', 'C')	psi_ensemble	Unchanged(bond)
19	1180	33.30063676428363	11.504960200966417	289.4459101343643	('H', 'C')	psi_ensemble	Unchanged(no bond)
20	1180	7.774883291762746	2.969560242886591	261.8193488543305	('H', 'C')	psi_ensemble	Unchanged(no bond)
21	1180	23.163874895926018	8.397309417477377	275.8487718425009	('H', 'C')	psi_ensemble	Unchanged(no bond)
22	1180	1.455976644750856	0.7710991124547927	188.81835307989874	('H', 'C')	psi_ensemble	Unchanged(no bond)
23	1180	0.6565079682348873	0.29352001559538426	223.6671890682508	('H', 'C')	psi_ensemble	Unchanged(no bond)
24	1180	4.0048942923335495	1.8720545933121162	213.93042204222928	('H', 'C')	psi_ensemble	Unchanged(no bond)
25	1180	9.705202366980537	3.334629010184144	291.04294172875916	('H', 'C')	psi_ensemble	Unchanged(no bond)
26	1180	15.911330241586397	5.47754575035084	290.4828360505664	('H', 'C')	psi_ensemble	Unchanged(no bond)
27	1180	7.5494207584335005	3.3190529762711765	227.4570732195716	('H', 'C')	psi_ensemble	Unchanged(no bond)
28	1180	10.968181771042662	8.017438805029586	136.80405972243884	('H', 'C')	psi_ensemble	Unchanged(no bond)
29	1180	0.5626659773935394	0.21860894019646074	257.3847057160057	('O', 'C')	psi_ensemble	Unchanged(no bond)
30	1180	0.9658481815682851	0.2858161055581147	337.92643688929564	('O', 'C')	psi_ensemble	Unchanged(no bond)
31	1180	0.859899261750785	0.34764589269145996	247.3491791010332	('O', 'C')	psi_ensemble	Unchanged(no bond)
32	1180	15.571830745006698	4.234859009943713	367.70600174511287	('O', 'H')	psi_ensemble	Unchanged(no bond)
33	1180	2.129619793039117	0.7415087107906045	287.2009137651928	('O', 'H')	psi_ensemble	Unchanged(no bond)
34	1180	4.952672185062923	1.7149941495591199	288.7865352972851	('O', 'H')	psi_ensemble	Unchanged(no bond)
35	1180	0.16218617849644845	0.16845643651395384	96.2778163023851	('O', 'H')	psi_ensemble	Unchanged(bond)
36	1180	0.8985528770618423	0.28006856110337436	320.8331822471794	('O', 'H')	psi_ensemble	Unchanged(no bond)
37	1180	1.168092626867967	0.4214528920152113	277.15852684807476	('O', 'H')	psi_ensemble	Unchanged(no bond)
38	1180	14.290625772851229	3.5893966904258443	398.13447789065066	('O', 'H')	psi_ensemble	Unchanged(no bond)
39	1180	11.403948326856117	2.696425028386524	422.9284406872594	('O', 'H')	psi_ensemble	Unchanged(no bond)
40	1180	22.840418164257102	7.7378331988881905	295.17847667663506	('O', 'H')	psi_ensemble	Unchanged(no bond)
41	1180	4.4623013132429	1.870666116756125	238.5407675518742	('O', 'H')	psi_ensemble	Unchanged(no bond)
42	1180	1.6020892090425232	1.029101975345492	155.67837273897632	('C', 'C')	psi_ensemble	Unchanged(bond)
43	1180	0.05236985789998094	0.024658820956066176	212.3777855935879	('C', 'C')	psi_ensemble	Unchanged(no bond)
44	1180	25.03584899345008	7.653500163319451	327.1163318639248	('H', 'C')	psi_ensemble	Unchanged(no bond)
45	1180	13.02463878688127	4.2581674699602186	305.8742728830004	('H', 'C')	psi_ensemble	Unchanged(no bond)
46	1180	10.627478133861112	2.778816684752763	382.4461754592733	('H', 'C')	psi_ensemble	Unchanged(no bond)
47	1180	6.778059687800875	2.422398144683751	279.807830214705	('H', 'C')	psi_ensemble	Unchanged(no bond)
48	1180	0.20564455514893165	0.18911139400537208	108.7425515688864	('H', 'C')	psi_ensemble	Unchanged(bond)
49	1180	0.06534124749266734	0.05988961369896085	109.1028034027895	('H', 'C')	psi_ensemble	Unchanged(bond)
50	1180	1.6014049053305612	0.7186895049231029	222.82291509208912	('H', 'C')	psi_ensemble	Unchanged(no bond)
51	1180	2.5588748355783064	1.1418773421508726	224.09366935666986	('H', 'C')	psi_ensemble	Unchanged(no bond)
52	1180	24.80129253496255	7.7947050338249735	318.1812836706176	('H', 'C')	psi_ensemble	Unchanged(no bond)
53	1180	0.862812379726785	0.382629361940146	225.49560110908402	('H', 'C')	psi_ensemble	Unchanged(no bond)
54	1180	0.05426332571831782	0.03570096275156248	151.99401230697327	('C', 'C')	psi_ensemble	Unchanged(bond)
55	1180	43.614547871503895	12.092035859182781	360.6882114758425	('H', 'C')	psi_ensemble	Unchanged(no bond)
56	1180	3.985132828875848	0.9799061629323544	406.6851479891093	('H', 'C')	psi_ensemble	Unchanged(no bond)
57	1180	33.235751526397685	7.7138302636568294	430.8592539686231	('H', 'C')	psi_ensemble	Unchanged(no bond)
58	1180	2.3679032506019215	0.6028009209552203	392.8167937848628	('H', 'C')	psi_ensemble	Unchanged(no bond)
59	1180	2.9179864987179283	1.2791239581085836	228.12382492097947	('H', 'C')	psi_ensemble	Unchanged(no bond)
60	1180	0.0199297960181255	0.008984675875357352	221.81986634362394	('H', 'C')	psi_ensemble	Unchanged(no bond)
61	1180	0.25398551061044383	0.2326098134786994	109.18950787676111	('H', 'C')	psi_ensemble	Unchanged(bond)
62	1180	0.049544902520715084	0.045338047055581226	109.27886342342129	('H', 'C')	psi_ensemble	Unchanged(bond)
63	1180	8.477914292018074	3.52683181059306	240.3832886658822	('H', 'C')	psi_ensemble	Unchanged(no bond)
64	1180	9.262237936405171	4.099582450887366	225.93125147172813	('H', 'C')	psi_ensemble	Unchanged(no bond)
65	1180	18.92582043175599	5.803502263522697	326.11033083785014	('H', 'C')	psi_ensemble	Unchanged(no bond)
66	1180	3.395787734429012	0.923304905971249	367.78616819509836	('H', 'C')	psi_ensemble	Unchanged(no bond)
67	1180	21.562881647601763	6.4107578353337775	336.3546432647161	('H', 'C')	psi_ensemble	Unchanged(no bond)
68	1180	0.23523184045814993	0.07263714391916762	323.845112522488	('H', 'C')	psi_ensemble	Unchanged(no bond)
69	1180	6.973376023836764	2.361672786784778	295.27274323766244	('H', 'C')	psi_ensemble	Unchanged(no bond)
70	1180	8.343978744644653	2.963484133920833	281.5597576223621	('H', 'C')	psi_ensemble	Unchanged(no bond)
71	1180	0.6853922828428782	0.30774408230076555	222.7150162299557	('H', 'C')	psi_ensemble	Unchanged(no bond)
72	1180	2.68546274803394	1.2040102415968497	223.04318146598786	('H', 'C')	psi_ensemble	Unchanged(no bond)
73	1180	1.4662444148096254	1.3591031581995496	107.88323211256528	('H', 'C')	psi_ensemble	Unchanged(bond)
74	1180	2.9406059166660503	2.1133633158829164	139.14341630546997	('H', 'C')	psi_ensemble	Bond Breaking
75	1180	0.46873325716385583	0.26477251598903406	177.03244440343238	('H', 'H')	psi_ensemble	Unchanged(no bond)
76	1180	1.9805351332526477	1.1036624285191938	179.45116931360724	('H', 'H')	psi_ensemble	Unchanged(no bond)
77	1180	15.924400275590633	4.330166050906874	367.7549564699848	('H', 'H')	psi_ensemble	Unchanged(no bond)
78	1180	11.262000729473787	3.8456184864147294	292.8527821794759	('H', 'H')	psi_ensemble	Unchanged(no bond)
79	1180	21.877019827531452	5.093798468256964	429.48341917848785	('H', 'H')	psi_ensemble	Unchanged(no bond)
80	1180	45.280253185645506	9.637296850732739	469.84391875614773	('H', 'H')	psi_ensemble	Unchanged(no bond)
81	1180	63.74359584817224	18.56603374914029	343.3344822564697	('H', 'H')	psi_ensemble	Unchanged(no bond)
82	1180	13.570639917163962	3.4656667021590994	391.5737167890235	('H', 'H')	psi_ensemble	Unchanged(no bond)
83	1180	17.67464745933076	9.187744076594546	192.37200461815542	('H', 'H')	psi_ensemble	Unchanged(no bond)
84	1180	1.2193291572124787	0.6820417732166523	178.77631621621447	('H', 'H')	psi_ensemble	Unchanged(no bond)
85	1180	5.100097452842878	2.089250240246642	244.11137328579636	('H', 'H')	psi_ensemble	Unchanged(no bond)
86	1180	23.643471232965574	8.874080774083273	266.4329053890997	('H', 'H')	psi_ensemble	Unchanged(no bond)
87	1180	19.529732197332052	5.1609723331408395	378.4118754507397	('H', 'H')	psi_ensemble	Unchanged(no bond)
88	1180	1.6870673995941665	0.3332112631453751	506.3056343500983	('H', 'H')	psi_ensemble	Unchanged(no bond)
89	1180	23.17894947821486	5.419496539951427	427.69562278238124	('H', 'H')	psi_ensemble	Unchanged(no bond)
90	1180	11.152686226080188	2.50902633657556	444.50255716733176	('H', 'H')	psi_ensemble	Unchanged(no bond)
91	1180	2.575492896704068	1.0344933343269718	248.96176816640877	('H', 'H')	psi_ensemble	Unchanged(no bond)
92	1180	3.2819837108905237	1.1387424032419828	288.21124966864886	('H', 'H')	psi_ensemble	Unchanged(no bond)
93	1180	3.243613086505981	0.8480981230849912	382.457288633915	('H', 'H')	psi_ensemble	Unchanged(no bond)
94	1180	6.500126941095186	1.3960894955104113	465.5952904164454	('H', 'H')	psi_ensemble	Unchanged(no bond)
95	1180	29.68842144828825	5.576333252350748	532.4004162730564	('H', 'H')	psi_ensemble	Unchanged(no bond)
96	1180	55.20323821418786	12.2053702201288	452.2864707794609	('H', 'H')	psi_ensemble	Unchanged(no bond)
97	1180	8.27590771466351	2.220189421670948	372.7568302904055	('H', 'H')	psi_ensemble	Unchanged(no bond)
98	1180	25.761718759114792	12.268164282329247	209.9883745135474	('H', 'H')	psi_ensemble	Unchanged(no bond)
99	1180	5.36308162498802	1.702369904566727	315.03620985081886	('H', 'H')	psi_ensemble	Unchanged(no bond)
100	1180	14.056248953188577	4.794778510046315	293.1574195499762	('H', 'H')	psi_ensemble	Unchanged(no bond)
101	1180	17.06501334080235	3.72157711799092	458.5425157067506	('H', 'H')	psi_ensemble	Unchanged(no bond)
102	1180	12.815439660981287	2.7299408564487164	469.4401943070825	('H', 'H')	psi_ensemble	Unchanged(no bond)
103	1180	19.350782253622036	5.04227959093524	383.7705130118114	('H', 'H')	psi_ensemble	Unchanged(no bond)
104	1180	6.601362045449566	2.3111847556156	285.62675612193743	('H', 'H')	psi_ensemble	Unchanged(no bond)
105	1180	1.2503964175379467	0.7001041718613755	178.6014807215764	('H', 'H')	psi_ensemble	Unchanged(no bond)
106	1180	5.791254736039431	1.909439447844665	303.2960664228696	('H', 'H')	psi_ensemble	Unchanged(no bond)
107	1180	3.5499378635415635	1.407665369655655	252.18620419780265	('H', 'H')	psi_ensemble	Unchanged(no bond)
108	1180	9.005401954062231	2.2350983209237807	402.90853738999004	('H', 'H')	psi_ensemble	Unchanged(no bond)
109	1180	10.802796093445632	4.116276931423506	262.440945383861	('H', 'H')	psi_ensemble	Unchanged(no bond)
110	1180	6.654038446982957	2.7559506623025043	241.44258233649697	('H', 'H')	psi_ensemble	Unchanged(no bond)
111	1180	3.615670892127776	1.1869461675066468	304.6196189101835	('H', 'H')	psi_ensemble	Unchanged(no bond)
112	1180	51.7525474292492	13.756745730290367	376.1976011179559	('H', 'H')	psi_ensemble	Unchanged(no bond)
113	1180	2.004712167613576	0.6248244868220277	320.8440465913733	('H', 'H')	psi_ensemble	Unchanged(no bond)
114	1180	0.38712394865454414	0.21847577557241007	177.19307673368965	('H', 'H')	psi_ensemble	Unchanged(no bond)
115	1180	21.76133580514037	7.640281788383708	284.82373304903916	('H', 'H')	psi_ensemble	Unchanged(no bond)
116	1180	7.487475622345485	2.2908179855055133	326.84725149358513	('H', 'H')	psi_ensemble	Unchanged(no bond)
117	1180	9.750404847095195	3.250869137510647	299.93224687480244	('H', 'H')	psi_ensemble	Unchanged(no bond)
118	1180	22.755806167746016	8.869167971971887	256.57205094839026	('H', 'H')	psi_ensemble	Unchanged(no bond)
119	1180	25.957862899960958	12.555960783863698	206.73736838459007	('H', 'H')	psi_ensemble	Unchanged(no bond)
0	4517	1.17709440706808	0.8614722591165439	136.6375289060628	('O', 'C')	psi_ensemble	Unchanged(bond)
1	4517	1.0612505778321513	0.414162191986804	256.24033249900435	('O', 'C')	psi_ensemble	Unchanged(no bond)
2	4517	2.536186794781825	0.8462870188497174	299.6840006158949	('O', 'C')	psi_ensemble	Unchanged(no bond)
3	4517	5.618817233110773	1.9698660891234172	285.2385379968201	('O', 'O')	psi_ensemble	Unchanged(no bond)
4	4517	0.8122037624164857	0.3223441670835804	251.9678794764386	('O', 'C')	psi_ensemble	Unchanged(no bond)
5	4517	0.7964776127769801	0.8170692175046863	97.479821257911	('O', 'H')	psi_ensemble	Unchanged(bond)
6	4517	0.17291949010909136	0.08460250357991637	204.39051185494753	('O', 'H')	psi_ensemble	Unchanged(no bond)
7	4517	1.8480980860559715	0.5443560230472482	339.50172457181816	('O', 'H')	psi_ensemble	Unchanged(no bond)
8	4517	7.0972100514408165	2.239603386893895	316.89584383438245	('O', 'H')	psi_ensemble	Unchanged(no bond)
9	4517	3.6126190046378515	1.4002428361561914	257.9994634755538	('O', 'H')	psi_ensemble	Unchanged(no bond)
10	4517	3.5915271728063747	1.0502810447447712	341.9586777060374	('O', 'H')	psi_ensemble	Unchanged(no bond)
11	4517	0.34012403233942834	0.2221997641853734	153.07128411516894	('C', 'C')	psi_ensemble	Unchanged(bond)
12	4517	0.7859184727403434	0.3176535455669291	247.41372596288295	('C', 'C')	psi_ensemble	Unchanged(no bond)
13	4517	2.4139247963964383	1.012963692954736	238.30319025109455	('O', 'C')	psi_ensemble	Unchanged(no bond)
14	4517	0.06421483544651885	0.043532217386105576	147.5110603187759	('C', 'C')	psi_ensemble	Unchanged(bond)
15	4517	1.2529465157519404	0.6520380571376725	192.1584947437188	('H', 'C')	psi_ensemble	Unchanged(no bond)
16	4517	0.28685880059207136	0.2642831414167056	108.54222446969095	('H', 'C')	psi_ensemble	Unchanged(bond)
17	4517	0.683911243695956	0.2968742523452708	230.37068330888908	('H', 'C')	psi_ensemble	Unchanged(no bond)
18	4517	8.215064709244668	2.610851670391099	314.6507632895925	('H', 'C')	psi_ensemble	Unchanged(no bond)
19	4517	2.903683357862663	0.9956875185046556	291.6259673741291	('H', 'C')	psi_ensemble	Unchanged(no bond)
20	4517	1.6275362745810984	0.7014919996256896	232.0106680403395	('H', 'C')	psi_ensemble	Unchanged(no bond)
21	4517	0.03171140399889083	0.021285392527729634	148.98200236419726	('C', 'C')	psi_ensemble	Unchanged(bond)
22	4517	0.46957758957715257	0.22380098998488687	209.81926380614442	('O', 'C')	psi_ensemble	Unchanged(no bond)
23	4517	0.43026560281986814	0.2815863147922944	152.80060862945118	('C', 'C')	psi_ensemble	Unchanged(bond)
24	4517	23.321878632248882	9.053850840141237	257.5907096773539	('H', 'C')	psi_ensemble	Unchanged(no bond)
25	4517	1.613386302143871	0.7429698122598773	217.15368182140057	('H', 'C')	psi_ensemble	Unchanged(no bond)
26	4517	0.03335000158934953	0.03091549002219042	107.87473064606668	('H', 'C')	psi_ensemble	Unchanged(bond)
27	4517	8.89110870987242	3.690116565814035	240.94384422002815	('H', 'C')	psi_ensemble	Unchanged(no bond)
28	4517	3.889100476796159	1.4994937100375747	259.360906335426	('H', 'C')	psi_ensemble	Unchanged(no bond)
29	4517	0.5229900045172542	0.2192601337403948	238.52489533572813	('H', 'C')	psi_ensemble	Unchanged(no bond)
30	4517	2.8805034149395503	2.12469923442604	135.5722903396104	('O', 'C')	psi_ensemble	Unchanged(bond)
31	4517	2.1256078131509204	1.0644374269301262	199.69307348401358	('C', 'C')	psi_ensemble	Unchanged(no bond)
32	4517	12.410277188793417	4.7823570086191225	259.5012703239571	('H', 'C')	psi_ensemble	Unchanged(no bond)
33	4517	0.6012733337554366	0.1757143331762933	342.18798369293074	('H', 'C')	psi_ensemble	Unchanged(no bond)
34	4517	0.4728646828265237	0.20588996993892208	229.66863464344596	('H', 'C')	psi_ensemble	Unchanged(no bond)
35	4517	0.7003708582171475	0.5524323893571572	126.7794705216579	('H', 'C')	psi_ensemble	Bond Breaking
36	4517	14.682942712627156	7.811096268008806	187.97544171568777	('H', 'C')	psi_ensemble	Bond Breaking
37	4517	3.484274944484289	1.2075790353887832	288.5339048108365	('H', 'C')	psi_ensemble	Unchanged(no bond)
38	4517	0.3293426646866493	0.22953431070800578	143.4829780657983	('O', 'C')	psi_ensemble	Unchanged(bond)
39	4517	38.301251288878646	14.206821175494246	269.5976166360535	('O', 'H')	psi_ensemble	Unchanged(no bond)
40	4517	1.4615090955280685	0.43565307967976463	335.4754422033191	('O', 'H')	psi_ensemble	Unchanged(no bond)
41	4517	0.21496187766709696	0.06954570882689987	309.0943802185405	('O', 'H')	psi_ensemble	Unchanged(no bond)
42	4517	2.0993148596363476	0.9392089408708214	223.5194713638365	('O', 'H')	psi_ensemble	Unchanged(no bond)
43	4517	22.410347776364326	8.596781971492206	260.6829840593759	('O', 'H')	psi_ensemble	Unchanged(no bond)
44	4517	0.24655138162907875	0.11442667115756126	215.4667081851806	('O', 'H')	psi_ensemble	Unchanged(no bond)
45	4517	30.090853945621543	10.705437057480053	281.080107090038	('H', 'C')	psi_ensemble	Unchanged(no bond)
46	4517	1.0592261871114061	0.4915398952783414	215.49139699262955	('H', 'C')	psi_ensemble	Unchanged(no bond)
47	4517	0.8500694160534561	0.3548323218011541	239.56933002564233	('H', 'C')	psi_ensemble	Unchanged(no bond)
48	4517	4.0674143767254645	1.317449930440302	308.733886787341	('H', 'C')	psi_ensemble	Unchanged(no bond)
49	4517	8.769634423522232	2.68494574643304	326.6224069954755	('H', 'C')	psi_ensemble	Unchanged(no bond)
50	4517	1.0580987178430812	0.9798609775734539	107.98457557350399	('H', 'C')	psi_ensemble	Unchanged(bond)
51	4517	0.14641495480818278	0.05239954599869877	279.4202736256888	('H', 'H')	psi_ensemble	Unchanged(no bond)
52	4517	35.963721004156746	10.442628575346868	344.393375141777	('H', 'H')	psi_ensemble	Unchanged(no bond)
53	4517	42.511287029360865	17.597209055193588	241.5797124193067	('H', 'H')	psi_ensemble	Unchanged(no bond)
54	4517	51.02863131337929	30.171821752190713	169.12678237492972	('H', 'H')	psi_ensemble	Unchanged(no bond)
55	4517	44.28386019814674	11.54409406350326	383.6061968530774	('H', 'H')	psi_ensemble	Unchanged(no bond)
56	4517	1.7300360318304175	0.6846070530137157	252.70496764744217	('H', 'H')	psi_ensemble	Unchanged(no bond)
57	4517	9.582883537302145	2.313487444326834	414.2180914273568	('H', 'H')	psi_ensemble	Unchanged(no bond)
58	4517	6.550859777878726	1.683888162794088	389.03176129041947	('H', 'H')	psi_ensemble	Unchanged(no bond)
59	4517	0.2510986103848367	0.09554383410261548	262.8098534492065	('H', 'H')	psi_ensemble	Unchanged(no bond)
60	4517	10.450732154333053	3.363862261400061	310.67657776164094	('H', 'H')	psi_ensemble	Unchanged(no bond)
61	4517	10.358795733711323	3.105536076257853	333.55902103039136	('H', 'H')	psi_ensemble	Unchanged(no bond)
62	4517	0.9611048146060952	0.3222590079342353	298.23986015690576	('H', 'H')	psi_ensemble	Unchanged(no bond)
63	4517	6.373165699641281	6.679135070994864	95.41902704315262	('H', 'H')	psi_ensemble	Bond Formation
64	4517	2.6736985146470715	0.657859102584954	406.4241878148669	('H', 'H')	psi_ensemble	Unchanged(no bond)
65	4517	11.407960031369502	2.637685578631728	432.4988589916491	('H', 'H')	psi_ensemble	Unchanged(no bond)
0	8165	0.4050067523144296	0.2916909818425535	138.84788269972665	('O', 'C')	psi_ensemble	Unchanged(bond)
1	8165	4.290015690332094	1.710135793595338	250.858189530838	('O', 'C')	psi_ensemble	Unchanged(no bond)
2	8165	4.810870260317923	1.3393374224809895	359.19777791366903	('O', 'C')	psi_ensemble	Unchanged(no bond)
3	8165	18.252151781533634	4.800012952438309	380.25213603354774	('O', 'C')	psi_ensemble	Unchanged(no bond)
4	8165	9.181367440444088	3.491596075135608	262.9561737059605	('O', 'C')	psi_ensemble	Unchanged(no bond)
5	8165	3.624185758390741	1.4725247581033722	246.1205313151224	('O', 'C')	psi_ensemble	Unchanged(no bond)
6	8165	0.5752241694482185	0.599427715737505	95.96222435936123	('O', 'H')	psi_ensemble	Unchanged(bond)
7	8165	15.303956722555956	5.6336659544476	271.65183108654094	('O', 'H')	psi_ensemble	Unchanged(no bond)
8	8165	17.306999859050933	5.975190392254652	289.6476718379577	('O', 'H')	psi_ensemble	Unchanged(no bond)
9	8165	8.179927139453014	1.8616112579390842	439.40039063304147	('O', 'H')	psi_ensemble	Unchanged(no bond)
10	8165	7.769004975249949	1.7213117637207886	451.3421182027167	('O', 'H')	psi_ensemble	Unchanged(no bond)
11	8165	22.700183308619692	5.0834927521391515	446.54697892639615	('O', 'H')	psi_ensemble	Unchanged(no bond)
12	8165	10.354808314293429	3.362218790571123	307.97544595646343	('O', 'H')	psi_ensemble	Unchanged(no bond)
13	8165	5.128278619842508	1.6500190969273334	310.80116765874965	('O', 'H')	psi_ensemble	Unchanged(no bond)
14	8165	8.232038275859232	5.17009406123636	159.2241490842557	('C', 'C')	psi_ensemble	Unchanged(bond)
15	8165	16.837327099151935	7.0433690103159545	239.05217907071773	('C', 'C')	psi_ensemble	Unchanged(no bond)
16	8165	10.72056035668374	4.23377122769176	253.2153907269231	('C', 'C')	psi_ensemble	Unchanged(no bond)
17	8165	3.7714574693904046	2.4576810516005945	153.455936315829	('C', 'C')	psi_ensemble	Unchanged(bond)
18	8165	4.484964756242804	3.199634996511442	140.17113705571902	('C', 'C')	psi_ensemble	Unchanged(bond)
19	8165	3.983616858661354	2.0708970624320813	192.36189624910455	('H', 'C')	psi_ensemble	Unchanged(no bond)
20	8165	11.185426925529951	4.861155321639441	230.0981183575436	('H', 'C')	psi_ensemble	Unchanged(no bond)
21	8165	2.0950223028926906	0.9911346196514202	211.3761603473709	('H', 'C')	psi_ensemble	Unchanged(no bond)
22	8165	10.995276742519522	3.2885816315007728	334.34708255977614	('H', 'C')	psi_ensemble	Unchanged(no bond)
23	8165	8.395621356156369	2.6437561686866204	317.56413301636627	('H', 'C')	psi_ensemble	Unchanged(no bond)
24	8165	7.614822546871114	2.2673955462829642	335.84005928539506	('H', 'C')	psi_ensemble	Unchanged(no bond)
25	8165	4.302917917673232	1.814947126030842	237.08227396593102	('H', 'C')	psi_ensemble	Unchanged(no bond)
26	8165	4.044955918263549	1.719953601836981	235.17819980395808	('H', 'C')	psi_ensemble	Unchanged(no bond)
27	8165	3.4022808631108736	2.329463455391587	146.05427079082227	('C', 'C')	psi_ensemble	Unchanged(bond)
28	8165	1.9106202234457026	0.7629855560700983	250.41368191643286	('C', 'C')	psi_ensemble	Unchanged(no bond)
29	8165	0.9138486741398832	0.36216420418816664	252.3299275775699	('C', 'C')	psi_ensemble	Unchanged(no bond)
30	8165	12.588685435006042	5.022544727826593	250.6435704845091	('C', 'C')	psi_ensemble	Unchanged(no bond)
31	8165	6.856904687878718	2.6288253801066928	260.83530461047303	('H', 'C')	psi_ensemble	Unchanged(no bond)
32	8165	2.5598311226695536	2.321939921320522	110.24536419588924	('H', 'C')	psi_ensemble	Unchanged(bond)
33	8165	0.8969105934094834	0.8231661655748395	108.95863203793688	('H', 'C')	psi_ensemble	Unchanged(bond)
34	8165	2.4818375363864664	1.141434453577762	217.4314546584157	('H', 'C')	psi_ensemble	Unchanged(no bond)
35	8165	13.08564242128849	4.03362367701629	324.41406212113634	('H', 'C')	psi_ensemble	Unchanged(no bond)
36	8165	25.340347036000477	7.713587119080671	328.5157300332743	('H', 'C')	psi_ensemble	Unchanged(no bond)
37	8165	4.170278968948615	1.186740321645994	351.40619163967483	('H', 'C')	psi_ensemble	Unchanged(no bond)
38	8165	17.035022061495255	4.9636699285061345	343.19409442726806	('H', 'C')	psi_ensemble	Unchanged(no bond)
39	8165	3.2938223299726843	2.2731572552220958	144.900768409481	('C', 'C')	psi_ensemble	Unchanged(bond)
40	8165	2.536638405485414	1.0635922103656312	238.49727186450468	('C', 'C')	psi_ensemble	Unchanged(no bond)
41	8165	65.2015805314762	22.880480560952133	284.9659575889736	('C', 'C')	psi_ensemble	Unchanged(no bond)
42	8165	22.854615968687632	6.257564959450907	365.2317813204626	('H', 'C')	psi_ensemble	Unchanged(no bond)
43	8165	5.46525724241631	2.581292909772269	211.72557448733994	('H', 'C')	psi_ensemble	Unchanged(no bond)
44	8165	5.381024365379394	2.438651627509122	220.6557223950704	('H', 'C')	psi_ensemble	Unchanged(no bond)
45	8165	1.2329776994460584	1.1348277127780366	108.64888877517384	('H', 'C')	psi_ensemble	Unchanged(bond)
46	8165	5.153491283299161	2.3438687754541045	219.87115222782538	('H', 'C')	psi_ensemble	Unchanged(no bond)
47	8165	1.8600713538103886	0.880935456842396	211.14729113953294	('H', 'C')	psi_ensemble	Unchanged(no bond)
48	8165	10.241492957561826	3.0944049644179605	330.96808838296937	('H', 'C')	psi_ensemble	Unchanged(no bond)
49	8165	85.82017462073348	22.474835048340147	381.8500755896388	('H', 'C')	psi_ensemble	Unchanged(no bond)
50	8165	37.54456731019198	23.47358030057805	159.94393198410992	('C', 'C')	psi_ensemble	Bond Breaking
51	8165	8.667423541097907	3.426779754001115	252.93202841465975	('C', 'C')	psi_ensemble	Unchanged(no bond)
52	8165	21.03650008842859	5.2724598078917095	398.98834424383074	('H', 'C')	psi_ensemble	Unchanged(no bond)
53	8165	41.71955725266794	12.758768357801891	326.98733986464094	('H', 'C')	psi_ensemble	Unchanged(no bond)
54	8165	14.467291300289808	4.437977998563015	325.9883511133722	('H', 'C')	psi_ensemble	Unchanged(no bond)
55	8165	3.6038609266400012	1.6633882132724729	216.657837171392	('H', 'C')	psi_ensemble	Unchanged(no bond)
56	8165	0.26765053780521963	0.2456254001307553	108.96696256280482	('H', 'C')	psi_ensemble	Unchanged(bond)
57	8165	0.21488907003481827	0.19524164244261338	110.06313373847989	('H', 'C')	psi_ensemble	Unchanged(bond)
58	8165	42.351542994037715	18.68217838035236	226.69488606627323	('H', 'C')	psi_ensemble	Unchanged(no bond)
59	8165	18.65508857363323	5.409458393709931	344.86056118529706	('H', 'C')	psi_ensemble	Unchanged(no bond)
60	8165	2.389492632484602	1.6907401645499993	141.328199482419	('C', 'C')	psi_ensemble	Unchanged(bond)
61	8165	16.646306348246576	5.463595616369787	304.676764480366	('H', 'C')	psi_ensemble	Unchanged(no bond)
62	8165	26.705394962038653	8.014117343510147	333.2293977909464	('H', 'C')	psi_ensemble	Unchanged(no bond)
63	8165	19.187626291374116	5.9990027016098235	319.8469353285196	('H', 'C')	psi_ensemble	Unchanged(no bond)
64	8165	15.655392486825326	4.6851553780187	334.1488429663525	('H', 'C')	psi_ensemble	Unchanged(no bond)
65	8165	18.706813469924157	8.979555164466566	208.3267280761278	('H', 'C')	psi_ensemble	Unchanged(no bond)
66	8165	48.86698494433794	21.009970796899367	232.58949484855873	('H', 'C')	psi_ensemble	Unchanged(no bond)
67	8165	2.1193027015590227	1.9473777725329513	108.82853504086415	('H', 'C')	psi_ensemble	Unchanged(bond)
68	8165	3.758810339901242	1.5958991852605808	235.52931003517602	('H', 'C')	psi_ensemble	Unchanged(no bond)
69	8165	0.9940507598874326	0.30924021347960623	321.44938353982485	('H', 'C')	psi_ensemble	Unchanged(no bond)
70	8165	18.598379039599735	5.341110581379005	348.2118326559319	('H', 'C')	psi_ensemble	Unchanged(no bond)
71	8165	17.270512960274466	6.4385947917476605	268.23419579704034	('H', 'C')	psi_ensemble	Unchanged(no bond)
72	8165	73.23017424164865	18.62459637419737	393.1906644865721	('H', 'C')	psi_ensemble	Unchanged(no bond)
73	8165	10.115061534192105	3.792457945855	266.71519311763103	('H', 'C')	psi_ensemble	Unchanged(no bond)
74	8165	1.2433250880921065	0.35380456637514507	351.41578324735	('H', 'C')	psi_ensemble	Unchanged(no bond)
75	8165	7.916155031018901	3.5686414405151856	221.8254527099839	('H', 'C')	psi_ensemble	Unchanged(no bond)
76	8165	1.0476937956211962	0.9737852271196245	107.58982231843743	('H', 'C')	psi_ensemble	Unchanged(bond)
77	8165	26.52803724415285	10.866436204241765	244.1282196438746	('H', 'H')	psi_ensemble	Unchanged(no bond)
78	8165	12.633777336649876	3.9616028127363214	318.90570392450803	('H', 'H')	psi_ensemble	Unchanged(no bond)
79	8165	51.463448943301856	12.083937122713758	425.8831241894481	('H', 'H')	psi_ensemble	Unchanged(no bond)
80	8165	7.446933159588109	1.531888418372005	486.12764939513306	('H', 'H')	psi_ensemble	Unchanged(no bond)
81	8165	24.05641774413505	5.3798009693128	447.16185378151533	('H', 'H')	psi_ensemble	Unchanged(no bond)
82	8165	27.041861018114854	7.903836988607506	342.1358646071859	('H', 'H')	psi_ensemble	Unchanged(no bond)
83	8165	0.88472563743065	0.22187894865575153	398.742486743668	('H', 'H')	psi_ensemble	Unchanged(no bond)
84	8165	1.456289889502127	0.8327035782306976	174.8869498791402	('H', 'H')	psi_ensemble	Unchanged(no bond)
85	8165	24.656485356169622	10.42637373790506	236.48188695299712	('H', 'H')	psi_ensemble	Unchanged(no bond)
86	8165	25.86370183569273	6.227347025988078	415.32456321701454	('H', 'H')	psi_ensemble	Unchanged(no bond)
87	8165	77.90818302564628	20.473499370746808	380.53183588617	('H', 'H')	psi_ensemble	Unchanged(no bond)
88	8165	36.13391561811979	8.634821342949131	418.4674376340788	('H', 'H')	psi_ensemble	Unchanged(no bond)
89	8165	15.645639752291896	3.5452278050927912	441.3154982542058	('H', 'H')	psi_ensemble	Unchanged(no bond)
90	8165	40.619520314937716	14.076779233180616	288.5569180426781	('H', 'H')	psi_ensemble	Unchanged(no bond)
91	8165	43.768117373830776	11.67324626776994	374.9438362717952	('H', 'H')	psi_ensemble	Unchanged(no bond)
92	8165	18.004934382222658	4.315574391985304	417.20829597238867	('H', 'H')	psi_ensemble	Unchanged(no bond)
93	8165	11.210335201717658	2.6394961303096833	424.7149701410014	('H', 'H')	psi_ensemble	Unchanged(no bond)
94	8165	14.204286580471903	4.242146590986433	334.8372404351298	('H', 'H')	psi_ensemble	Unchanged(no bond)
95	8165	14.93653935361734	5.155657703942628	289.7116180190761	('H', 'H')	psi_ensemble	Unchanged(no bond)
96	8165	11.975998265759058	5.0763515686508836	235.91743211240703	('H', 'H')	psi_ensemble	Unchanged(no bond)
97	8165	33.30534044276732	8.037839248353281	414.35688639320085	('H', 'H')	psi_ensemble	Unchanged(no bond)
98	8165	109.77960199523649	22.38419883104527	490.43346524862034	('H', 'H')	psi_ensemble	Unchanged(no bond)
99	8165	7.137347120435189	4.076659327464971	175.07833122944504	('H', 'H')	psi_ensemble	Unchanged(no bond)
100	8165	17.88175485662795	6.7531282226460485	264.79217137715506	('H', 'H')	psi_ensemble	Unchanged(no bond)
101	8165	22.389012210132986	6.736620547028613	332.34783010018765	('H', 'H')	psi_ensemble	Unchanged(no bond)
102	8165	72.56171800734185	28.044122485735162	258.7412676016191	('H', 'H')	psi_ensemble	Unchanged(no bond)
103	8165	7.505400156766839	1.692021812821155	443.575851085092	('H', 'H')	psi_ensemble	Unchanged(no bond)
104	8165	11.915184063271811	4.088693910481316	291.41785431106456	('H', 'H')	psi_ensemble	Unchanged(no bond)
0	3065	0.9874155471349066	0.7140500609754235	138.28379844769626	('C', 'C')	psi_ensemble	Unchanged(bond)
1	3065	2.695962827502152	1.1368176652978437	237.14997662319183	('N', 'C')	psi_ensemble	Unchanged(no bond)
2	3065	6.701727181876027	2.628017886390162	255.01071421859695	('O', 'C')	psi_ensemble	Unchanged(no bond)
3	3065	0.8925175192387336	0.36133953000008473	247.00245756076683	('C', 'C')	psi_ensemble	Unchanged(no bond)
4	3065	1.4891314903155095	0.4177656753861657	356.4513740720839	('C', 'C')	psi_ensemble	Unchanged(no bond)
5	3065	1.2225153568218294	1.1309248326956667	108.09872782683958	('H', 'C')	psi_ensemble	Unchanged(bond)
6	3065	0.4047622124994321	0.37365135089367	108.32617399384577	('H', 'C')	psi_ensemble	Unchanged(bond)
7	3065	5.230737833927379	3.0858678525778793	169.50621620293018	('H', 'C')	psi_ensemble	Bond Breaking
8	3065	4.029719431829903	1.9361151539884511	208.13428496381368	('H', 'C')	psi_ensemble	Unchanged(no bond)
9	3065	0.28447297219447165	0.062054847141298976	458.4218401936053	('H', 'C')	psi_ensemble	Unchanged(no bond)
10	3065	0.9147037878647346	0.6694488726273965	136.63534666580023	('N', 'C')	psi_ensemble	Unchanged(bond)
11	3065	1.3066785935865965	0.5957784307831208	219.3229103425301	('O', 'C')	psi_ensemble	Unchanged(no bond)
12	3065	1.025903032071085	0.7179069127090374	142.9019576089353	('C', 'C')	psi_ensemble	Unchanged(bond)
13	3065	1.5752957342522134	0.5998228217904666	262.6268419647601	('C', 'C')	psi_ensemble	Unchanged(no bond)
14	3065	2.4224619206317133	1.136543800935092	213.14285631918727	('H', 'C')	psi_ensemble	Unchanged(no bond)
15	3065	0.20380283999550386	0.09530171277704319	213.85013349371516	('H', 'C')	psi_ensemble	Unchanged(no bond)
16	3065	0.7594166286797766	0.3244698670944859	234.04842966777983	('H', 'C')	psi_ensemble	Unchanged(no bond)
17	3065	6.5914477617663	2.7563192454721728	239.1394891065004	('H', 'C')	psi_ensemble	Unchanged(no bond)
18	3065	1.4235005020894143	0.38568889676703294	369.0799797509465	('H', 'C')	psi_ensemble	Unchanged(no bond)
19	3065	0.9594035713800908	0.7687159653105246	124.80599007626145	('O', 'N')	psi_ensemble	Unchanged(bond)
20	3065	2.6260130924398606	1.1040953052488236	237.84297242782415	('N', 'C')	psi_ensemble	Unchanged(no bond)
21	3065	3.4294445478253444	0.9882899244578947	347.00794402072785	('N', 'C')	psi_ensemble	Unchanged(no bond)
22	3065	3.1999880541340175	1.1864888404660463	269.70233052314927	('N', 'H')	psi_ensemble	Unchanged(no bond)
23	3065	1.0526633030267796	0.31584930681905077	333.2802321550915	('N', 'H')	psi_ensemble	Unchanged(no bond)
24	3065	1.0280065558447404	0.39792071776430993	258.3445671340071	('N', 'H')	psi_ensemble	Unchanged(no bond)
25	3065	6.288467456301472	2.8914067695331296	217.48816259833478	('N', 'H')	psi_ensemble	Unchanged(no bond)
26	3065	5.02738788508168	1.1215388284396244	448.25803241036147	('N', 'H')	psi_ensemble	Unchanged(no bond)
27	3065	0.9558678900378315	0.27453809808593876	348.17313032401637	('O', 'C')	psi_ensemble	Unchanged(no bond)
28	3065	1.6295367649687975	0.3517361586194445	463.2838350667978	('O', 'C')	psi_ensemble	Unchanged(no bond)
29	3065	15.083891238757685	6.221302127421352	242.45553309930247	('O', 'H')	psi_ensemble	Unchanged(no bond)
30	3065	4.631804826100749	1.2853948427184627	360.341015240501	('O', 'H')	psi_ensemble	Unchanged(no bond)
31	3065	5.159993296183263	2.3235622522559436	222.0725221015031	('O', 'H')	psi_ensemble	Unchanged(no bond)
32	3065	6.7363936322358375	4.465882050114465	150.84127965410946	('O', 'H')	psi_ensemble	Bond Breaking
33	3065	2.5858235539016228	0.4560857819340608	566.9599133163663	('O', 'H')	psi_ensemble	Unchanged(no bond)
34	3065	0.310119543194709	0.2589673993612517	119.75234873564207	('C', 'C')	psi_ensemble	Unchanged(bond)
35	3065	6.844041754298313	2.0138084991094862	339.8556395667599	('H', 'C')	psi_ensemble	Unchanged(no bond)
36	3065	1.1709766426224455	0.43174278474297084	271.2208944776141	('H', 'C')	psi_ensemble	Unchanged(no bond)
37	3065	1.1955693937439893	0.3424421450286395	349.1303308020104	('H', 'C')	psi_ensemble	Unchanged(no bond)
38	3065	7.436494480649847	2.0268898523668657	366.8918896587305	('H', 'C')	psi_ensemble	Unchanged(no bond)
39	3065	0.307958369771022	0.13614219923729015	226.20346336132226	('H', 'C')	psi_ensemble	Unchanged(no bond)
40	3065	9.636853819295066	2.1288641579539522	452.67584515852946	('H', 'C')	psi_ensemble	Unchanged(no bond)
41	3065	0.9769481735900865	0.27360931934282195	357.05953873815537	('H', 'C')	psi_ensemble	Unchanged(no bond)
42	3065	4.384117157849943	0.9567551484988477	458.2277048342659	('H', 'C')	psi_ensemble	Unchanged(no bond)
43	3065	5.718539938766565	1.1883165831389113	481.23034045869923	('H', 'C')	psi_ensemble	Unchanged(no bond)
44	3065	0.942865473616572	0.8856887407515948	106.45562376873588	('H', 'C')	psi_ensemble	Unchanged(bond)
45	3065	0.8834853513085772	0.47732706478136155	185.0901439484173	('H', 'H')	psi_ensemble	Unchanged(no bond)
46	3065	15.222233781736016	8.073567969333876	188.54407171098543	('H', 'H')	psi_ensemble	Unchanged(no bond)
47	3065	20.019988496826002	9.775758243444955	204.7921808034709	('H', 'H')	psi_ensemble	Unchanged(no bond)
48	3065	10.302945390269613	1.8539704398764307	555.7232827809444	('H', 'H')	psi_ensemble	Unchanged(no bond)
49	3065	5.8007265776309325	2.5625694277676176	226.36368461962942	('H', 'H')	psi_ensemble	Unchanged(no bond)
50	3065	2.963372589562452	1.021569349770699	290.0804130652128	('H', 'H')	psi_ensemble	Unchanged(no bond)
51	3065	3.06895163361931	0.6861727803812436	447.25639392372483	('H', 'H')	psi_ensemble	Unchanged(no bond)
52	3065	2.11575017981378	2.500337189958842	84.61859417643616	('H', 'H')	psi_ensemble	Bond Formation
53	3065	9.38664680239345	1.6792863798537567	558.9664106732587	('H', 'H')	psi_ensemble	Unchanged(no bond)
54	3065	2.6845257988479254	0.45919020984479053	584.6217409023842	('H', 'H')	psi_ensemble	Unchanged(no bond)
0	7810	7.636565798050188	4.531415364322085	168.5249570846314	('C', 'C')	psi_ensemble	Bond Breaking
1	7810	9.94776447287875	3.8245755082849344	260.10113936382066	('C', 'C')	psi_ensemble	Unchanged(no bond)
2	7810	8.648100054939967	4.0769486557834815	212.12187802934278	('C', 'C')	psi_ensemble	Bond Formation
3	7810	4.278886108727642	1.1055640053799491	387.03196630005306	('C', 'C')	psi_ensemble	Unchanged(no bond)
4	7810	1.8876627292494952	0.3876420694780627	486.9602341642439	('O', 'C')	psi_ensemble	Unchanged(no bond)
5	7810	12.03567614714336	4.839142244118947	248.7150726302874	('O', 'C')	psi_ensemble	Unchanged(no bond)
6	7810	0.4147830481712411	0.38209245391543206	108.5556764915971	('H', 'C')	psi_ensemble	Unchanged(bond)
7	7810	0.2267974997347766	0.2082261491060885	108.918836903249	('H', 'C')	psi_ensemble	Unchanged(bond)
8	7810	0.47432649794063586	0.4358766396680081	108.82127069299095	('H', 'C')	psi_ensemble	Unchanged(bond)
9	7810	7.285228496065965	2.053230756407553	354.81781447754105	('H', 'C')	psi_ensemble	Unchanged(no bond)
10	7810	17.143812638050537	5.848257933001775	293.1439213942299	('H', 'C')	psi_ensemble	Unchanged(no bond)
11	7810	5.900610117458127	2.1516863942737374	274.2318831016158	('H', 'C')	psi_ensemble	Unchanged(no bond)
12	7810	6.64374981547442	2.499544374709985	265.7984344144831	('H', 'C')	psi_ensemble	Unchanged(no bond)
13	7810	14.563188097557722	5.884283289573122	247.49298055318843	('H', 'C')	psi_ensemble	Unchanged(no bond)
14	7810	1.9793751416013583	1.3004012954069208	152.21263994373163	('C', 'C')	psi_ensemble	Unchanged(bond)
15	7810	1.5262752866322948	1.06474683450184	143.3463089229459	('C', 'C')	psi_ensemble	Unchanged(bond)
16	7810	4.0335831907742925	1.6566531819597483	243.47782835286864	('C', 'C')	psi_ensemble	Unchanged(no bond)
17	7810	2.2104830963569633	0.6373764647030284	346.80965155920677	('O', 'C')	psi_ensemble	Unchanged(no bond)
18	7810	1.0447578580004224	0.8012129898339203	130.39701942638067	('O', 'C')	psi_ensemble	Unchanged(bond)
19	7810	19.509085445379483	8.513222182472521	229.16217886978015	('H', 'C')	psi_ensemble	Unchanged(no bond)
20	7810	4.931371279816066	2.052300546721339	240.2850443953834	('H', 'C')	psi_ensemble	Unchanged(no bond)
21	7810	7.3986851345444915	3.4684138163088165	213.31610143389352	('H', 'C')	psi_ensemble	Unchanged(no bond)
22	7810	1.7628374430573857	0.8269776150121158	213.16628298718325	('H', 'C')	psi_ensemble	Unchanged(no bond)
23	7810	1.4489005300930557	0.6766864993711293	214.1169554054314	('H', 'C')	psi_ensemble	Unchanged(no bond)
24	7810	1.517957848364171	0.6904237471639159	219.85886994755805	('H', 'C')	psi_ensemble	Unchanged(no bond)
25	7810	4.888438084071245	2.2048529743281904	221.71265571849437	('H', 'C')	psi_ensemble	Unchanged(no bond)
26	7810	9.726979120071855	4.4998194134843015	216.1637662819019	('H', 'C')	psi_ensemble	Unchanged(no bond)
27	7810	5.8851112291608665	2.3460527422657282	250.85161655305544	('C', 'C')	psi_ensemble	Unchanged(no bond)
28	7810	7.209995155700755	2.1814252360378776	330.51763757882753	('C', 'C')	psi_ensemble	Unchanged(no bond)
29	7810	5.0518884768511185	1.177950577257791	428.8710048100369	('O', 'C')	psi_ensemble	Unchanged(no bond)
30	7810	1.0767031354585566	0.44700901599638265	240.86832634876197	('O', 'C')	psi_ensemble	Unchanged(no bond)
31	7810	15.65796733680207	4.445097145191597	352.2525340923042	('H', 'C')	psi_ensemble	Unchanged(no bond)
32	7810	16.74604409225884	5.605408226827603	298.7479843503978	('H', 'C')	psi_ensemble	Unchanged(no bond)
33	7810	29.439736468066968	11.327785687633696	259.8895960770665	('H', 'C')	psi_ensemble	Unchanged(no bond)
34	7810	0.6477760070648708	0.5932116811438846	109.19812061282582	('H', 'C')	psi_ensemble	Unchanged(bond)
35	7810	1.0421630627810208	0.956287627321997	108.98008433921818	('H', 'C')	psi_ensemble	Unchanged(bond)
36	7810	0.0960781733860383	0.08792082408947006	109.27806282646661	('H', 'C')	psi_ensemble	Unchanged(bond)
37	7810	2.165608012931841	0.7859697349770104	275.53325739637864	('H', 'C')	psi_ensemble	Unchanged(no bond)
38	7810	6.902992703911215	1.976482692155965	349.2564205751465	('H', 'C')	psi_ensemble	Unchanged(no bond)
39	7810	21.327785350075068	9.162882119694943	232.7628476659386	('C', 'C')	psi_ensemble	Bond Breaking
40	7810	18.491397479335614	5.395501650361396	342.7187808958791	('O', 'C')	psi_ensemble	Unchanged(no bond)
41	7810	4.342259158230499	1.891210517266564	229.60210503199428	('O', 'C')	psi_ensemble	Unchanged(no bond)
42	7810	20.162594914846864	8.127546016794932	248.07727785462492	('H', 'C')	psi_ensemble	Unchanged(no bond)
43	7810	1.3929162793558714	0.5847775389998262	238.19592690551085	('H', 'C')	psi_ensemble	Unchanged(no bond)
44	7810	6.973545237212342	2.2997971197454907	303.2243660686068	('H', 'C')	psi_ensemble	Unchanged(no bond)
45	7810	3.4036582427882767	1.1897843867360445	286.0735340565016	('H', 'C')	psi_ensemble	Unchanged(no bond)
46	7810	4.130735694136245	1.211985032574843	340.82398570224603	('H', 'C')	psi_ensemble	Unchanged(no bond)
47	7810	8.887582162691166	3.2203557404357457	275.98137842648987	('H', 'C')	psi_ensemble	Unchanged(no bond)
48	7810	0.5218548850796534	0.47983502212189716	108.75714798222491	('H', 'C')	psi_ensemble	Unchanged(bond)
49	7810	3.522370926989238	3.257452223058616	108.13269653059943	('H', 'C')	psi_ensemble	Unchanged(bond)
50	7810	2.5949621197106865	2.2882863970981373	113.40198163138393	('O', 'C')	psi_ensemble	Unchanged(bond)
51	7810	15.443591791344247	7.523197006178525	205.2796408051124	('O', 'C')	psi_ensemble	Bond Breaking
52	7810	1.1881190190808244	0.29828174868706536	398.32105863349653	('H', 'C')	psi_ensemble	Unchanged(no bond)
53	7810	10.784552365938094	2.3843718421284774	452.3016156872141	('H', 'C')	psi_ensemble	Unchanged(no bond)
54	7810	0.16770150164715503	0.03752479344972699	446.9085269498668	('H', 'C')	psi_ensemble	Unchanged(no bond)
55	7810	8.593053337537793	2.857776220446203	300.69021066303446	('H', 'C')	psi_ensemble	Unchanged(no bond)
56	7810	13.108693271904848	3.2990382653113963	397.3489307395929	('H', 'C')	psi_ensemble	Unchanged(no bond)
57	7810	0.22256965545723872	0.054470119098305174	408.6087182140271	('H', 'C')	psi_ensemble	Unchanged(no bond)
58	7810	53.8930894527454	17.415347138308455	309.4574516645553	('H', 'C')	psi_ensemble	Unchanged(no bond)
59	7810	6.04502800423492	2.4882913347122964	242.9389163521668	('H', 'C')	psi_ensemble	Unchanged(no bond)
60	7810	9.668155559699487	3.4798279844395332	277.83429534252264	('O', 'O')	psi_ensemble	Unchanged(no bond)
61	7810	7.948763595181241	1.6381599818524772	485.2251112978939	('O', 'H')	psi_ensemble	Unchanged(no bond)
62	7810	6.910228372557725	1.235532614170923	559.2914580563041	('O', 'H')	psi_ensemble	Unchanged(no bond)
63	7810	1.2498891529236111	0.23109227859782833	540.8614950302181	('O', 'H')	psi_ensemble	Unchanged(no bond)
64	7810	5.722303219616887	1.4763563261667114	387.5963490788551	('O', 'H')	psi_ensemble	Unchanged(no bond)
65	7810	10.749525725676978	2.225797005947141	482.9517560206594	('O', 'H')	psi_ensemble	Unchanged(no bond)
66	7810	0.040774704715484944	0.00792893543672781	514.2519451805783	('O', 'H')	psi_ensemble	Unchanged(no bond)
67	7810	50.69522307341434	12.096317148282349	419.09634520960753	('O', 'H')	psi_ensemble	Unchanged(no bond)
68	7810	2.2515634495677173	0.6730689936261282	334.5219391904421	('O', 'H')	psi_ensemble	Unchanged(no bond)
69	7810	39.413929919382795	14.91139609187001	264.3208568570723	('O', 'H')	psi_ensemble	Unchanged(no bond)
70	7810	2.7130595745105346	0.7869893028259132	344.73906630858994	('O', 'H')	psi_ensemble	Unchanged(no bond)
71	7810	2.1964792467248806	0.8040316542168968	273.1831806876045	('O', 'H')	psi_ensemble	Unchanged(no bond)
72	7810	0.31156124904243576	0.11435558159647935	272.4495338949225	('O', 'H')	psi_ensemble	Unchanged(no bond)
73	7810	0.4997964352659867	0.18893129079225285	264.5387289581154	('O', 'H')	psi_ensemble	Unchanged(no bond)
74	7810	0.4865631957370997	0.14571794324783635	333.90753732335867	('O', 'H')	psi_ensemble	Unchanged(no bond)
75	7810	14.051363891893098	4.27343124082347	328.8075342750915	('O', 'H')	psi_ensemble	Unchanged(no bond)
76	7810	13.366250586891404	5.1974076354866225	257.17148864041235	('O', 'H')	psi_ensemble	Unchanged(no bond)
77	7810	2.8024069585226075	1.556155362200345	180.08529396191585	('H', 'H')	psi_ensemble	Unchanged(no bond)
78	7810	1.3464968857288984	0.7584437922479095	177.53416924121575	('H', 'H')	psi_ensemble	Unchanged(no bond)
79	7810	12.591820739254622	2.879059994144261	437.3587478157874	('H', 'H')	psi_ensemble	Unchanged(no bond)
80	7810	30.789058930506474	8.079139511159099	381.09329450221645	('H', 'H')	psi_ensemble	Unchanged(no bond)
81	7810	2.099492613338505	0.5539865617474854	378.9789786084166	('H', 'H')	psi_ensemble	Unchanged(no bond)
82	7810	13.754642420109198	4.305729096152983	319.4497868525562	('H', 'H')	psi_ensemble	Unchanged(no bond)
83	7810	29.178977624533296	12.437238512274632	234.60977769089024	('H', 'H')	psi_ensemble	Unchanged(no bond)
84	7810	0.6854564844446687	0.38887168107339054	176.26803848318917	('H', 'H')	psi_ensemble	Unchanged(no bond)
85	7810	18.56903914634458	4.72299933208611	393.1620108475177	('H', 'H')	psi_ensemble	Unchanged(no bond)
86	7810	13.105531545090798	3.790743041483449	345.724608649869	('H', 'H')	psi_ensemble	Unchanged(no bond)
87	7810	22.52023290354468	8.305292519630209	271.15520435091656	('H', 'H')	psi_ensemble	Unchanged(no bond)
88	7810	19.667146382123413	7.977743269135064	246.5251853643029	('H', 'H')	psi_ensemble	Unchanged(no bond)
89	7810	0.6418902866292875	0.22902080914173234	280.2759666402391	('H', 'H')	psi_ensemble	Unchanged(no bond)
90	7810	27.353220264064504	7.499733894804236	364.72254412939407	('H', 'H')	psi_ensemble	Unchanged(no bond)
91	7810	39.31291550848517	15.683727006184068	250.66054448017462	('H', 'H')	psi_ensemble	Unchanged(no bond)
92	7810	31.251669006347882	11.206415512299586	278.8730167291018	('H', 'H')	psi_ensemble	Unchanged(no bond)
93	7810	14.929757225917673	4.2085492879690936	354.74830409131977	('H', 'H')	psi_ensemble	Unchanged(no bond)
94	7810	19.980041870304532	5.73763365660207	348.2279118206559	('H', 'H')	psi_ensemble	Unchanged(no bond)
95	7810	1.3121708231468743	0.7434490349263617	176.49775055217393	('H', 'H')	psi_ensemble	Unchanged(no bond)
96	7810	2.108000762672102	1.1856597898273624	177.7913682118744	('H', 'H')	psi_ensemble	Unchanged(no bond)
97	7810	17.846766637413136	5.871920100884851	303.9340851167878	('H', 'H')	psi_ensemble	Unchanged(no bond)
98	7810	7.253503298778297	1.890889357017442	383.60273549899665	('H', 'H')	psi_ensemble	Unchanged(no bond)
99	7810	0.7971774628598993	0.4480450792690352	177.92349469844805	('H', 'H')	psi_ensemble	Unchanged(no bond)
100	7810	0.6948998174915566	0.18401533181471233	377.6314781157807	('H', 'H')	psi_ensemble	Unchanged(no bond)
101	7810	7.4739966783399225	1.7437153701076447	428.62480921290097	('H', 'H')	psi_ensemble	Unchanged(no bond)
102	7810	9.826310406356642	3.77618900719861	260.2176529729997	('H', 'H')	psi_ensemble	Unchanged(no bond)
103	7810	3.3108430003402134	0.8700377690842078	380.5401464151573	('H', 'H')	psi_ensemble	Unchanged(no bond)
104	7810	7.258277093822207	3.9199919091652493	185.16051211360374	('H', 'H')	psi_ensemble	Unchanged(no bond)
0	11219	0.5809098707721949	0.4647141283721989	125.00370341805758	('N', 'C')	psi_ensemble	Unchanged(bond)
1	11219	1.7187311465583388	0.7240525009491039	237.37659138051293	('O', 'N')	psi_ensemble	Unchanged(no bond)
2	11219	3.339051709183538	1.0325336788305932	323.3842902795399	('N', 'C')	psi_ensemble	Unchanged(no bond)
3	11219	10.78945889866687	2.8547080439008976	377.95314731811607	('N', 'C')	psi_ensemble	Unchanged(no bond)
4	11219	1.9288753985660545	0.5469268279396357	352.6752208942555	('N', 'C')	psi_ensemble	Unchanged(no bond)
5	11219	9.495542125553591	3.765842929924084	252.1491815311854	('N', 'C')	psi_ensemble	Unchanged(no bond)
6	11219	0.35634245322642144	0.3500427792993058	101.79968686676698	('N', 'H')	psi_ensemble	Unchanged(bond)
7	11219	20.06310380686367	4.4444075801907355	451.42357996794357	('N', 'H')	psi_ensemble	Unchanged(no bond)
8	11219	49.63429464318367	14.422054700370504	344.15550124011503	('N', 'H')	psi_ensemble	Unchanged(no bond)
9	11219	9.551406145361252	1.9657033212932198	485.90273221278693	('N', 'H')	psi_ensemble	Unchanged(no bond)
10	11219	52.170831589606024	11.8871569827047	438.8840129352404	('N', 'H')	psi_ensemble	Unchanged(no bond)
11	11219	24.638399506892483	5.195358625113157	474.2386673327262	('N', 'H')	psi_ensemble	Unchanged(no bond)
12	11219	21.29594929638401	7.210849715835445	295.3320362455602	('N', 'H')	psi_ensemble	Unchanged(no bond)
13	11219	3.785365820698816	2.787649835650131	135.79057786560196	('O', 'C')	psi_ensemble	Unchanged(bond)
14	11219	6.594782021631396	3.3204095233555044	198.61351364174232	('C', 'C')	psi_ensemble	Unchanged(no bond)
15	11219	3.5945759306327485	1.3196994748428563	272.37837092121094	('C', 'C')	psi_ensemble	Unchanged(no bond)
16	11219	12.453599366772883	4.796696279956707	259.6286827417241	('C', 'C')	psi_ensemble	Unchanged(no bond)
17	11219	5.393709930928292	3.5385241717073272	152.42823474414314	('C', 'C')	psi_ensemble	Unchanged(bond)
18	11219	0.5590535157403043	0.29829453814427714	187.41661152035743	('H', 'C')	psi_ensemble	Unchanged(no bond)
19	11219	8.792425412776428	2.6694031362907777	329.37795319270464	('H', 'C')	psi_ensemble	Unchanged(no bond)
20	11219	27.509434713755397	10.52617409276367	261.34314776977754	('H', 'C')	psi_ensemble	Unchanged(no bond)
21	11219	5.328857952929411	1.4068463466070624	378.78038108292304	('H', 'C')	psi_ensemble	Unchanged(no bond)
22	11219	52.20191456880352	14.597158210688052	357.6169677367834	('H', 'C')	psi_ensemble	Unchanged(no bond)
23	11219	19.009987536140294	5.291930467007865	359.22595080673494	('H', 'C')	psi_ensemble	Unchanged(no bond)
24	11219	2.6260030351433095	1.1868746097793479	221.2536196752503	('H', 'C')	psi_ensemble	Unchanged(no bond)
25	11219	11.094919806419345	7.553580480950593	146.8829230640975	('O', 'C')	psi_ensemble	Unchanged(bond)
26	11219	1.7218273561661501	0.6930420455088214	248.4448623751261	('O', 'C')	psi_ensemble	Unchanged(no bond)
27	11219	6.1912156336191515	2.066066761206676	299.6619349320156	('O', 'C')	psi_ensemble	Unchanged(no bond)
28	11219	2.7529971057557834	1.259157229398225	218.63807326679074	('O', 'C')	psi_ensemble	Unchanged(no bond)
29	11219	5.192217615970973	2.070379015299848	250.78585020429207	('O', 'H')	psi_ensemble	Unchanged(no bond)
30	11219	3.9424594757341946	1.3390482810239759	294.422503774052	('O', 'H')	psi_ensemble	Unchanged(no bond)
31	11219	35.0846498755931	14.711832383613938	238.47913000062752	('O', 'H')	psi_ensemble	Unchanged(no bond)
32	11219	4.9511061251322985	1.4700449884396611	336.7996329409969	('O', 'H')	psi_ensemble	Unchanged(no bond)
33	11219	28.74578229167235	7.070102548127834	406.58225387811734	('O', 'H')	psi_ensemble	Unchanged(no bond)
34	11219	12.373184068800125	3.525922158100521	350.92051140079013	('O', 'H')	psi_ensemble	Unchanged(no bond)
35	11219	0.7671214755260891	0.2583719132099929	296.9059082295093	('O', 'H')	psi_ensemble	Unchanged(no bond)
36	11219	8.028594021272205	5.071759447934631	158.29997663910666	('C', 'C')	psi_ensemble	Unchanged(bond)
37	11219	11.099848423439628	5.5792054654598005	198.9503432371773	('C', 'C')	psi_ensemble	Unchanged(no bond)
38	11219	23.433940877044623	14.880649022429482	157.4792930182201	('C', 'C')	psi_ensemble	Bond Breaking
39	11219	9.222487698631143	2.4863884386038855	370.91902276579106	('H', 'C')	psi_ensemble	Unchanged(no bond)
40	11219	21.612013982826017	14.208072906703775	152.11080436270038	('H', 'C')	psi_ensemble	Bond Breaking
41	11219	10.14544781848321	4.7119038827469595	215.31525410846427	('H', 'C')	psi_ensemble	Unchanged(no bond)
42	11219	18.27148397726055	7.8004417300865585	234.2365292825256	('H', 'C')	psi_ensemble	Unchanged(no bond)
43	11219	14.728019524214808	4.963773421113104	296.71014920967355	('H', 'C')	psi_ensemble	Unchanged(no bond)
44	11219	12.061048233604188	5.852763047037287	206.07443248039198	('H', 'C')	psi_ensemble	Unchanged(no bond)
45	11219	30.44654859693443	12.753769181856942	238.72588693424538	('H', 'C')	psi_ensemble	Unchanged(no bond)
46	11219	4.841288568383018	3.2937232164516597	146.9852883873635	('C', 'C')	psi_ensemble	Unchanged(bond)
47	11219	4.719716521485129	2.1302396304222415	221.55800944091996	('C', 'C')	psi_ensemble	Unchanged(no bond)
48	11219	19.921906510991416	4.644758679822606	428.9115513693874	('H', 'C')	psi_ensemble	Unchanged(no bond)
49	11219	15.658887357176798	7.084463563647185	221.03137685015315	('H', 'C')	psi_ensemble	Unchanged(no bond)
50	11219	1.681341760101418	1.547186973729083	108.67088391062332	('H', 'C')	psi_ensemble	Unchanged(bond)
51	11219	0.5511846854013847	0.5080127933760661	108.4981899251816	('H', 'C')	psi_ensemble	Unchanged(bond)
52	11219	7.312062113739248	3.1537965695054764	231.84951700565134	('H', 'C')	psi_ensemble	Unchanged(no bond)
53	11219	1.5012714163997742	0.6693697358597515	224.28134048688534	('H', 'C')	psi_ensemble	Unchanged(no bond)
54	11219	6.359584684340103	1.9804933490996297	321.11113562846816	('H', 'C')	psi_ensemble	Unchanged(no bond)
55	11219	3.346994570968631	2.304531207267927	145.23537630616715	('C', 'C')	psi_ensemble	Unchanged(bond)
56	11219	1.2395809159854387	0.2868289886806795	432.1672372402489	('H', 'C')	psi_ensemble	Unchanged(no bond)
57	11219	1.1514527561003796	0.5210330312441421	220.99419557928942	('H', 'C')	psi_ensemble	Unchanged(no bond)
58	11219	5.194000344184246	2.3876507520958272	217.53601692479805	('H', 'C')	psi_ensemble	Unchanged(no bond)
59	11219	2.8759322311997515	1.3100863445079607	219.52234242086445	('H', 'C')	psi_ensemble	Unchanged(no bond)
60	11219	0.0423391609857493	0.03920873062472915	107.9840135376527	('H', 'C')	psi_ensemble	Unchanged(bond)
61	11219	10.159583466706735	5.524105295855439	183.91364614880072	('H', 'C')	psi_ensemble	Bond Breaking
62	11219	1.8984055024586777	0.859751554487113	220.80861529714548	('H', 'C')	psi_ensemble	Unchanged(no bond)
63	11219	22.402841742014836	6.683945900244657	335.1738939298537	('H', 'C')	psi_ensemble	Unchanged(no bond)
64	11219	10.588839805741701	4.745044433547001	223.15575658005721	('H', 'C')	psi_ensemble	Unchanged(no bond)
65	11219	24.170123811449827	9.003890410774734	268.4408928669994	('H', 'C')	psi_ensemble	Unchanged(no bond)
66	11219	2.19679025040862	0.6933104720479519	316.8551953239041	('H', 'C')	psi_ensemble	Unchanged(no bond)
67	11219	9.78882675409376	4.276715498917241	228.88655456674752	('H', 'C')	psi_ensemble	Unchanged(no bond)
68	11219	17.40088187295319	7.6475626301962	227.53500316880394	('H', 'C')	psi_ensemble	Unchanged(no bond)
69	11219	0.7628362335570626	0.7040726930351213	108.34623201599014	('H', 'C')	psi_ensemble	Unchanged(bond)
70	11219	38.10546608837954	7.445029844468489	511.82422212439036	('H', 'H')	psi_ensemble	Unchanged(no bond)
71	11219	76.10410904020793	20.141208296001153	377.85274806634953	('H', 'H')	psi_ensemble	Unchanged(no bond)
72	11219	18.549911910522354	3.482758848990631	532.6211981601444	('H', 'H')	psi_ensemble	Unchanged(no bond)
73	11219	46.37721082064239	8.822977213089187	525.6412852550521	('H', 'H')	psi_ensemble	Unchanged(no bond)
74	11219	38.08217278185025	6.972506628718042	546.1762148062954	('H', 'H')	psi_ensemble	Unchanged(no bond)
75	11219	46.86457438644624	12.193233415613172	384.3490302288249	('H', 'H')	psi_ensemble	Unchanged(no bond)
76	11219	25.462786783206237	7.976024179264483	319.2415946957963	('H', 'H')	psi_ensemble	Unchanged(no bond)
77	11219	7.498226211257952	3.0742907205860717	243.90101303849744	('H', 'H')	psi_ensemble	Unchanged(no bond)
78	11219	51.650206657164645	18.942181620520046	272.6729565363898	('H', 'H')	psi_ensemble	Unchanged(no bond)
79	11219	1.2613359003419422	1.4284550177601643	88.30070843390875	('H', 'H')	psi_ensemble	Bond Formation
80	11219	14.77489302613133	5.712225413282745	258.65388630804017	('H', 'H')	psi_ensemble	Unchanged(no bond)
81	11219	3.7440249988548446	2.0887278069388873	179.24906186516762	('H', 'H')	psi_ensemble	Unchanged(no bond)
82	11219	47.896135580983135	15.678229568699765	305.494541785532	('H', 'H')	psi_ensemble	Unchanged(no bond)
83	11219	3.4075398483452535	1.0315771118240562	330.3233281630271	('H', 'H')	psi_ensemble	Unchanged(no bond)
84	11219	23.674839660229054	6.289951075325654	376.3914754933658	('H', 'H')	psi_ensemble	Unchanged(no bond)
85	11219	17.29990667490511	6.432988699416738	268.9248727651837	('H', 'H')	psi_ensemble	Unchanged(no bond)
86	11219	3.222952607688301	1.349857738683374	238.7623906821402	('H', 'H')	psi_ensemble	Unchanged(no bond)
87	11219	2.122524618742805	0.5223112368400581	406.371616966143	('H', 'H')	psi_ensemble	Unchanged(no bond)
88	11219	58.49652085370263	28.781962199206006	203.24021152149362	('H', 'H')	psi_ensemble	Unchanged(no bond)
89	11219	9.00264639327526	3.3539941242649496	268.4156876765027	('H', 'H')	psi_ensemble	Unchanged(no bond)
90	11219	16.242882325485475	6.355191534327771	255.58446567265554	('H', 'H')	psi_ensemble	Unchanged(no bond)
0	6707	0.87215513636556	0.7392929314347937	117.9715237737918	('O', 'C')	psi_ensemble	Unchanged(bond)
1	6707	98.32232571646755	39.79716716397246	247.05860422516878	('O', 'C')	psi_ensemble	Unchanged(no bond)
2	6707	58.61354963814818	18.994524729580903	308.5812910436608	('O', 'N')	psi_ensemble	Unchanged(no bond)
3	6707	20.417999063968708	5.930703910902811	344.2761495213566	('O', 'C')	psi_ensemble	Unchanged(no bond)
4	6707	4.720586592082832	1.4962806783636537	315.48804046880485	('O', 'N')	psi_ensemble	Unchanged(no bond)
5	6707	3.9705483496765837	1.570684504891965	252.79095434570968	('O', 'O')	psi_ensemble	Unchanged(no bond)
6	6707	2.2516225375301513	1.0942354760903275	205.7712975615756	('O', 'H')	psi_ensemble	Unchanged(no bond)
7	6707	24.14480079197938	5.561703308487179	434.1260123519054	('O', 'H')	psi_ensemble	Unchanged(no bond)
8	6707	61.20963251634572	35.23035084261886	173.74119488557352	('C', 'C')	psi_ensemble	Bond Breaking
9	6707	18.786998027506165	7.194446780113292	261.13193413893487	('N', 'C')	psi_ensemble	Unchanged(no bond)
10	6707	0.7454085043132608	0.24264811155989213	307.1973235321363	('C', 'C')	psi_ensemble	Unchanged(no bond)
11	6707	2.405602716060251	0.8923193996133649	269.58987074612304	('N', 'C')	psi_ensemble	Unchanged(no bond)
12	6707	8.998174628734002	5.151357043457841	174.67580974923047	('O', 'C')	psi_ensemble	Bond Formation
13	6707	1.379601284677423	1.265195531883196	109.04253531657184	('H', 'C')	psi_ensemble	Unchanged(bond)
14	6707	0.23588324111400993	0.0574212439164238	410.7943768291336	('H', 'C')	psi_ensemble	Unchanged(no bond)
15	6707	2.9646113262095763	2.4899479177136556	119.06318622647218	('N', 'C')	psi_ensemble	Unchanged(bond)
16	6707	0.17199301433925562	0.07552300349319975	227.73592996038917	('C', 'C')	psi_ensemble	Unchanged(no bond)
17	6707	14.091925510269698	5.4126003490809875	260.3540738540281	('N', 'C')	psi_ensemble	Unchanged(no bond)
18	6707	4.529530388461378	2.0713426558177295	218.67605418830135	('O', 'C')	psi_ensemble	Bond Breaking
19	6707	2.550534922556702	1.0999202553754184	231.88362157092638	('H', 'C')	psi_ensemble	Unchanged(no bond)
20	6707	4.456430334087624	1.3760596900555948	323.8544349705919	('H', 'C')	psi_ensemble	Unchanged(no bond)
21	6707	3.7656887082466284	2.6943469557217705	139.76257587203958	('N', 'C')	psi_ensemble	Unchanged(bond)
22	6707	4.763568514399008	2.102315302995236	226.58677828260107	('N', 'N')	psi_ensemble	Unchanged(no bond)
23	6707	2.615560533447736	1.0500243078985176	249.0952365362311	('O', 'N')	psi_ensemble	Unchanged(no bond)
24	6707	16.60002307004973	4.929566839342534	336.7440509694704	('N', 'H')	psi_ensemble	Unchanged(no bond)
25	6707	6.093788795799782	2.812575041588959	216.66226520865047	('N', 'H')	psi_ensemble	Unchanged(no bond)
26	6707	0.19408543753027807	0.15157754817873284	128.04365808940386	('N', 'C')	psi_ensemble	Unchanged(bond)
27	6707	5.277417191759337	2.3926931308940396	220.56389612266778	('O', 'C')	psi_ensemble	Unchanged(no bond)
28	6707	10.091378905053183	2.606119827889184	387.21853067004423	('H', 'C')	psi_ensemble	Unchanged(no bond)
29	6707	0.6088649717809425	0.5655558041479759	107.65780623509167	('H', 'C')	psi_ensemble	Unchanged(bond)
30	6707	6.691124549583427	5.168419453499073	129.4617166773	('O', 'N')	psi_ensemble	Unchanged(bond)
31	6707	16.46302577756824	4.910473547702965	335.26350600685674	('N', 'H')	psi_ensemble	Unchanged(no bond)
32	6707	4.052498309493524	1.9563220162119563	207.1488372522849	('N', 'H')	psi_ensemble	Unchanged(no bond)
33	6707	24.035231775981323	11.219269291747496	214.2317039636512	('O', 'H')	psi_ensemble	Unchanged(no bond)
34	6707	5.100386979255589	1.5898760228079154	320.8040693794276	('O', 'H')	psi_ensemble	Unchanged(no bond)
35	6707	10.166518396305602	2.056358114103481	494.3943531323065	('H', 'H')	psi_ensemble	Unchanged(no bond)
0	783	0.25827728201586186	0.19030200972473335	135.7196817781656	('N', 'C')	psi_ensemble	Unchanged(bond)
1	783	1.178845188930433	0.5190658298077936	227.1089948970347	('O', 'N')	psi_ensemble	Unchanged(no bond)
2	783	2.7127057068676574	1.139472341973558	238.06683207152446	('N', 'C')	psi_ensemble	Unchanged(no bond)
3	783	35.06218701482693	9.96249184661993	351.9419393725558	('N', 'C')	psi_ensemble	Unchanged(no bond)
4	783	15.857083251778148	5.501438804042864	288.2352020370597	('N', 'N')	psi_ensemble	Unchanged(no bond)
5	783	0.9934811908198449	0.9893777109589459	100.4147536189108	('N', 'H')	psi_ensemble	Unchanged(bond)
6	783	0.17935944245801583	0.1787055757068016	100.3658905149591	('N', 'H')	psi_ensemble	Unchanged(bond)
7	783	31.969468009964743	9.168450431111824	348.6899803862268	('N', 'H')	psi_ensemble	Unchanged(no bond)
8	783	47.49334887695329	13.541352236652159	350.72825849994365	('N', 'H')	psi_ensemble	Unchanged(no bond)
9	783	32.07094901063199	7.021050790391634	456.78275187129185	('N', 'H')	psi_ensemble	Unchanged(no bond)
10	783	9.4858661830175	2.5453887976444074	372.6686544623774	('N', 'H')	psi_ensemble	Unchanged(no bond)
11	783	0.030196031727447448	0.02484973290684907	121.51451221081267	('O', 'C')	psi_ensemble	Unchanged(bond)
12	783	1.0607442756253693	0.7033341418195752	150.81654828829278	('C', 'C')	psi_ensemble	Unchanged(bond)
13	783	4.450615644981859	1.7258975892145398	257.87252226288496	('C', 'C')	psi_ensemble	Unchanged(no bond)
14	783	3.1590044637314296	1.3041852493382273	242.2205331132505	('N', 'C')	psi_ensemble	Unchanged(no bond)
15	783	2.4925817828996166	1.2232734657375854	203.7632510402479	('H', 'C')	psi_ensemble	Unchanged(no bond)
16	783	3.2482308336753807	1.5795598798672699	205.64151287182156	('H', 'C')	psi_ensemble	Unchanged(no bond)
17	783	7.976792162280244	3.5398349439483945	225.34361880112942	('H', 'C')	psi_ensemble	Unchanged(no bond)
18	783	13.68719381789445	5.111964403478177	267.7482223581544	('H', 'C')	psi_ensemble	Unchanged(no bond)
19	783	0.5450844027850898	0.15114137616752574	360.6453881833893	('H', 'C')	psi_ensemble	Unchanged(no bond)
20	783	0.06662297680914975	0.020251115617820073	328.984230135571	('H', 'C')	psi_ensemble	Unchanged(no bond)
21	783	3.296575637743837	1.372265821131975	240.22864863197637	('O', 'C')	psi_ensemble	Unchanged(no bond)
22	783	25.730036152116973	8.390867822149437	306.64332578565006	('O', 'C')	psi_ensemble	Unchanged(no bond)
23	783	11.678134183800637	3.4328475090561925	340.1879679476749	('O', 'N')	psi_ensemble	Unchanged(no bond)
24	783	0.7085475370374628	0.28144706904064287	251.7516133504818	('O', 'H')	psi_ensemble	Unchanged(no bond)
25	783	2.142058450129314	0.6797248115682955	315.13612769071176	('O', 'H')	psi_ensemble	Unchanged(no bond)
26	783	7.099042933573241	2.892287960109425	245.44730785743272	('O', 'H')	psi_ensemble	Unchanged(no bond)
27	783	47.49607789650319	16.0176208825214	296.52392352681676	('O', 'H')	psi_ensemble	Unchanged(no bond)
28	783	17.429674357052516	4.336914293966506	401.89114138825835	('O', 'H')	psi_ensemble	Unchanged(no bond)
29	783	4.98409215197313	1.170197242173505	425.9189794974871	('O', 'H')	psi_ensemble	Unchanged(no bond)
30	783	0.2572271027475814	0.14047301513524138	183.11495805791185	('C', 'C')	psi_ensemble	Bond Breaking
31	783	0.2824753318894091	0.200984260555299	140.54599654169863	('N', 'C')	psi_ensemble	Unchanged(bond)
32	783	1.4854108772074603	0.44849849705876305	331.19640019949486	('H', 'C')	psi_ensemble	Unchanged(no bond)
33	783	2.618233157974048	1.037081993409837	252.4615386836986	('H', 'C')	psi_ensemble	Unchanged(no bond)
34	783	5.428404108469009	3.4560578922423506	157.0692470358755	('H', 'C')	psi_ensemble	Bond Breaking
35	783	4.281632958237491	1.697410869803294	252.2449357670057	('H', 'C')	psi_ensemble	Unchanged(no bond)
36	783	2.6803371640628626	1.0203876419378506	262.6783247759204	('H', 'C')	psi_ensemble	Unchanged(no bond)
37	783	0.282610590769905	0.14240266624943118	198.45877764317063	('H', 'C')	psi_ensemble	Unchanged(no bond)
38	783	2.1930834529243937	1.4813730539327972	148.04396820248112	('N', 'C')	psi_ensemble	Unchanged(bond)
39	783	24.107596756309224	5.546255735812858	434.6643556416538	('H', 'C')	psi_ensemble	Unchanged(no bond)
40	783	47.211845668056185	13.11119869824272	360.08794279339185	('H', 'C')	psi_ensemble	Unchanged(no bond)
41	783	1.0382257860880983	0.8891495109447204	116.76616511715612	('H', 'C')	psi_ensemble	Bond Formation
42	783	0.5935421140093045	0.5480355861452361	108.30357170492366	('H', 'C')	psi_ensemble	Unchanged(bond)
43	783	0.14853502736902335	0.13682220520318408	108.5606149589867	('H', 'C')	psi_ensemble	Unchanged(bond)
44	783	0.9194087497443437	0.4498158067636042	204.39671881684873	('H', 'C')	psi_ensemble	Unchanged(no bond)
45	783	13.10211526661047	3.4066100494530636	384.6086014075499	('N', 'H')	psi_ensemble	Unchanged(no bond)
46	783	27.667194821461607	10.622300015275508	260.46331568186275	('N', 'H')	psi_ensemble	Unchanged(no bond)
47	783	3.3236179030029955	1.5650261144104605	212.36820730336441	('N', 'H')	psi_ensemble	Unchanged(no bond)
48	783	1.5686576830532317	0.7311703083324073	214.54067064496866	('N', 'H')	psi_ensemble	Unchanged(no bond)
49	783	2.0812453840657774	0.9725414459774672	214.00068785490075	('N', 'H')	psi_ensemble	Unchanged(no bond)
50	783	1.7375665618680647	1.7135434096289397	101.40195761041892	('N', 'H')	psi_ensemble	Unchanged(bond)
51	783	0.17240624534620164	0.09931444789850363	173.59633869424073	('H', 'H')	psi_ensemble	Unchanged(no bond)
52	783	25.506296136927986	5.987877589234156	425.96555719152934	('H', 'H')	psi_ensemble	Unchanged(no bond)
53	783	29.959489620208537	7.193672488081216	416.47002514844405	('H', 'H')	psi_ensemble	Unchanged(no bond)
54	783	23.469091532012776	4.328948699088246	542.1429812036299	('H', 'H')	psi_ensemble	Unchanged(no bond)
55	783	11.236299359809987	2.380753385590399	471.96401894535234	('H', 'H')	psi_ensemble	Unchanged(no bond)
56	783	37.90213852046222	9.93600850471809	381.4624202713241	('H', 'H')	psi_ensemble	Unchanged(no bond)
57	783	62.588354899066445	17.015364582446896	367.8343452225102	('H', 'H')	psi_ensemble	Unchanged(no bond)
58	783	41.79562761360147	9.133909904743733	457.58747403337907	('H', 'H')	psi_ensemble	Unchanged(no bond)
59	783	18.643910949642706	5.59664169495351	333.1267564699365	('H', 'H')	psi_ensemble	Unchanged(no bond)
60	783	2.218557449133951	1.2088994415870897	183.51877524414633	('H', 'H')	psi_ensemble	Unchanged(no bond)
61	783	0.6849502324007606	0.3969725558040852	172.54347243561062	('H', 'H')	psi_ensemble	Unchanged(no bond)
62	783	3.0958675767674304	1.1801525889321594	262.3277367521324	('H', 'H')	psi_ensemble	Unchanged(no bond)
63	783	1.3981293972247677	0.761691531416973	183.55585424769407	('H', 'H')	psi_ensemble	Unchanged(no bond)
64	783	1.2870335518272213	0.44277309047677266	290.6756484323289	('H', 'H')	psi_ensemble	Unchanged(no bond)
65	783	8.15985810690596	3.668037989679714	222.45838592360005	('H', 'H')	psi_ensemble	Unchanged(no bond)
0	521	30.967653127025805	11.758534319198532	263.3632074064192	('C', 'C')	psi_ensemble	Bond Breaking
1	521	0.23362201313341657	0.07846542580070115	297.73879482513297	('C', 'C')	psi_ensemble	Unchanged(no bond)
2	521	8.977917962052473	3.499073079628546	256.5798929528374	('O', 'C')	psi_ensemble	Unchanged(no bond)
3	521	1.202444282085291	0.8636147929998715	139.23386813563647	('C', 'C')	psi_ensemble	Unchanged(bond)
4	521	0.8596261032436159	0.7935181660510753	108.33099228484274	('H', 'C')	psi_ensemble	Unchanged(bond)
5	521	0.60791115538954	0.5616759370041589	108.23165375963735	('H', 'C')	psi_ensemble	Unchanged(bond)
6	521	7.506427407841665	3.198284669672366	234.701666146892	('H', 'C')	psi_ensemble	Unchanged(no bond)
7	521	37.83959208855059	11.218191590689983	337.30563239759425	('H', 'C')	psi_ensemble	Unchanged(no bond)
8	521	4.300562105381012	1.0599128718746553	405.7467570683106	('H', 'C')	psi_ensemble	Unchanged(no bond)
9	521	19.21971659225448	6.594552826049401	291.44836805816345	('H', 'C')	psi_ensemble	Unchanged(no bond)
10	521	2.1075814685451277	0.9846306356414505	214.0479274415544	('H', 'C')	psi_ensemble	Unchanged(no bond)
11	521	1.1055456437694566	0.5174770099785712	213.6414995161307	('H', 'C')	psi_ensemble	Unchanged(no bond)
12	521	1.5129997870672485	1.0454305253218228	144.72504393359762	('C', 'C')	psi_ensemble	Unchanged(bond)
13	521	3.356043166186007	1.735070304263738	193.4240450049149	('O', 'C')	psi_ensemble	Bond Formation
14	521	20.926337488436264	7.363326327425996	284.1967958216446	('C', 'C')	psi_ensemble	Unchanged(no bond)
15	521	14.918692704188663	4.964017956857741	300.53663854254677	('H', 'C')	psi_ensemble	Unchanged(no bond)
16	521	36.983931388902256	12.11795822349773	305.1993636781758	('H', 'C')	psi_ensemble	Unchanged(no bond)
17	521	0.28972435882839154	0.2694483942371742	107.52498995164544	('H', 'C')	psi_ensemble	Unchanged(bond)
18	521	0.2964563125446906	0.27433680825361645	108.06290064825181	('H', 'C')	psi_ensemble	Unchanged(bond)
19	521	0.0831847870178759	0.03824446787554946	217.50802570600754	('H', 'C')	psi_ensemble	Unchanged(no bond)
20	521	2.3725560250881905	1.101746659929257	215.34497097912984	('H', 'C')	psi_ensemble	Unchanged(no bond)
21	521	41.267903872496305	11.84552265604491	348.38398499399943	('H', 'C')	psi_ensemble	Unchanged(no bond)
22	521	2.334953326985012	0.681007115525836	342.8676843093027	('H', 'C')	psi_ensemble	Unchanged(no bond)
23	521	0.6133241065666928	0.4335430879437505	141.4678548966436	('O', 'C')	psi_ensemble	Unchanged(bond)
24	521	12.818229157176875	4.904758766718751	261.3427034200946	('C', 'C')	psi_ensemble	Unchanged(no bond)
25	521	7.369266473290059	2.268451825963585	324.85884817764503	('H', 'C')	psi_ensemble	Unchanged(no bond)
26	521	4.81325720443917	1.2844013457961705	374.7471318208207	('H', 'C')	psi_ensemble	Unchanged(no bond)
27	521	6.535385929939563	2.9161246452376823	224.11202280439178	('H', 'C')	psi_ensemble	Unchanged(no bond)
28	521	1.4269817536975093	0.6606241188074075	216.00509473883122	('H', 'C')	psi_ensemble	Unchanged(no bond)
29	521	0.2320075582125103	0.21275132465227103	109.05105225159579	('H', 'C')	psi_ensemble	Unchanged(bond)
30	521	0.8095259314012226	0.7419539120454917	109.10730683654484	('H', 'C')	psi_ensemble	Unchanged(bond)
31	521	3.781515345048847	1.132453627432973	333.92231288275553	('H', 'C')	psi_ensemble	Unchanged(no bond)
32	521	41.26850233053978	14.938934816831132	276.2479576793127	('H', 'C')	psi_ensemble	Unchanged(no bond)
33	521	6.493281120010597	3.7024434193612477	175.3782673910741	('O', 'C')	psi_ensemble	Bond Breaking
34	521	10.917805104357337	3.3564491405133636	325.27843108289954	('O', 'H')	psi_ensemble	Unchanged(no bond)
35	521	0.36932338769912754	0.11588373812007373	318.7016519232842	('O', 'H')	psi_ensemble	Unchanged(no bond)
36	521	9.188471023769784	3.3553111361032886	273.8485538614124	('O', 'H')	psi_ensemble	Unchanged(no bond)
37	521	4.18714961017006	1.8148520741820304	230.71575197428942	('O', 'H')	psi_ensemble	Unchanged(no bond)
38	521	0.6153617773235531	0.2960419534373432	207.8630309584798	('O', 'H')	psi_ensemble	Unchanged(no bond)
39	521	2.4159753378024895	1.14420804691813	211.14825615060164	('O', 'H')	psi_ensemble	Unchanged(no bond)
40	521	10.985010110266069	5.197106768536207	211.36779749783852	('O', 'H')	psi_ensemble	Unchanged(no bond)
41	521	1.4799404026095253	0.6744498190394519	219.4292830736094	('O', 'H')	psi_ensemble	Unchanged(no bond)
42	521	1.6483651382956932	0.7649978559613525	215.4731709965692	('H', 'C')	psi_ensemble	Unchanged(no bond)
43	521	0.6889326375569382	0.3204358041844246	214.99864514529344	('H', 'C')	psi_ensemble	Unchanged(no bond)
44	521	12.925843229463796	4.218608827015131	306.4006111846462	('H', 'C')	psi_ensemble	Unchanged(no bond)
45	521	29.567841648734294	8.495627272785596	348.03600369157226	('H', 'C')	psi_ensemble	Unchanged(no bond)
46	521	10.701317592706783	3.002609960506563	356.4005226606718	('H', 'C')	psi_ensemble	Unchanged(no bond)
47	521	34.328854888738206	12.969728038575646	264.68446205374903	('H', 'C')	psi_ensemble	Unchanged(no bond)
48	521	0.18078532570968697	0.1665724166311128	108.53257061764899	('H', 'C')	psi_ensemble	Unchanged(bond)
49	521	0.023808868204810985	0.021895938640537092	108.73645837101674	('H', 'C')	psi_ensemble	Unchanged(bond)
50	521	1.7601530386219144	0.9527300517977775	184.74834873745718	('H', 'H')	psi_ensemble	Unchanged(no bond)
51	521	15.39850400343914	6.253328990037567	246.2449045615723	('H', 'H')	psi_ensemble	Unchanged(no bond)
52	521	19.89365834559349	5.068330041114884	392.50913386093276	('H', 'H')	psi_ensemble	Unchanged(no bond)
53	521	8.090781477772957	1.8704248128409489	432.5638444393838	('H', 'H')	psi_ensemble	Unchanged(no bond)
54	521	24.068342881198078	8.446784135029164	284.9409017259677	('H', 'H')	psi_ensemble	Unchanged(no bond)
55	521	0.16439812380921737	0.0535122292881795	307.2159878144561	('H', 'H')	psi_ensemble	Unchanged(no bond)
56	521	1.8271810143313694	0.7414246462257994	246.44190392544692	('H', 'H')	psi_ensemble	Unchanged(no bond)
57	521	2.0918135260593385	0.7875675311742683	265.60433781982243	('H', 'H')	psi_ensemble	Unchanged(no bond)
58	521	49.09040028893323	13.883779239029383	353.5809626742894	('H', 'H')	psi_ensemble	Unchanged(no bond)
59	521	13.469998526596427	2.8123510565695358	478.9586454767469	('H', 'H')	psi_ensemble	Unchanged(no bond)
60	521	12.90741116271783	3.33384702457131	387.1626702601196	('H', 'H')	psi_ensemble	Unchanged(no bond)
61	521	2.1484395098100073	0.8709468919261715	246.67858967365444	('H', 'H')	psi_ensemble	Unchanged(no bond)
62	521	5.039020913539716	1.6420464166515885	306.87445022505125	('H', 'H')	psi_ensemble	Unchanged(no bond)
63	521	1.9062694528275914	1.0289372423212773	185.26586213626183	('H', 'H')	psi_ensemble	Unchanged(no bond)
64	521	17.08282043430738	5.546228835059373	308.00785438786363	('H', 'H')	psi_ensemble	Unchanged(no bond)
65	521	5.9990351015843935	2.372293119707874	252.87916791341195	('H', 'H')	psi_ensemble	Unchanged(no bond)
66	521	2.3358326012595576	0.6116054984852958	381.91818207071196	('H', 'H')	psi_ensemble	Unchanged(no bond)
67	521	26.96845868533004	7.334493729491267	367.6935270513978	('H', 'H')	psi_ensemble	Unchanged(no bond)
68	521	3.437675311064581	1.3631678246506074	252.18283830501127	('H', 'H')	psi_ensemble	Unchanged(no bond)
69	521	2.0079367718130126	0.6495408096548689	309.1317345987733	('H', 'H')	psi_ensemble	Unchanged(no bond)
70	521	58.247433454549125	15.114403495389455	385.37699137327587	('H', 'H')	psi_ensemble	Unchanged(no bond)
71	521	6.448852299423624	1.5382222640763694	419.24060326196474	('H', 'H')	psi_ensemble	Unchanged(no bond)
72	521	3.191561384343866	1.7740008113378232	179.90754930585524	('H', 'H')	psi_ensemble	Unchanged(no bond)
73	521	10.631672627944244	2.5589581076591	415.46880334316825	('H', 'H')	psi_ensemble	Unchanged(no bond)
74	521	47.29181853844513	13.12108362271619	360.4261652335638	('H', 'H')	psi_ensemble	Unchanged(no bond)
75	521	22.24141547532552	6.207214495954017	358.3155615102863	('H', 'H')	psi_ensemble	Unchanged(no bond)
76	521	66.76857385980438	27.209060599093227	245.39095576871736	('H', 'H')	psi_ensemble	Unchanged(no bond)
77	521	1.5070716626405245	0.8314739213995735	181.25302836963965	('H', 'H')	psi_ensemble	Unchanged(no bond)
0	10015	0.28268167014529055	0.2031845423926937	139.12557855850724	('O', 'C')	psi_ensemble	Unchanged(bond)
1	10015	14.925346029809372	5.907866384609178	252.635131842047	('O', 'C')	psi_ensemble	Unchanged(no bond)
2	10015	3.2247715403347588	1.346142961507184	239.55639427213606	('O', 'C')	psi_ensemble	Unchanged(no bond)
3	10015	0.9830309679218052	0.6739246171768564	145.86660627413033	('O', 'C')	psi_ensemble	Unchanged(bond)
4	10015	3.3660212823966695	1.5811925272948932	212.87864850684971	('O', 'C')	psi_ensemble	Unchanged(no bond)
5	10015	1.318146996821934	0.3919048996234993	336.3435869488414	('O', 'N')	psi_ensemble	Unchanged(no bond)
6	10015	5.020211264123597	2.309278718521034	217.39304241883656	('O', 'H')	psi_ensemble	Unchanged(no bond)
7	10015	10.6644901153913	3.310845317364393	322.10777288383855	('O', 'H')	psi_ensemble	Unchanged(no bond)
8	10015	9.95357975533655	3.2917775305045596	302.3770489681566	('O', 'H')	psi_ensemble	Unchanged(no bond)
9	10015	1.5798969043101518	0.7363691148287541	214.5523043395925	('O', 'H')	psi_ensemble	Unchanged(no bond)
10	10015	11.11459815182445	3.5380016735064452	314.1490360237446	('O', 'H')	psi_ensemble	Unchanged(no bond)
11	10015	4.546688125621912	2.4573531541644487	185.02379757328288	('C', 'C')	psi_ensemble	Bond Breaking
12	10015	8.5509696648296	3.401735131652798	251.370825002326	('C', 'C')	psi_ensemble	Unchanged(no bond)
13	10015	4.33455188279297	2.2242463617324777	194.87732822081648	('C', 'C')	psi_ensemble	Unchanged(no bond)
14	10015	1.9206358238278876	1.3686271496668168	140.33302088851985	('C', 'C')	psi_ensemble	Unchanged(bond)
15	10015	9.845606390633632	3.4072370532984593	288.9615907734495	('N', 'C')	psi_ensemble	Unchanged(no bond)
16	10015	0.4856975982213463	0.45021662929579054	107.88086592471129	('H', 'C')	psi_ensemble	Unchanged(bond)
17	10015	0.6122493695585707	0.25394849458617685	241.09194683601686	('H', 'C')	psi_ensemble	Unchanged(no bond)
18	10015	2.481942453728303	0.7312246446596293	339.422702975718	('H', 'C')	psi_ensemble	Unchanged(no bond)
19	10015	0.20829166082210193	0.0719475022688723	289.50506168192334	('H', 'C')	psi_ensemble	Unchanged(no bond)
20	10015	1.3158980744094162	0.5747293085799836	228.9596258211853	('H', 'C')	psi_ensemble	Unchanged(no bond)
21	10015	1.3729815818081859	0.9347089869243631	146.88866813252196	('C', 'C')	psi_ensemble	Unchanged(bond)
22	10015	7.473120799123789	3.4054115074363724	219.44839214893088	('C', 'C')	psi_ensemble	Unchanged(no bond)
23	10015	14.47075661010848	8.197314719107615	176.53045059228631	('C', 'C')	psi_ensemble	Unchanged(no bond)
24	10015	10.067385772643922	6.947020798428517	144.9165917989084	('N', 'C')	psi_ensemble	Unchanged(bond)
25	10015	13.590240890069127	5.523413426373845	246.04786643666478	('H', 'C')	psi_ensemble	Unchanged(no bond)
26	10015	0.6015684241271746	0.554944270663703	108.40159200269063	('H', 'C')	psi_ensemble	Unchanged(bond)
27	10015	1.5456097418772519	0.6815986564090891	226.76243964741496	('H', 'C')	psi_ensemble	Unchanged(no bond)
28	10015	4.643964663249678	1.4332185114750546	324.02349160772104	('H', 'C')	psi_ensemble	Unchanged(no bond)
29	10015	23.012431131089528	9.116277790768116	252.4323156803513	('H', 'C')	psi_ensemble	Unchanged(no bond)
30	10015	0.1356265338233742	0.08990071191739286	150.86258042983846	('C', 'C')	psi_ensemble	Unchanged(bond)
31	10015	0.7347716748677513	0.34221438126906384	214.71092832011692	('C', 'C')	psi_ensemble	Unchanged(no bond)
32	10015	1.6758744947892534	1.1443506143855764	146.44764233285812	('N', 'C')	psi_ensemble	Unchanged(bond)
33	10015	1.7425873780912315	0.5080184673409504	343.01654174349443	('H', 'C')	psi_ensemble	Unchanged(no bond)
34	10015	0.3273331158461179	0.13810374861728983	237.0197182360462	('H', 'C')	psi_ensemble	Unchanged(no bond)
35	10015	0.883623725407312	0.8156796990833202	108.32974345203749	('H', 'C')	psi_ensemble	Unchanged(bond)
36	10015	4.34193878984801	1.886733630843904	230.12993031273493	('H', 'C')	psi_ensemble	Unchanged(no bond)
37	10015	6.583013878251354	2.193749713900664	300.08044384180107	('H', 'C')	psi_ensemble	Unchanged(no bond)
38	10015	5.468862845053923	3.4939087863929803	156.5256330203123	('C', 'C')	psi_ensemble	Unchanged(bond)
39	10015	1.1762998775540545	0.49892986421722463	235.76457572840656	('N', 'C')	psi_ensemble	Unchanged(no bond)
40	10015	5.759054832043553	1.9082043856579067	301.8049258941388	('H', 'C')	psi_ensemble	Unchanged(no bond)
41	10015	4.075153616020399	1.2698867973987642	320.90684180416264	('H', 'C')	psi_ensemble	Unchanged(no bond)
42	10015	1.9839827484826156	0.8502398519722667	233.34389041873908	('H', 'C')	psi_ensemble	Unchanged(no bond)
43	10015	0.4129746737378204	0.38007987827853146	108.65470584980108	('H', 'C')	psi_ensemble	Unchanged(bond)
44	10015	7.626504374918719	3.067364033842212	248.63382013923137	('H', 'C')	psi_ensemble	Unchanged(no bond)
45	10015	0.15102208064488032	0.07491792563041168	201.5833719020851	('N', 'C')	psi_ensemble	Bond Breaking
46	10015	0.13040452014068116	0.05642897067366887	231.09498292076958	('H', 'C')	psi_ensemble	Unchanged(no bond)
47	10015	13.145562609025596	4.887454426616398	268.965425793777	('H', 'C')	psi_ensemble	Unchanged(no bond)
48	10015	1.6528034413097803	0.5130881146959155	322.1285767434553	('H', 'C')	psi_ensemble	Unchanged(no bond)
49	10015	4.376440614428612	1.844850658292398	237.2246552726097	('H', 'C')	psi_ensemble	Unchanged(no bond)
50	10015	0.3541691107328049	0.32775744572268267	108.05829596087018	('H', 'C')	psi_ensemble	Unchanged(bond)
51	10015	4.206726457131182	1.1405462784658726	368.8343503947574	('N', 'H')	psi_ensemble	Unchanged(no bond)
52	10015	4.330170408456846	1.9148456384681452	226.13678729325324	('N', 'H')	psi_ensemble	Unchanged(no bond)
53	10015	1.908223014344479	0.8466304617529699	225.39030906039628	('N', 'H')	psi_ensemble	Unchanged(no bond)
54	10015	0.3552124888650976	0.1145909095112778	309.98313075623014	('N', 'H')	psi_ensemble	Unchanged(no bond)
55	10015	15.631830770534405	6.571718779968654	237.86518099621068	('N', 'H')	psi_ensemble	Unchanged(no bond)
56	10015	14.482870864300024	5.6052665201921625	258.3797008068675	('H', 'H')	psi_ensemble	Unchanged(no bond)
57	10015	7.937883569531845	1.8798956051655793	422.2512967060575	('H', 'H')	psi_ensemble	Unchanged(no bond)
58	10015	4.189058483260366	1.0621815671253596	394.3825248820167	('H', 'H')	psi_ensemble	Unchanged(no bond)
59	10015	2.7022326383779216	0.9141945552380305	295.5861663028978	('H', 'H')	psi_ensemble	Unchanged(no bond)
60	10015	6.843956300597487	2.3876595170242996	286.63870421219	('H', 'H')	psi_ensemble	Unchanged(no bond)
61	10015	1.8628878205677601	0.4356706958249451	427.59080158934506	('H', 'H')	psi_ensemble	Unchanged(no bond)
62	10015	25.757974647952196	7.739787952256746	332.7994876195769	('H', 'H')	psi_ensemble	Unchanged(no bond)
63	10015	13.153941474614506	4.538507871345399	289.8296499090381	('H', 'H')	psi_ensemble	Unchanged(no bond)
64	10015	3.267416901198139	0.8008627276265357	407.98713543350533	('H', 'H')	psi_ensemble	Unchanged(no bond)
65	10015	9.97543096694633	3.2781817489246885	304.2976787427506	('H', 'H')	psi_ensemble	Unchanged(no bond)
0	6161	2.2986928128257977	1.7135105525873737	134.15107419996966	('O', 'C')	psi_ensemble	Unchanged(bond)
1	6161	15.616098072878426	5.416833173589752	288.28833328329347	('O', 'C')	psi_ensemble	Unchanged(no bond)
2	6161	21.795735151981297	5.5138845553394376	395.28820259530335	('O', 'C')	psi_ensemble	Unchanged(no bond)
3	6161	71.77658953985606	18.431286579678442	389.4279936973792	('O', 'C')	psi_ensemble	Unchanged(no bond)
4	6161	20.254349623494107	6.603726961054013	306.7108883051297	('O', 'C')	psi_ensemble	Unchanged(no bond)
5	6161	0.954705156870983	0.9886402148922261	96.56750175543462	('O', 'H')	psi_ensemble	Unchanged(bond)
6	6161	0.5089275046292308	0.2354971739471497	216.10769084789285	('O', 'H')	psi_ensemble	Unchanged(no bond)
7	6161	1.5953046157498818	0.7850279556043402	203.21628094400333	('O', 'H')	psi_ensemble	Unchanged(no bond)
8	6161	50.45797693746215	14.643727135688989	344.5705896450937	('O', 'H')	psi_ensemble	Unchanged(no bond)
9	6161	28.89711683134566	7.014788602314089	411.9456546675244	('O', 'H')	psi_ensemble	Unchanged(no bond)
10	6161	5.220995733917189	1.0597325899791783	492.6710552536438	('O', 'H')	psi_ensemble	Unchanged(no bond)
11	6161	23.418174557935068	4.757335015191818	492.25405575080856	('O', 'H')	psi_ensemble	Unchanged(no bond)
12	6161	164.97585450110358	44.08685721169827	374.20643006807	('O', 'H')	psi_ensemble	Unchanged(no bond)
13	6161	77.42604962591653	30.900097796762658	250.56894685306884	('O', 'H')	psi_ensemble	Unchanged(no bond)
14	6161	53.29863905654189	13.551448838445232	393.30583535344607	('O', 'H')	psi_ensemble	Unchanged(no bond)
15	6161	4.170869011003919	1.878401384822644	222.0435442980536	('C', 'C')	psi_ensemble	Bond Breaking
16	6161	31.52389098952093	10.441494733413073	301.90975329081573	('C', 'C')	psi_ensemble	Unchanged(no bond)
17	6161	75.93060963996683	22.49302772074278	337.5739832923631	('C', 'C')	psi_ensemble	Unchanged(no bond)
18	6161	17.004333845846233	5.803561173075587	292.9982701782191	('C', 'C')	psi_ensemble	Unchanged(no bond)
19	6161	3.6729500645904745	1.900453204382493	193.26706156829113	('H', 'C')	psi_ensemble	Unchanged(no bond)
20	6161	4.861411204014843	3.951106040123606	123.03924912789125	('H', 'C')	psi_ensemble	Bond Breaking
21	6161	0.6669048535902444	0.6080427268598458	109.6805905457309	('H', 'C')	psi_ensemble	Unchanged(bond)
22	6161	18.36707896295451	6.369731377775939	288.3493490327935	('H', 'C')	psi_ensemble	Unchanged(no bond)
23	6161	39.70733204066632	13.415702795321105	295.9765332198232	('H', 'C')	psi_ensemble	Unchanged(no bond)
24	6161	0.01571072452337674	0.003924546568808013	400.319482720484	('H', 'C')	psi_ensemble	Unchanged(no bond)
25	6161	37.00584094255017	8.291645612370168	446.3027325642304	('H', 'C')	psi_ensemble	Unchanged(no bond)
26	6161	158.98370354140116	48.633156884297755	326.90393494223775	('H', 'C')	psi_ensemble	Unchanged(no bond)
27	6161	21.875046769398175	7.722754593302046	283.2544593398116	('H', 'C')	psi_ensemble	Unchanged(no bond)
28	6161	26.219322378530485	6.71139504638459	390.66873872451845	('H', 'C')	psi_ensemble	Unchanged(no bond)
29	6161	0.7891103010198908	0.5162293536106681	152.8604089443207	('C', 'C')	psi_ensemble	Unchanged(bond)
30	6161	0.01254377412847063	0.005827509514044978	215.25102787457783	('C', 'C')	psi_ensemble	Unchanged(no bond)
31	6161	1.5742005998308217	1.0341277905212756	152.22495848770393	('C', 'C')	psi_ensemble	Unchanged(bond)
32	6161	59.53770438109771	18.884306870429008	315.27609029870183	('H', 'C')	psi_ensemble	Unchanged(no bond)
33	6161	2.6015739791918513	1.9664649997476924	132.29698873489468	('H', 'C')	psi_ensemble	Bond Formation
34	6161	2.792270248530837	1.1619048697323702	240.31831875995152	('H', 'C')	psi_ensemble	Unchanged(no bond)
35	6161	0.1330140426280657	0.12174228236432022	109.25870621516209	('H', 'C')	psi_ensemble	Unchanged(bond)
36	6161	5.683545036412596	2.536762800824891	224.04716099449467	('H', 'C')	psi_ensemble	Unchanged(no bond)
37	6161	6.789735646843731	3.0912840192123983	219.64127542617805	('H', 'C')	psi_ensemble	Unchanged(no bond)
38	6161	34.72076964326503	11.428993629588764	303.7955113858467	('H', 'C')	psi_ensemble	Unchanged(no bond)
39	6161	29.387759178164785	10.507982318305721	279.67080918064573	('H', 'C')	psi_ensemble	Unchanged(no bond)
40	6161	7.26175491847334	3.2259428351323853	225.10488528775602	('H', 'C')	psi_ensemble	Unchanged(no bond)
41	6161	8.45172522028923	3.8716488109359375	218.2978269210863	('H', 'C')	psi_ensemble	Unchanged(no bond)
42	6161	1.253806659025436	0.8095871278986341	154.8698856267415	('C', 'C')	psi_ensemble	Unchanged(bond)
43	6161	2.6473857124409417	1.2194567384260928	217.09550072746518	('C', 'C')	psi_ensemble	Unchanged(no bond)
44	6161	4.987240699332096	1.232509513621238	404.64115239801083	('H', 'C')	psi_ensemble	Unchanged(no bond)
45	6161	0.293004398209451	0.12281238285141	238.57887242848741	('H', 'C')	psi_ensemble	Unchanged(no bond)
46	6161	64.29981495639984	24.30535157381361	264.55003031380113	('H', 'C')	psi_ensemble	Unchanged(no bond)
47	6161	9.16306506932334	4.027391939314951	227.5185829289303	('H', 'C')	psi_ensemble	Unchanged(no bond)
48	6161	0.034073566939518685	0.031189271480867507	109.24771667212714	('H', 'C')	psi_ensemble	Unchanged(bond)
49	6161	0.8676153983391499	0.7947055606648465	109.17444664830423	('H', 'C')	psi_ensemble	Unchanged(bond)
50	6161	5.428658955392818	2.4073824768176606	225.50047645810767	('H', 'C')	psi_ensemble	Unchanged(no bond)
51	6161	3.7112366824483267	1.6751448462093015	221.54721072906102	('H', 'C')	psi_ensemble	Unchanged(no bond)
52	6161	42.00241577838631	13.618915669799431	308.41233470245055	('H', 'C')	psi_ensemble	Unchanged(no bond)
53	6161	29.478468913915368	10.532823653020866	279.8724243850869	('H', 'C')	psi_ensemble	Unchanged(no bond)
54	6161	0.07274039898941265	0.046996950240064464	154.77684959949192	('C', 'C')	psi_ensemble	Unchanged(bond)
55	6161	50.336299129192774	13.918638814320609	361.6467084223981	('H', 'C')	psi_ensemble	Unchanged(no bond)
56	6161	27.977572991807254	8.938400901318646	313.0042308538637	('H', 'C')	psi_ensemble	Unchanged(no bond)
57	6161	113.62754644241369	40.51552866702951	280.454310188678	('H', 'C')	psi_ensemble	Unchanged(no bond)
58	6161	40.49062131467211	13.113543215626208	308.7694961528258	('H', 'C')	psi_ensemble	Unchanged(no bond)
59	6161	8.154450964183768	3.5976385151901353	226.66120928363492	('H', 'C')	psi_ensemble	Unchanged(no bond)
60	6161	5.561016935256058	2.511515150586766	221.42079986882962	('H', 'C')	psi_ensemble	Unchanged(no bond)
61	6161	1.6462914520210647	1.5115016326377926	108.9176099100895	('H', 'C')	psi_ensemble	Unchanged(bond)
62	6161	0.7094653417099694	0.6507152260914554	109.02854478623449	('H', 'C')	psi_ensemble	Unchanged(bond)
63	6161	9.698507568316916	4.260616983478423	227.63152862426347	('H', 'C')	psi_ensemble	Unchanged(no bond)
64	6161	5.964726852394175	2.6978484262829365	221.09199294833272	('H', 'C')	psi_ensemble	Unchanged(no bond)
65	6161	23.880857657449937	8.284316266610059	288.2658856676169	('H', 'C')	psi_ensemble	Unchanged(no bond)
66	6161	16.552504779740218	6.500847685814576	254.62071378566898	('H', 'C')	psi_ensemble	Unchanged(no bond)
67	6161	8.011461936492736	2.8036935443606534	285.7467055415876	('H', 'C')	psi_ensemble	Unchanged(no bond)
68	6161	7.4825169235903655	3.3167467836158426	225.59807581792825	('H', 'C')	psi_ensemble	Unchanged(no bond)
69	6161	38.38138896137346	12.518080722535895	306.60761671137567	('H', 'C')	psi_ensemble	Unchanged(no bond)
70	6161	29.32905342631993	10.448909421724096	280.690091593124	('H', 'C')	psi_ensemble	Unchanged(no bond)
71	6161	6.138360518561159	2.7264741635146494	225.1391412654469	('H', 'C')	psi_ensemble	Unchanged(no bond)
72	6161	4.943762271577468	2.229190928949401	221.77383764554529	('H', 'C')	psi_ensemble	Unchanged(no bond)
73	6161	0.3887658619347034	0.3551282840573797	109.47195123210427	('H', 'C')	psi_ensemble	Unchanged(bond)
74	6161	0.605687254477183	0.5546847708000816	109.19485919967391	('H', 'C')	psi_ensemble	Unchanged(bond)
75	6161	28.461115646544677	10.27593556203593	276.96860762433386	('H', 'H')	psi_ensemble	Unchanged(no bond)
76	6161	2.8471868088270735	1.324319479400427	214.99244352398338	('H', 'H')	psi_ensemble	Unchanged(no bond)
77	6161	103.48209692877775	26.650266262125825	388.29667182665975	('H', 'H')	psi_ensemble	Unchanged(no bond)
78	6161	2.2004995265579197	0.5141719009353886	427.96961921776375	('H', 'H')	psi_ensemble	Unchanged(no bond)
79	6161	23.92119925705387	4.7310921562952215	505.6168526589398	('H', 'H')	psi_ensemble	Unchanged(no bond)
80	6161	7.946353471261869	1.738734800159037	457.01929187447325	('H', 'H')	psi_ensemble	Unchanged(no bond)
81	6161	153.50257234793438	46.35057165722917	331.1773012922333	('H', 'H')	psi_ensemble	Unchanged(no bond)
82	6161	52.74599492397387	25.202224096540952	209.29103210066825	('H', 'H')	psi_ensemble	Unchanged(no bond)
83	6161	115.05997893062863	30.57574125801138	376.31133112915427	('H', 'H')	psi_ensemble	Unchanged(no bond)
84	6161	4.627651627172513	2.4603023465857583	188.09280223605265	('H', 'H')	psi_ensemble	Unchanged(no bond)
85	6161	7.44574642795397	4.309350865477042	172.78116032749008	('H', 'H')	psi_ensemble	Unchanged(no bond)
86	6161	6.853398431077462	2.6856325792101803	255.18749229252285	('H', 'H')	psi_ensemble	Unchanged(no bond)
87	6161	27.68008856152706	8.72214877905723	317.35400602188514	('H', 'H')	psi_ensemble	Unchanged(no bond)
88	6161	14.501797977619724	3.4957639107967036	414.83916956836725	('H', 'H')	psi_ensemble	Unchanged(no bond)
89	6161	82.97230404117198	24.293305094988884	341.54390980042945	('H', 'H')	psi_ensemble	Unchanged(no bond)
90	6161	16.22803732259093	5.722424408252348	283.5867486373147	('H', 'H')	psi_ensemble	Unchanged(no bond)
91	6161	3.849485556429144	1.1522478642554645	334.08485065116815	('H', 'H')	psi_ensemble	Unchanged(no bond)
92	6161	5.9090922402784685	1.7731925471874794	333.2459438570886	('H', 'H')	psi_ensemble	Unchanged(no bond)
93	6161	61.930045382574804	25.623837832389064	241.6891871844972	('H', 'H')	psi_ensemble	Unchanged(no bond)
94	6161	42.43345129533176	11.407740842789819	371.97068096223035	('H', 'H')	psi_ensemble	Unchanged(no bond)
95	6161	95.09380807600624	24.563296453455663	387.13781049785797	('H', 'H')	psi_ensemble	Unchanged(no bond)
96	6161	201.15471909566352	82.53668808471468	243.7155206533132	('H', 'H')	psi_ensemble	Unchanged(no bond)
97	6161	31.794111698588257	11.192512132271599	284.0659123068149	('H', 'H')	psi_ensemble	Unchanged(no bond)
98	6161	31.060298531776276	7.893682640554281	393.48299071718543	('H', 'H')	psi_ensemble	Unchanged(no bond)
99	6161	8.38278810994324	2.8173372175107576	297.5429443746107	('H', 'H')	psi_ensemble	Unchanged(no bond)
100	6161	3.312992067050402	1.316244759747246	251.7003044089296	('H', 'H')	psi_ensemble	Unchanged(no bond)
101	6161	101.43573057837733	26.649373466103693	380.63082686501855	('H', 'H')	psi_ensemble	Unchanged(no bond)
102	6161	10.907664928460914	2.830667700725873	385.3389405497453	('H', 'H')	psi_ensemble	Unchanged(no bond)
103	6161	9.462782051389151	3.1966608598475124	296.0208313070954	('H', 'H')	psi_ensemble	Unchanged(no bond)
104	6161	0.9151147139567772	0.3685386434273553	248.30902546510308	('H', 'H')	psi_ensemble	Unchanged(no bond)
105	6161	1.8572463156962593	1.0514580526050232	176.6353218842034	('H', 'H')	psi_ensemble	Unchanged(no bond)
106	6161	8.58474645083196	2.8685227451709365	299.2741286532971	('H', 'H')	psi_ensemble	Unchanged(no bond)
107	6161	1.1182862774297586	0.4491602177693146	248.9726901869351	('H', 'H')	psi_ensemble	Unchanged(no bond)
108	6161	102.86273847784737	27.03338208152846	380.50266210727693	('H', 'H')	psi_ensemble	Unchanged(no bond)
109	6161	8.57476096784855	2.2358131215338513	383.51867986023547	('H', 'H')	psi_ensemble	Unchanged(no bond)
110	6161	3.6097317136795315	1.4597181240313775	247.28964135283547	('H', 'H')	psi_ensemble	Unchanged(no bond)
111	6161	11.020559511344397	3.5998015256225457	306.14353132811993	('H', 'H')	psi_ensemble	Unchanged(no bond)
112	6161	10.968839599614455	2.8464039693795717	385.357795928219	('H', 'H')	psi_ensemble	Unchanged(no bond)
113	6161	84.55353678830323	27.546697967028607	306.9461787743405	('H', 'H')	psi_ensemble	Unchanged(no bond)
114	6161	2.427812793898143	1.3757246480762322	176.47519780161795	('H', 'H')	psi_ensemble	Unchanged(no bond)
115	6161	6.98763469336332	2.3384119613338754	298.81966090258277	('H', 'H')	psi_ensemble	Unchanged(no bond)
116	6161	2.1323453887540644	0.8646418961848032	246.616015041944	('H', 'H')	psi_ensemble	Unchanged(no bond)
117	6161	3.358705174037979	1.337522920012966	251.11384065144992	('H', 'H')	psi_ensemble	Unchanged(no bond)
118	6161	11.166894949254491	3.6440812118341332	306.4392449045884	('H', 'H')	psi_ensemble	Unchanged(no bond)
119	6161	1.973705218079136	1.1245585187458547	175.50933856961737	('H', 'H')	psi_ensemble	Unchanged(no bond)
0	3958	0.5671483578971515	0.3725287299700333	152.2428506232992	('C', 'C')	psi_ensemble	Unchanged(bond)
1	3958	1.251633727598822	0.49175883727716735	254.52185760992649	('C', 'C')	psi_ensemble	Unchanged(no bond)
2	3958	1.8595059117223478	0.6146634200501438	302.5242516580294	('N', 'C')	psi_ensemble	Unchanged(no bond)
3	3958	5.569092360674066	1.3202175986068956	421.83139859297575	('C', 'C')	psi_ensemble	Unchanged(no bond)
4	3958	4.170892948281235	0.8769307970117968	475.6239560172645	('O', 'C')	psi_ensemble	Unchanged(no bond)
5	3958	0.7318498537957074	0.6707821147473272	109.1039605418495	('H', 'C')	psi_ensemble	Unchanged(bond)
6	3958	0.11544647585444157	0.1056265956965151	109.29678751186947	('H', 'C')	psi_ensemble	Unchanged(bond)
7	3958	0.8648381903984204	0.7927604584141879	109.091993832338	('H', 'C')	psi_ensemble	Unchanged(bond)
8	3958	1.0759699188040983	0.4988084592332926	215.70803359228265	('H', 'C')	psi_ensemble	Unchanged(no bond)
9	3958	0.10442696237036309	0.048448161805277445	215.54370378400586	('H', 'C')	psi_ensemble	Unchanged(no bond)
10	3958	1.6777547947798066	0.4816330668023707	348.34709458772323	('H', 'C')	psi_ensemble	Unchanged(no bond)
11	3958	1.1761009933930477	0.4227041332596595	278.23266934335606	('H', 'C')	psi_ensemble	Unchanged(no bond)
12	3958	23.20181134319825	6.446741530019503	359.89982280440614	('H', 'C')	psi_ensemble	Unchanged(no bond)
13	3958	3.206349349157911	0.6488760136220235	494.1389852369609	('H', 'C')	psi_ensemble	Unchanged(no bond)
14	3958	0.7388521865828945	0.4843996904174527	152.5294506167327	('C', 'C')	psi_ensemble	Unchanged(bond)
15	3958	1.2932268272992875	0.5232359758766261	247.15938638061422	('N', 'C')	psi_ensemble	Unchanged(no bond)
16	3958	7.751410806682157	2.19859345818093	352.56226101461755	('C', 'C')	psi_ensemble	Unchanged(no bond)
17	3958	0.31895201847387256	0.07230184341920232	441.1395386208971	('O', 'C')	psi_ensemble	Unchanged(no bond)
18	3958	0.24614266372648963	0.1134451958477104	216.97054854302795	('H', 'C')	psi_ensemble	Unchanged(no bond)
19	3958	0.17138756439498692	0.0790067723545359	216.92768769985994	('H', 'C')	psi_ensemble	Unchanged(no bond)
20	3958	1.337421090026103	0.6165985865768158	216.9030418073278	('H', 'C')	psi_ensemble	Unchanged(no bond)
21	3958	0.8904491346937826	0.8139283252778579	109.40141865560487	('H', 'C')	psi_ensemble	Unchanged(bond)
22	3958	0.7830546113427816	0.7156218117080401	109.42296594814425	('H', 'C')	psi_ensemble	Unchanged(bond)
23	3958	1.009304172378389	0.4675354294680128	215.87758034227056	('H', 'C')	psi_ensemble	Unchanged(no bond)
24	3958	0.1538194771904866	0.07147028523852922	215.2215800974073	('H', 'C')	psi_ensemble	Unchanged(no bond)
25	3958	14.767267328695732	4.209310466154325	350.8239044716338	('H', 'C')	psi_ensemble	Unchanged(no bond)
26	3958	4.268921352508759	1.075734007410114	396.8380029916885	('H', 'C')	psi_ensemble	Unchanged(no bond)
27	3958	1.0987770889909543	0.7602083419786663	144.5363104186759	('N', 'C')	psi_ensemble	Unchanged(bond)
28	3958	1.1480352237047242	0.4643920374015332	247.21251254187288	('C', 'C')	psi_ensemble	Unchanged(no bond)
29	3958	2.7030699980492123	0.7704570241370988	350.8398149885924	('O', 'C')	psi_ensemble	Unchanged(no bond)
30	3958	0.7329733319988652	0.20990297885674167	349.196250568277	('H', 'C')	psi_ensemble	Unchanged(no bond)
31	3958	0.17829379857055017	0.06353020542009573	280.6441398883824	('H', 'C')	psi_ensemble	Unchanged(no bond)
32	3958	1.7588888581967055	0.624054528858498	281.84858483665084	('H', 'C')	psi_ensemble	Unchanged(no bond)
33	3958	2.019286784732355	0.9413711929860001	214.5048414246924	('H', 'C')	psi_ensemble	Unchanged(no bond)
34	3958	0.003589512280344209	0.0016823798292469171	213.35920806605137	('H', 'C')	psi_ensemble	Unchanged(no bond)
35	3958	0.5212037283754967	0.47596874931294864	109.50377081013067	('H', 'C')	psi_ensemble	Unchanged(bond)
36	3958	1.1124919571113612	1.0159469050660614	109.50296236583566	('H', 'C')	psi_ensemble	Unchanged(bond)
37	3958	2.775434951088407	1.0152103058676472	273.3852222585928	('H', 'C')	psi_ensemble	Unchanged(no bond)
38	3958	7.465480133730651	2.591955143817391	288.02505134157565	('H', 'C')	psi_ensemble	Unchanged(no bond)
39	3958	0.7268988343799299	0.5626484466473904	129.19236491476082	('N', 'C')	psi_ensemble	Unchanged(bond)
40	3958	3.095174687552138	1.477362839266933	209.50673763311678	('O', 'N')	psi_ensemble	Unchanged(no bond)
41	3958	2.2026163687931977	0.5479036997331327	402.0079385968785	('N', 'H')	psi_ensemble	Unchanged(no bond)
42	3958	3.985894096164655	1.1738511927176183	339.5570171834806	('N', 'H')	psi_ensemble	Unchanged(no bond)
43	3958	1.572408153837479	0.5745238582785924	273.68892190983695	('N', 'H')	psi_ensemble	Unchanged(no bond)
44	3958	1.1588828360525216	0.42491121082830774	272.735293049443	('N', 'H')	psi_ensemble	Unchanged(no bond)
45	3958	1.8678849939980147	0.5512352866166083	338.8543947291158	('N', 'H')	psi_ensemble	Unchanged(no bond)
46	3958	0.0555290759975513	0.026678000055693367	208.14557268771284	('N', 'H')	psi_ensemble	Unchanged(no bond)
47	3958	1.3160094114086807	0.6346917620977806	207.3462253644213	('N', 'H')	psi_ensemble	Unchanged(no bond)
48	3958	2.4235997437705104	1.8116718417079896	133.7769726268756	('N', 'H')	psi_ensemble	Bond Breaking
49	3958	6.4061272943439995	2.994602306594074	213.92247245110957	('N', 'H')	psi_ensemble	Unchanged(no bond)
50	3958	0.6969423917768447	0.544646075733652	127.96243704465246	('O', 'C')	psi_ensemble	Unchanged(bond)
51	3958	7.515628140141839	1.4618536783442933	514.1163066781141	('H', 'C')	psi_ensemble	Unchanged(no bond)
52	3958	0.3566815117263644	0.07627423460333271	467.630404397109	('H', 'C')	psi_ensemble	Unchanged(no bond)
53	3958	5.275559428229926	1.380244219520072	382.21927348946286	('H', 'C')	psi_ensemble	Unchanged(no bond)
54	3958	14.462734426172963	4.153605918482587	348.1970776721291	('H', 'C')	psi_ensemble	Unchanged(no bond)
55	3958	6.386028414219513	1.4505285243681987	440.25527984712005	('H', 'C')	psi_ensemble	Unchanged(no bond)
56	3958	1.482559368796288	0.5654764576929778	262.1787960624941	('H', 'C')	psi_ensemble	Unchanged(no bond)
57	3958	1.8057881708332335	0.5727001219551187	315.31129497031077	('H', 'C')	psi_ensemble	Unchanged(no bond)
58	3958	1.5075913097814864	0.9686666769717658	155.63571511456348	('H', 'C')	psi_ensemble	Unchanged(no bond)
59	3958	0.369692480134165	0.33934296184499535	108.94361212743604	('H', 'C')	psi_ensemble	Unchanged(bond)
60	3958	5.380130418318441	0.9518186207062062	565.2474432919403	('O', 'H')	psi_ensemble	Unchanged(no bond)
61	3958	5.599094051889519	1.0774100718844997	519.6808715641702	('O', 'H')	psi_ensemble	Unchanged(no bond)
62	3958	6.805468316330732	1.6637725747878276	409.03837576470437	('O', 'H')	psi_ensemble	Unchanged(no bond)
63	3958	0.9486317778015341	0.21846883273252093	434.21835780254173	('O', 'H')	psi_ensemble	Unchanged(no bond)
64	3958	0.28186358791826294	0.05223587432512001	539.5977219868529	('O', 'H')	psi_ensemble	Unchanged(no bond)
65	3958	5.070730184473948	1.3162942922087046	385.2276967611404	('O', 'H')	psi_ensemble	Unchanged(no bond)
66	3958	5.823522831682393	1.4329071472006392	406.41313312306124	('O', 'H')	psi_ensemble	Unchanged(no bond)
67	3958	1.9606491714516894	1.4948661715585279	131.15884276165954	('O', 'H')	psi_ensemble	Bond Formation
68	3958	5.267741113023439	2.5252809936053273	208.6001964281495	('O', 'H')	psi_ensemble	Unchanged(no bond)
69	3958	0.5530483355026261	0.3134395490842158	176.44497547245754	('H', 'H')	psi_ensemble	Unchanged(no bond)
70	3958	0.026231838782253547	0.014879776114400787	176.29189162910944	('H', 'H')	psi_ensemble	Unchanged(no bond)
71	3958	0.4250324511329673	0.16998385031886928	250.04284250277743	('H', 'H')	psi_ensemble	Unchanged(no bond)
72	3958	0.22574879592993646	0.09042623237014061	249.64967577757923	('H', 'H')	psi_ensemble	Unchanged(no bond)
73	3958	1.2456051282238256	0.28899119569928067	431.018365528333	('H', 'H')	psi_ensemble	Unchanged(no bond)
74	3958	0.10196937932480665	0.02699789723412669	377.69378274361407	('H', 'H')	psi_ensemble	Unchanged(no bond)
75	3958	28.171248907429547	6.2000474383498165	454.371505823954	('H', 'H')	psi_ensemble	Unchanged(no bond)
76	3958	1.695927859358104	0.29177070762592416	581.2536402840113	('H', 'H')	psi_ensemble	Unchanged(no bond)
77	3958	0.16596943411213427	0.09405044545839474	176.46852527195574	('H', 'H')	psi_ensemble	Unchanged(no bond)
78	3958	0.9637260406231807	0.3138073233708101	307.1075685140703	('H', 'H')	psi_ensemble	Unchanged(no bond)
79	3958	0.7405823722587357	0.29450898405002784	251.4634229741983	('H', 'H')	psi_ensemble	Unchanged(no bond)
80	3958	1.0611544514393945	0.280212640637847	378.6961391263051	('H', 'H')	psi_ensemble	Unchanged(no bond)
81	3958	0.7373342183414788	0.28382864252458945	259.78146947505485	('H', 'H')	psi_ensemble	Unchanged(no bond)
82	3958	16.957765276968573	4.293535524453345	394.9604045520887	('H', 'H')	psi_ensemble	Unchanged(no bond)
83	3958	3.8424746944270893	0.7071277072003821	543.391901533598	('H', 'H')	psi_ensemble	Unchanged(no bond)
84	3958	2.022411509877431	0.8039082324967296	251.57243428100585	('H', 'H')	psi_ensemble	Unchanged(no bond)
85	3958	0.7668243829278776	0.249858932421933	306.9029293829499	('H', 'H')	psi_ensemble	Unchanged(no bond)
86	3958	1.7958152745605194	0.4693897891192135	382.58507453480763	('H', 'H')	psi_ensemble	Unchanged(no bond)
87	3958	2.7993546205282716	0.8863443361504751	315.8315009589031	('H', 'H')	psi_ensemble	Unchanged(no bond)
88	3958	31.167872540910977	10.7002198569523	291.2825433269966	('H', 'H')	psi_ensemble	Unchanged(no bond)
89	3958	1.0647290366561535	0.22687204125282964	469.3081751177984	('H', 'H')	psi_ensemble	Unchanged(no bond)
90	3958	0.7559966722786804	0.43047629858373493	175.61865188998928	('H', 'H')	psi_ensemble	Unchanged(no bond)
91	3958	1.1366887759681532	0.45790094989509217	248.2390080711943	('H', 'H')	psi_ensemble	Unchanged(no bond)
92	3958	1.8800913482893034	0.6164588004175837	304.982481719094	('H', 'H')	psi_ensemble	Unchanged(no bond)
93	3958	19.660189686895446	5.374992456054926	365.771484288285	('H', 'H')	psi_ensemble	Unchanged(no bond)
94	3958	2.1169658622300247	0.5570444127823206	380.035382036456	('H', 'H')	psi_ensemble	Unchanged(no bond)
95	3958	1.0530676423200713	0.43379113761186605	242.75914167299152	('H', 'H')	psi_ensemble	Unchanged(no bond)
96	3958	1.5920198225779725	0.6439483252992347	247.2278846036568	('H', 'H')	psi_ensemble	Unchanged(no bond)
97	3958	10.621793390563727	2.3468571941716405	452.59649444979766	('H', 'H')	psi_ensemble	Unchanged(no bond)
98	3958	5.425933053408016	1.1581078323783047	468.5170846539611	('H', 'H')	psi_ensemble	Unchanged(no bond)
99	3958	1.6733206488523056	0.9504443981491574	176.0566585600207	('H', 'H')	psi_ensemble	Unchanged(no bond)
100	3958	8.736401779200298	2.5616593013650255	341.04464143787396	('H', 'H')	psi_ensemble	Unchanged(no bond)
101	3958	8.059836511205631	3.1160722522098236	258.6537107889537	('H', 'H')	psi_ensemble	Unchanged(no bond)
102	3958	14.776537802234424	4.666915398802415	316.62321982580306	('H', 'H')	psi_ensemble	Unchanged(no bond)
103	3958	12.155966579017186	3.3637875891386484	361.3773538575281	('H', 'H')	psi_ensemble	Unchanged(no bond)
104	3958	15.577839550787775	5.88945655785512	264.50385358578933	('H', 'H')	psi_ensemble	Unchanged(no bond)
0	2245	0.9415951399767142	0.6742180587828516	139.65735976822566	('O', 'C')	psi_ensemble	Unchanged(bond)
1	2245	1.7766851163741215	0.7221229362483216	246.03637790604122	('O', 'C')	psi_ensemble	Unchanged(no bond)
2	2245	0.14533730791295163	0.05493858289383354	264.5450615168028	('O', 'O')	psi_ensemble	Unchanged(no bond)
3	2245	9.19063659812478	2.6159654810623634	351.32866487184657	('O', 'C')	psi_ensemble	Unchanged(no bond)
4	2245	12.108413698264897	2.6849449254995217	450.9743787765845	('O', 'C')	psi_ensemble	Unchanged(no bond)
5	2245	0.14206782772617776	0.14760153805169035	96.25091283020731	('O', 'H')	psi_ensemble	Unchanged(bond)
6	2245	1.534024622009067	0.7353587344063893	208.60901628473786	('O', 'H')	psi_ensemble	Unchanged(no bond)
7	2245	0.7050760162429892	0.34629393344224807	203.60622816413726	('O', 'H')	psi_ensemble	Unchanged(no bond)
8	2245	16.537122642221824	3.0205544884997564	547.4863209779556	('O', 'H')	psi_ensemble	Unchanged(no bond)
9	2245	0.9816822712499729	0.6585438897183058	149.06861738097524	('C', 'C')	psi_ensemble	Unchanged(bond)
10	2245	3.6675705155524874	1.5472029890039127	237.0452061958376	('O', 'C')	psi_ensemble	Unchanged(no bond)
11	2245	10.964377977212436	3.8325768221404743	286.0837104131128	('C', 'C')	psi_ensemble	Unchanged(no bond)
12	2245	12.600536226216663	3.2519954688368444	387.47090354106655	('C', 'C')	psi_ensemble	Unchanged(no bond)
13	2245	1.7151557686529095	0.8873845578074561	193.28212932741417	('H', 'C')	psi_ensemble	Unchanged(no bond)
14	2245	0.3265076026745417	0.2961366616608253	110.25571803348726	('H', 'C')	psi_ensemble	Unchanged(bond)
15	2245	0.4804047231600661	0.4386290778204324	109.52413951834173	('H', 'C')	psi_ensemble	Unchanged(bond)
16	2245	17.860448111401528	3.7083380043335614	481.62945477272626	('H', 'C')	psi_ensemble	Unchanged(no bond)
17	2245	6.731651851827025	4.949221864108531	136.01434804619637	('O', 'C')	psi_ensemble	Unchanged(bond)
18	2245	0.4270463825699178	0.2612001470024654	163.4939288781821	('C', 'C')	psi_ensemble	Bond Breaking
19	2245	3.738556035998064	1.347385120401855	277.4675168509392	('C', 'C')	psi_ensemble	Unchanged(no bond)
20	2245	5.047856079566682	2.0495732059672074	246.288157206103	('H', 'C')	psi_ensemble	Unchanged(no bond)
21	2245	1.0774312128723373	0.5208112004339194	206.8755840839567	('H', 'C')	psi_ensemble	Unchanged(no bond)
22	2245	1.0663188326460293	0.5098284546464468	209.1524752939682	('H', 'C')	psi_ensemble	Unchanged(no bond)
23	2245	1.9151620843578243	0.5071260361270715	377.6501200734917	('H', 'C')	psi_ensemble	Unchanged(no bond)
24	2245	1.208160632567501	0.8664064387170567	139.4450200943222	('O', 'C')	psi_ensemble	Bond Formation
25	2245	0.03557748784692727	0.014057750990576297	253.08093642273835	('O', 'C')	psi_ensemble	Unchanged(no bond)
26	2245	2.40239255338075	1.1135285033634816	215.74594149356523	('O', 'H')	psi_ensemble	Unchanged(no bond)
27	2245	4.801478016664662	1.580501584003698	303.79457162590404	('O', 'H')	psi_ensemble	Unchanged(no bond)
28	2245	4.789333201489843	1.5305608031830649	312.9136190819469	('O', 'H')	psi_ensemble	Unchanged(no bond)
29	2245	1.1197466563185543	0.31187661912745657	359.0351400663801	('O', 'H')	psi_ensemble	Unchanged(no bond)
30	2245	1.5371061715080403	1.2645112576880206	121.55733388395613	('C', 'C')	psi_ensemble	Unchanged(bond)
31	2245	21.005520388835343	6.77911798040704	309.8562445667025	('H', 'C')	psi_ensemble	Unchanged(no bond)
32	2245	61.5390445110429	20.034088049397255	307.1716783878983	('H', 'C')	psi_ensemble	Unchanged(no bond)
33	2245	35.24335637872902	9.585768285677329	367.66334558063784	('H', 'C')	psi_ensemble	Unchanged(no bond)
34	2245	1.723409859316627	0.7586114734782939	227.17951409496297	('H', 'C')	psi_ensemble	Unchanged(no bond)
35	2245	33.55142800165769	8.319855264244481	403.26937111332626	('H', 'C')	psi_ensemble	Unchanged(no bond)
36	2245	94.0375360070493	24.612580610683423	382.0710127658496	('H', 'C')	psi_ensemble	Unchanged(no bond)
37	2245	60.3293462995162	12.748294481801231	473.23464629436575	('H', 'C')	psi_ensemble	Unchanged(no bond)
38	2245	0.3716137846892176	0.3492995675288567	106.38827506092386	('H', 'C')	psi_ensemble	Unchanged(bond)
39	2245	0.595291282350896	0.23193691328646826	256.66086260949936	('H', 'H')	psi_ensemble	Unchanged(no bond)
40	2245	3.271625984949722	1.1764104027694675	278.1024357866749	('H', 'H')	psi_ensemble	Unchanged(no bond)
41	2245	39.864266284514294	7.97753848441989	499.70634879880674	('H', 'H')	psi_ensemble	Unchanged(no bond)
42	2245	0.9113924302691645	0.5197391721855311	175.35573207551596	('H', 'H')	psi_ensemble	Unchanged(no bond)
43	2245	114.36486571416707	24.83121116304	460.56901922042925	('H', 'H')	psi_ensemble	Unchanged(no bond)
44	2245	65.81841742703531	11.616381880705791	566.5999801225224	('H', 'H')	psi_ensemble	Unchanged(no bond)
0	1214	4.579409305197246	3.112757657721366	147.11743761477126	('C', 'C')	psi_ensemble	Unchanged(bond)
1	1214	9.919296333633287	2.8819662359618823	344.18502929902064	('C', 'C')	psi_ensemble	Unchanged(no bond)
2	1214	26.125900063551377	6.339796535186995	412.09366765239224	('C', 'C')	psi_ensemble	Unchanged(no bond)
3	1214	23.299869737942245	7.4064735622845586	314.58790127315734	('C', 'C')	psi_ensemble	Unchanged(no bond)
4	1214	0.7663491803052924	0.2870579127886496	266.9667499705983	('O', 'C')	psi_ensemble	Unchanged(no bond)
5	1214	0.9752757707174542	0.8959630928965172	108.8522259956636	('H', 'C')	psi_ensemble	Unchanged(bond)
6	1214	0.9170847963929862	0.834303818467674	109.9221621779644	('H', 'C')	psi_ensemble	Unchanged(bond)
7	1214	0.09951472205380618	0.09144606785408345	108.82340202161294	('H', 'C')	psi_ensemble	Unchanged(bond)
8	1214	4.686162968471308	2.1354536113997185	219.44578629360555	('H', 'C')	psi_ensemble	Unchanged(no bond)
9	1214	3.8747559660407216	1.7643554498289706	219.61311516998032	('H', 'C')	psi_ensemble	Unchanged(no bond)
10	1214	3.162311318868838	0.7644737784116662	413.65857249402546	('H', 'C')	psi_ensemble	Unchanged(no bond)
11	1214	17.204017187104803	4.216149754201173	408.05042965947536	('H', 'C')	psi_ensemble	Unchanged(no bond)
[truncated: 105,466 more rows]
