# Supplementary material for: Prediction of transition state structures of gas-phase chemical reactions via machine learning
Source: Nat Commun. 2023 Mar 1;14:1168. doi: 10.1038/s41467-023-36823-3 (PMC9977841; doi:10.1038/s41467-023-36823-3)
Supplement: Supplementary file 7 — Supplementary Data 4 [file 41467_2023_36823_MOESM7_ESM.xlsx]

## Sheet: Sheet1
TTA	No. Trial	c	c'	epoch	Molecular MAPE	Molecular MAE	Molecular MAPE	Molecular MAE
					(Inference)	(Inference)	(TTA+NLOpt)	(TTA+NLOpt)
					(%)	(pm)	(%)	(pm)
No	1	500	0	993	3.709	11.636	3.442	10.522
No	1	500	0	1047	3.702	11.614	3.431	10.49
No	1	500	0	1106	3.709	11.636	3.416	10.434
No	1	500	0	1133	3.701	11.618	3.416	10.452
No	1	500	0	1169	3.702	11.627	3.425	10.495
No	1	500	1	2786	3.745	11.732	3.51	10.71
No	1	500	1	2788	3.749	11.742	3.512	10.722
No	1	500	1	2950	3.749	11.744	3.51	10.719
No	1	500	1	2951	3.749	11.749	3.51	10.712
No	1	500	1	2987	3.744	11.735	3.507	10.699
No	1	1000	0	1653	3.668	11.531	3.356	10.275
No	1	1000	0	1667	3.677	11.553	3.366	10.298
No	1	1000	0	1670	3.674	11.555	3.372	10.323
No	1	1000	0	1672	3.668	11.549	3.363	10.304
No	1	1000	0	1853	3.674	11.554	3.348	10.247
No	1	1000	1	2033	3.607	11.326	3.349	10.227
No	1	1000	1	2268	3.612	11.328	3.357	10.259
No	1	1000	1	2272	3.618	11.353	3.357	10.255
No	1	1000	1	2311	3.611	11.334	3.353	10.25
No	1	1000	1	2412	3.606	11.325	3.35	10.235
No	1	2000	0	1375	3.696	11.642	3.379	10.358
No	1	2000	0	1440	3.687	11.607	3.385	10.364
No	1	2000	0	1442	3.701	11.632	3.39	10.367
No	1	2000	0	1915	3.687	11.649	3.365	10.331
No	1	2000	0	2845	3.676	11.627	3.33	10.239
No	1	2000	1	1505	3.637	11.387	3.387	10.323
No	1	2000	1	1571	3.642	11.393	3.386	10.335
No	1	2000	1	1716	3.649	11.387	3.38	10.288
No	1	2000	1	1773	3.638	11.393	3.364	10.28
No	1	2000	1	2027	3.638	11.414	3.364	10.286
No	2	500	0	1127	3.726	11.674	3.441	10.511
No	2	500	0	1228	3.72	11.664	3.431	10.504
No	2	500	0	1371	3.709	11.648	3.416	10.463
No	2	500	0	1373	3.711	11.665	3.423	10.487
No	2	500	0	1448	3.71	11.653	3.413	10.455
No	2	500	1	2568	3.697	11.556	3.453	10.524
No	2	500	1	2794	3.685	11.545	3.456	10.552
No	2	500	1	2888	3.696	11.57	3.444	10.508
No	2	500	1	2890	3.694	11.574	3.452	10.545
No	2	500	1	2924	3.691	11.547	3.45	10.514
No	2	1000	0	2121	3.682	11.598	3.344	10.261
No	2	1000	0	2631	3.677	11.599	3.331	10.23
No	2	1000	0	2723	3.679	11.621	3.336	10.249
No	2	1000	0	2874	3.684	11.609	3.325	10.192
No	2	1000	0	2973	3.682	11.616	3.323	10.2
No	2	1000	1	1598	3.636	11.41	3.376	10.334
No	2	1000	1	1609	3.62	11.359	3.382	10.361
No	2	1000	1	1650	3.622	11.371	3.385	10.354
No	2	1000	1	1673	3.619	11.355	3.384	10.36
No	2	1000	1	2205	3.62	11.374	3.356	10.273
No	2	2000	0	1558	3.679	11.552	3.378	10.328
No	2	2000	0	2036	3.68	11.6	3.331	10.218
No	2	2000	0	2079	3.674	11.589	3.329	10.195
No	2	2000	0	2173	3.692	11.624	3.329	10.181
No	2	2000	0	2194	3.704	11.659	3.343	10.225
No	2	2000	1	1372	3.67	11.506	3.419	10.453
No	2	2000	1	1388	3.672	11.513	3.42	10.461
No	2	2000	1	1416	3.677	11.538	3.433	10.504
No	2	2000	1	1488	3.661	11.489	3.408	10.429
No	2	2000	1	1575	3.672	11.499	3.385	10.331
No	3	500	0	2748	3.686	11.616	3.347	10.268
No	3	500	0	2753	3.685	11.621	3.329	10.208
No	3	500	0	2773	3.688	11.634	3.345	10.282
No	3	500	0	2789	3.69	11.63	3.341	10.268
No	3	500	0	2888	3.679	11.61	3.325	10.225
No	3	500	1	2096	3.758	11.715	3.556	10.828
No	3	500	1	2124	3.754	11.722	3.556	10.822
No	3	500	1	2150	3.746	11.702	3.555	10.831
No	3	500	1	2151	3.744	11.693	3.547	10.81
No	3	500	1	2251	3.743	11.7	3.541	10.798
No	3	1000	0	1274	3.722	11.65	3.419	10.43
No	3	1000	0	1284	3.706	11.63	3.43	10.481
No	3	1000	0	1488	3.706	11.651	3.389	10.362
No	3	1000	0	2827	3.708	11.676	3.352	10.263
No	3	1000	0	2894	3.694	11.66	3.346	10.261
No	3	1000	1	1753	3.645	11.436	3.389	10.358
No	3	1000	1	1813	3.647	11.447	3.403	10.408
No	3	1000	1	1927	3.657	11.475	3.396	10.391
No	3	1000	1	1947	3.641	11.444	3.382	10.356
No	3	1000	1	2154	3.643	11.446	3.371	10.319
No	3	2000	0	1967	3.684	11.584	3.354	10.265
No	3	2000	0	2024	3.687	11.596	3.356	10.279
No	3	2000	0	2120	3.703	11.628	3.33	10.186
No	3	2000	0	2296	3.7	11.635	3.347	10.238
No	3	2000	0	2319	3.706	11.629	3.348	10.228
No	3	2000	1	1410	3.647	11.43	3.376	10.325
No	3	2000	1	1411	3.643	11.428	3.372	10.321
No	3	2000	1	1453	3.646	11.411	3.364	10.276
No	3	2000	1	1687	3.64	11.42	3.338	10.216
No	3	2000	1	1689	3.648	11.428	3.344	10.223
Yes	1	500	0	993	3.683	11.553	3.427	10.463
Yes	1	500	0	1047	3.67	11.514	3.404	10.394
Yes	1	500	0	1106	3.68	11.543	3.403	10.393
Yes	1	500	0	1133	3.676	11.536	3.396	10.377
Yes	1	500	0	1169	3.673	11.535	3.391	10.368
Yes	1	500	1	2786	3.665	11.487	3.454	10.529
Yes	1	500	1	2788	3.665	11.489	3.453	10.53
Yes	1	500	1	2950	3.664	11.484	3.444	10.504
Yes	1	500	1	2951	3.666	11.489	3.451	10.525
Yes	1	500	1	2987	3.66	11.473	3.449	10.515
Yes	1	1000	0	1653	3.627	11.403	3.334	10.2
Yes	1	1000	0	1667	3.636	11.422	3.324	10.158
Yes	1	1000	0	1670	3.632	11.42	3.32	10.158
Yes	1	1000	0	1672	3.628	11.422	3.317	10.155
Yes	1	1000	0	1853	3.637	11.437	3.313	10.126
Yes	1	1000	1	2033	3.538	11.118	3.301	10.074
Yes	1	1000	1	2268	3.538	11.112	3.311	10.12
Yes	1	1000	1	2272	3.54	11.122	3.307	10.109
Yes	1	1000	1	2311	3.539	11.116	3.298	10.074
Yes	1	1000	1	2412	3.533	11.112	3.291	10.055
Yes	1	2000	0	1375	3.667	11.553	3.363	10.313
Yes	1	2000	0	1440	3.668	11.541	3.364	10.291
Yes	1	2000	0	1442	3.676	11.56	3.361	10.278
Yes	1	2000	0	1915	3.665	11.587	3.336	10.248
Yes	1	2000	0	2845	3.659	11.566	3.323	10.207
Yes	1	2000	1	1505	3.58	11.215	3.349	10.205
Yes	1	2000	1	1571	3.589	11.232	3.341	10.193
Yes	1	2000	1	1716	3.595	11.226	3.335	10.144
Yes	1	2000	1	1773	3.58	11.228	3.327	10.166
Yes	1	2000	1	2027	3.583	11.25	3.312	10.128
Yes	2	500	0	1127	3.702	11.597	3.433	10.483
Yes	2	500	0	1228	3.694	11.581	3.412	10.436
Yes	2	500	0	1371	3.685	11.575	3.401	10.416
Yes	2	500	0	1373	3.686	11.587	3.399	10.415
Yes	2	500	0	1448	3.689	11.589	3.397	10.409
Yes	2	500	1	2568	3.65	11.423	3.423	10.436
Yes	2	500	1	2794	3.634	11.397	3.411	10.415
Yes	2	500	1	2888	3.638	11.396	3.414	10.415
Yes	2	500	1	2890	3.637	11.406	3.409	10.408
Yes	2	500	1	2924	3.636	11.383	3.42	10.428
Yes	2	1000	0	2121	3.66	11.533	3.334	10.235
Yes	2	1000	0	2631	3.662	11.549	3.324	10.207
Yes	2	1000	0	2723	3.662	11.569	3.322	10.203
Yes	2	1000	0	2874	3.67	11.563	3.308	10.139
Yes	2	1000	0	2973	3.667	11.568	3.304	10.133
Yes	2	1000	1	1598	3.607	11.326	3.362	10.291
Yes	2	1000	1	1609	3.602	11.308	3.369	10.323
Yes	2	1000	1	1650	3.604	11.318	3.37	10.321
Yes	2	1000	1	1673	3.602	11.309	3.357	10.278
Yes	2	1000	1	2205	3.606	11.328	3.35	10.261
Yes	2	2000	0	1558	3.659	11.493	3.379	10.33
Yes	2	2000	0	2036	3.66	11.541	3.332	10.209
Yes	2	2000	0	2079	3.651	11.519	3.315	10.156
Yes	2	2000	0	2173	3.674	11.572	3.316	10.136
Yes	2	2000	0	2194	3.687	11.609	3.339	10.222
Yes	2	2000	1	1372	3.608	11.324	3.376	10.323
Yes	2	2000	1	1388	3.608	11.327	3.367	10.291
Yes	2	2000	1	1416	3.6	11.317	3.368	10.308
Yes	2	2000	1	1488	3.596	11.296	3.36	10.278
Yes	2	2000	1	1575	3.61	11.313	3.351	10.227
Yes	3	500	0	2748	3.673	11.581	3.318	10.177
Yes	3	500	0	2753	3.674	11.588	3.319	10.185
Yes	3	500	0	2773	3.675	11.596	3.334	10.246
Yes	3	500	0	2789	3.676	11.591	3.329	10.219
Yes	3	500	0	2888	3.666	11.572	3.316	10.194
Yes	3	500	1	2096	3.697	11.543	3.507	10.676
Yes	3	500	1	2124	3.697	11.564	3.509	10.686
Yes	3	500	1	2150	3.689	11.538	3.509	10.688
Yes	3	500	1	2151	3.69	11.543	3.506	10.685
Yes	3	500	1	2251	3.687	11.537	3.496	10.66
Yes	3	1000	0	1274	3.682	11.536	3.401	10.384
Yes	3	1000	0	1284	3.673	11.527	3.393	10.372
Yes	3	1000	0	1488	3.675	11.557	3.374	10.33
Yes	3	1000	0	2827	3.685	11.608	3.343	10.24
Yes	3	1000	0	2894	3.673	11.595	3.321	10.172
Yes	3	1000	1	1753	3.604	11.317	3.357	10.259
Yes	3	1000	1	1813	3.604	11.324	3.355	10.257
Yes	3	1000	1	1927	3.608	11.33	3.358	10.273
Yes	3	1000	1	1947	3.594	11.305	3.35	10.262
Yes	3	1000	1	2154	3.603	11.326	3.341	10.225
Yes	3	2000	0	1967	3.661	11.516	3.326	10.177
Yes	3	2000	0	2024	3.66	11.523	3.321	10.174
Yes	3	2000	0	2120	3.675	11.543	3.313	10.137
Yes	3	2000	0	2296	3.669	11.542	3.324	10.157
Yes	3	2000	0	2319	3.681	11.552	3.334	10.182
Yes	3	2000	1	1410	3.612	11.325	3.347	10.239
Yes	3	2000	1	1411	3.609	11.327	3.35	10.253
Yes	3	2000	1	1453	3.61	11.304	3.344	10.214
Yes	3	2000	1	1687	3.609	11.334	3.314	10.132
Yes	3	2000	1	1689	3.62	11.349	3.318	10.129

## Sheet: Sheet2
Suplementary Data 4. Molecular mean absolute percentage error (MAPE) and molecular mean absolute error (MAE) of the trained models with different conditions. c and c' are weight factors for total loss which are defined in Equation 5 in the main manuscript. TTA and NLOpt refer test time augmentation and nonlinear optimization, respectively.
TTA	No. Trial	c	c'	epoch	Molecular MAPE	Molecular MAE	Molecular MAPE	Molecular MAE
					(Inference)	(Inference)	(TTA+NLOpt)	(TTA+NLOpt)
					(%)	(pm)	(%)	(pm)
No	1	500	0	993	3.709	11.636	3.442	10.522
No	1	500	0	1047	3.702	11.614	3.431	10.49
No	1	500	0	1106	3.709	11.636	3.416	10.434
No	1	500	0	1133	3.701	11.618	3.416	10.452
No	1	500	0	1169	3.702	11.627	3.425	10.495
No	1	500	1	2786	3.745	11.732	3.51	10.71
No	1	500	1	2788	3.749	11.742	3.512	10.722
No	1	500	1	2950	3.749	11.744	3.51	10.719
No	1	500	1	2951	3.749	11.749	3.51	10.712
No	1	500	1	2987	3.744	11.735	3.507	10.699
No	1	1000	0	1653	3.668	11.531	3.356	10.275
No	1	1000	0	1667	3.677	11.553	3.366	10.298
No	1	1000	0	1670	3.674	11.555	3.372	10.323
No	1	1000	0	1672	3.668	11.549	3.363	10.304
No	1	1000	0	1853	3.674	11.554	3.348	10.247
No	1	1000	1	2033	3.607	11.326	3.349	10.227
No	1	1000	1	2268	3.612	11.328	3.357	10.259
No	1	1000	1	2272	3.618	11.353	3.357	10.255
No	1	1000	1	2311	3.611	11.334	3.353	10.25
No	1	1000	1	2412	3.606	11.325	3.35	10.235
No	1	2000	0	1375	3.696	11.642	3.379	10.358
No	1	2000	0	1440	3.687	11.607	3.385	10.364
No	1	2000	0	1442	3.701	11.632	3.39	10.367
No	1	2000	0	1915	3.687	11.649	3.365	10.331
No	1	2000	0	2845	3.676	11.627	3.33	10.239
No	1	2000	1	1505	3.637	11.387	3.387	10.323
No	1	2000	1	1571	3.642	11.393	3.386	10.335
No	1	2000	1	1716	3.649	11.387	3.38	10.288
No	1	2000	1	1773	3.638	11.393	3.364	10.28
No	1	2000	1	2027	3.638	11.414	3.364	10.286
No	2	500	0	1127	3.726	11.674	3.441	10.511
No	2	500	0	1228	3.72	11.664	3.431	10.504
No	2	500	0	1371	3.709	11.648	3.416	10.463
No	2	500	0	1373	3.711	11.665	3.423	10.487
No	2	500	0	1448	3.71	11.653	3.413	10.455
No	2	500	1	2568	3.697	11.556	3.453	10.524
No	2	500	1	2794	3.685	11.545	3.456	10.552
No	2	500	1	2888	3.696	11.57	3.444	10.508
No	2	500	1	2890	3.694	11.574	3.452	10.545
No	2	500	1	2924	3.691	11.547	3.45	10.514
No	2	1000	0	2121	3.682	11.598	3.344	10.261
No	2	1000	0	2631	3.677	11.599	3.331	10.23
No	2	1000	0	2723	3.679	11.621	3.336	10.249
No	2	1000	0	2874	3.684	11.609	3.325	10.192
No	2	1000	0	2973	3.682	11.616	3.323	10.2
No	2	1000	1	1598	3.636	11.41	3.376	10.334
No	2	1000	1	1609	3.62	11.359	3.382	10.361
No	2	1000	1	1650	3.622	11.371	3.385	10.354
No	2	1000	1	1673	3.619	11.355	3.384	10.36
No	2	1000	1	2205	3.62	11.374	3.356	10.273
No	2	2000	0	1558	3.679	11.552	3.378	10.328
No	2	2000	0	2036	3.68	11.6	3.331	10.218
No	2	2000	0	2079	3.674	11.589	3.329	10.195
No	2	2000	0	2173	3.692	11.624	3.329	10.181
No	2	2000	0	2194	3.704	11.659	3.343	10.225
No	2	2000	1	1372	3.67	11.506	3.419	10.453
No	2	2000	1	1388	3.672	11.513	3.42	10.461
No	2	2000	1	1416	3.677	11.538	3.433	10.504
No	2	2000	1	1488	3.661	11.489	3.408	10.429
No	2	2000	1	1575	3.672	11.499	3.385	10.331
No	3	500	0	2748	3.686	11.616	3.347	10.268
No	3	500	0	2753	3.685	11.621	3.329	10.208
No	3	500	0	2773	3.688	11.634	3.345	10.282
No	3	500	0	2789	3.69	11.63	3.341	10.268
No	3	500	0	2888	3.679	11.61	3.325	10.225
No	3	500	1	2096	3.758	11.715	3.556	10.828
No	3	500	1	2124	3.754	11.722	3.556	10.822
No	3	500	1	2150	3.746	11.702	3.555	10.831
No	3	500	1	2151	3.744	11.693	3.547	10.81
No	3	500	1	2251	3.743	11.7	3.541	10.798
No	3	1000	0	1274	3.722	11.65	3.419	10.43
No	3	1000	0	1284	3.706	11.63	3.43	10.481
No	3	1000	0	1488	3.706	11.651	3.389	10.362
No	3	1000	0	2827	3.708	11.676	3.352	10.263
No	3	1000	0	2894	3.694	11.66	3.346	10.261
No	3	1000	1	1753	3.645	11.436	3.389	10.358
No	3	1000	1	1813	3.647	11.447	3.403	10.408
No	3	1000	1	1927	3.657	11.475	3.396	10.391
No	3	1000	1	1947	3.641	11.444	3.382	10.356
No	3	1000	1	2154	3.643	11.446	3.371	10.319
No	3	2000	0	1967	3.684	11.584	3.354	10.265
No	3	2000	0	2024	3.687	11.596	3.356	10.279
No	3	2000	0	2120	3.703	11.628	3.33	10.186
No	3	2000	0	2296	3.7	11.635	3.347	10.238
No	3	2000	0	2319	3.706	11.629	3.348	10.228
No	3	2000	1	1410	3.647	11.43	3.376	10.325
No	3	2000	1	1411	3.643	11.428	3.372	10.321
No	3	2000	1	1453	3.646	11.411	3.364	10.276
No	3	2000	1	1687	3.64	11.42	3.338	10.216
No	3	2000	1	1689	3.648	11.428	3.344	10.223
Yes	1	500	0	993	3.683	11.553	3.427	10.463
Yes	1	500	0	1047	3.67	11.514	3.404	10.394
Yes	1	500	0	1106	3.68	11.543	3.403	10.393
Yes	1	500	0	1133	3.676	11.536	3.396	10.377
Yes	1	500	0	1169	3.673	11.535	3.391	10.368
Yes	1	500	1	2786	3.665	11.487	3.454	10.529
Yes	1	500	1	2788	3.665	11.489	3.453	10.53
Yes	1	500	1	2950	3.664	11.484	3.444	10.504
Yes	1	500	1	2951	3.666	11.489	3.451	10.525
Yes	1	500	1	2987	3.66	11.473	3.449	10.515
Yes	1	1000	0	1653	3.627	11.403	3.334	10.2
Yes	1	1000	0	1667	3.636	11.422	3.324	10.158
Yes	1	1000	0	1670	3.632	11.42	3.32	10.158
Yes	1	1000	0	1672	3.628	11.422	3.317	10.155
Yes	1	1000	0	1853	3.637	11.437	3.313	10.126
Yes	1	1000	1	2033	3.538	11.118	3.301	10.074
Yes	1	1000	1	2268	3.538	11.112	3.311	10.12
Yes	1	1000	1	2272	3.54	11.122	3.307	10.109
Yes	1	1000	1	2311	3.539	11.116	3.298	10.074
Yes	1	1000	1	2412	3.533	11.112	3.291	10.055
Yes	1	2000	0	1375	3.667	11.553	3.363	10.313
Yes	1	2000	0	1440	3.668	11.541	3.364	10.291
Yes	1	2000	0	1442	3.676	11.56	3.361	10.278
Yes	1	2000	0	1915	3.665	11.587	3.336	10.248
Yes	1	2000	0	2845	3.659	11.566	3.323	10.207
Yes	1	2000	1	1505	3.58	11.215	3.349	10.205
Yes	1	2000	1	1571	3.589	11.232	3.341	10.193
Yes	1	2000	1	1716	3.595	11.226	3.335	10.144
Yes	1	2000	1	1773	3.58	11.228	3.327	10.166
Yes	1	2000	1	2027	3.583	11.25	3.312	10.128
Yes	2	500	0	1127	3.702	11.597	3.433	10.483
Yes	2	500	0	1228	3.694	11.581	3.412	10.436
Yes	2	500	0	1371	3.685	11.575	3.401	10.416
Yes	2	500	0	1373	3.686	11.587	3.399	10.415
Yes	2	500	0	1448	3.689	11.589	3.397	10.409
Yes	2	500	1	2568	3.65	11.423	3.423	10.436
Yes	2	500	1	2794	3.634	11.397	3.411	10.415
Yes	2	500	1	2888	3.638	11.396	3.414	10.415
Yes	2	500	1	2890	3.637	11.406	3.409	10.408
Yes	2	500	1	2924	3.636	11.383	3.42	10.428
Yes	2	1000	0	2121	3.66	11.533	3.334	10.235
Yes	2	1000	0	2631	3.662	11.549	3.324	10.207
Yes	2	1000	0	2723	3.662	11.569	3.322	10.203
Yes	2	1000	0	2874	3.67	11.563	3.308	10.139
Yes	2	1000	0	2973	3.667	11.568	3.304	10.133
Yes	2	1000	1	1598	3.607	11.326	3.362	10.291
Yes	2	1000	1	1609	3.602	11.308	3.369	10.323
Yes	2	1000	1	1650	3.604	11.318	3.37	10.321
Yes	2	1000	1	1673	3.602	11.309	3.357	10.278
Yes	2	1000	1	2205	3.606	11.328	3.35	10.261
Yes	2	2000	0	1558	3.659	11.493	3.379	10.33
Yes	2	2000	0	2036	3.66	11.541	3.332	10.209
Yes	2	2000	0	2079	3.651	11.519	3.315	10.156
Yes	2	2000	0	2173	3.674	11.572	3.316	10.136
Yes	2	2000	0	2194	3.687	11.609	3.339	10.222
Yes	2	2000	1	1372	3.608	11.324	3.376	10.323
Yes	2	2000	1	1388	3.608	11.327	3.367	10.291
Yes	2	2000	1	1416	3.6	11.317	3.368	10.308
Yes	2	2000	1	1488	3.596	11.296	3.36	10.278
Yes	2	2000	1	1575	3.61	11.313	3.351	10.227
Yes	3	500	0	2748	3.673	11.581	3.318	10.177
Yes	3	500	0	2753	3.674	11.588	3.319	10.185
Yes	3	500	0	2773	3.675	11.596	3.334	10.246
Yes	3	500	0	2789	3.676	11.591	3.329	10.219
Yes	3	500	0	2888	3.666	11.572	3.316	10.194
Yes	3	500	1	2096	3.697	11.543	3.507	10.676
Yes	3	500	1	2124	3.697	11.564	3.509	10.686
Yes	3	500	1	2150	3.689	11.538	3.509	10.688
Yes	3	500	1	2151	3.69	11.543	3.506	10.685
Yes	3	500	1	2251	3.687	11.537	3.496	10.66
Yes	3	1000	0	1274	3.682	11.536	3.401	10.384
Yes	3	1000	0	1284	3.673	11.527	3.393	10.372
Yes	3	1000	0	1488	3.675	11.557	3.374	10.33
Yes	3	1000	0	2827	3.685	11.608	3.343	10.24
Yes	3	1000	0	2894	3.673	11.595	3.321	10.172
Yes	3	1000	1	1753	3.604	11.317	3.357	10.259
Yes	3	1000	1	1813	3.604	11.324	3.355	10.257
Yes	3	1000	1	1927	3.608	11.33	3.358	10.273
Yes	3	1000	1	1947	3.594	11.305	3.35	10.262
Yes	3	1000	1	2154	3.603	11.326	3.341	10.225
Yes	3	2000	0	1967	3.661	11.516	3.326	10.177
Yes	3	2000	0	2024	3.66	11.523	3.321	10.174
Yes	3	2000	0	2120	3.675	11.543	3.313	10.137
Yes	3	2000	0	2296	3.669	11.542	3.324	10.157
Yes	3	2000	0	2319	3.681	11.552	3.334	10.182
Yes	3	2000	1	1410	3.612	11.325	3.347	10.239
Yes	3	2000	1	1411	3.609	11.327	3.35	10.253
Yes	3	2000	1	1453	3.61	11.304	3.344	10.214
Yes	3	2000	1	1687	3.609	11.334	3.314	10.132
Yes	3	2000	1	1689	3.62	11.349	3.318	10.129
